# Supplementary material for: Population- and genome-specific patterns of linkage disequilibrium and SNP variation in spring and winter wheat (Triticum aestivum L.)
Source: BMC Genomics. 2010 Dec 29;11:727. doi: 10.1186/1471-2164-11-727 (PMC3020227; doi:10.1186/1471-2164-11-727)
Supplement: Additional file 1 — Complete list of wheat cultivars used in the study. The file contains the list of spring and winter wheat cultivars selected from 17 breeding programs in US and CIMMYT. Pedigree (when available/known) of each cultivar is also provided. [file 1471-2164-11-727-S1.XLS]

## Sheet: Sheet1
	Title: Complete list of wheat cultivars used in the study
	Wheat lines	Growth habit	Origin	Pedigree
	08010/18	spring	CA	UC1110/Blanca Grande
	08010/20	spring	CA	IDO377S/UC1107
	Anza	spring	CA	Lerma Rojo // Norin 10 / Brevor /4/ Yaktana 54 // Norin 10 / Brevor /3/3* Andes.
	Attila (replaces missing Dirkwin)	spring	CA	Engelens 4 / Strubes Kreuzung 56 // Tassilo
	Blanca Grande(from RSI)	spring	CA	Express//CLEO/2INIA66/4/PB775
	Clear White	spring	CA	UC366/Yecora Rojo//Klasic
	Estanzuela Federal (Stb7)	spring	CA	EHOR/CNT8
	Express (WestBred)	spring	CA	VEE-BH1146
	IDO377S	spring	CA	CVA//N10B/CI-11616
	Israel 493 (Stb3)	spring	CA	Unknown
	Kern	spring	CA	Tadorna/Inia 66//Yecora Rojo/3/Klasic
	Klasic	spring	CA	Klein Rendidor /2* Sonora // Inia /3/ Ciano /4/ Yecora .
	Patwin	spring	CA	Madsen/2*Express
	Pavon	spring	CA	Vicam // Ciano sib / Siete Cerros 66 /3/ Kalyansona / Bluebird
	PI610750 (mapping parent, septoria and stripe rust)	spring	CA	Crocl / Ae. tauschii ( 205 )// Kauz
	RSI5 (RSI)	spring	CA	TADINIA/PB775//23IBWSN#76
	Summit (RSI)	spring	CA	EXPRESS//TADORNA/PB775
	UC1107	spring	CA	PRL'S'//TADORNA/INIA66
	UC1110 (mapping parent)	spring	CA	CKR'S'/3/YD'S'/2/BB/CHA
	UC1128	spring	CA	OPATA/KILL"S"
	UC1296	spring	CA	UC360/YECORA ROJO//CALIDAD
	UC1494 Miwok	spring	CA	UC10416*/Madsen-Yr17/2/UC10416*/AVOCET-Yr15/3/Pavon-Lr47
	UC1551	spring	CA	MILAN/MUNIA
	UC1553	spring	CA	OR781432/VEE#3.2//MILAN
	UC1599 (08010/7)	spring	CA	SUMMIT/3/HAHN/TURACO/2/TURACO
	UC1601 (08010/16)	spring	CA	UC1361/UC1296
	UC1602 (08010/17)	spring	CA	IDO377S/UC1361
	UC896	spring	CA	Maya/Na
	Wheatear (Sr25)	spring	CA	C80.1/3*BATAVIA/2/KAMB1/3/TACUPETO F2001
	Yecora Rojo	spring	CA	CNO/3/SN64/KLRE//INDUS-65
	CIMMYT-A01	spring	CIMMYT	SERI*3//RL6010/4*YR/3/PASTOR/4/BAV92
	CIMMYT-A02	spring	CIMMYT	BOW//BUC/BUL/3/KAUZ/4/BAV92/5/MILAN/KAUZ
	CIMMYT-A03	spring	CIMMYT	RL6043/4*NAC//2*PASTOR
	CIMMYT-A04	spring	CIMMYT	CHEN/AE.SQ//2*OPATA/3/BAV92/4/JARU
	CIMMYT-B01	spring	CIMMYT	PJN/BOW//OPATA*2/3/CROC 1/AE.SQUARROSA (224)//OPATA
	CIMMYT-B02	spring	CIMMYT	PASTOR//MILAN/KAUZ/3/VEE/PJN//2*TUI
	CIMMYT-B03	spring	CIMMYT	ALTAR 84/AE.SQ//2*OPATA/3/PIFED
	CIMMYT-B04	spring	CIMMYT	CROC 1/AE.SQUARROSA (205)//KAUZ/3/BJY/COC//PRL/BOW/4/BJY/COC//PRL/BOW
	CIMMYT-C01	spring	CIMMYT	SOKOLL
	CIMMYT-C02	spring	CIMMYT	FRAME/BUCHIN
	CIMMYT-C03	spring	CIMMYT	CHEN/AE.SQ//OPATA/3/PASTOR
	CIMMYT-C04	spring	CIMMYT	SUNCO/2*PASTOR
	CIMMYT-D01	spring	CIMMYT	ALTAR 84/AE.SQUARROSA (221)//PASTOR/3/PASTOR
	CIMMYT-D02	spring	CIMMYT	ATTILA/BAV92//PASTOR
	CIMMYT-D03	spring	CIMMYT	KRICHAUFF/2*PASTOR
	CIMMYT-D04	spring	CIMMYT	TIE CHUAN 1*2/3/HE1/3*CNO79//2*SERI
	CIMMYT-E01	spring	CIMMYT	MILAN/KAUZ//PASTOR
	CIMMYT-E02	spring	CIMMYT	TEMPORALERA M 87*2/KONK
	CIMMYT-E03	spring	CIMMYT	KABY//2*ALUBUC/BAYA
	CIMMYT-E04	spring	CIMMYT	ALTAR 84/AEGILOPS SQUARROSA (TAUS)//OPATA/3/ATTILA
	CIMMYT-F01	spring	CIMMYT	VEBOW/IRENA
	CIMMYT-F02	spring	CIMMYT	FRAME*2/3/URES/JUN//KAUZ
	CIMMYT-F03	spring	CIMMYT	BUC/MN72253//PASTOR/3/BAV92
	CIMMYT-F04	spring	CIMMYT	OASIS/5*BORL95/5/CNDO/R143//ENTE/MEXI75/3/AE.SQ/4/2*OCI
	CIMMYT-G01	spring	CIMMYT	PASTOR/DHARWAR DRY
	CIMMYT-G02	spring	CIMMYT	CROC 1/AE.SQUARROSA (224)//OPATA/3/PASTOR/4/PASTOR*2/OPATA
	CIMMYT-G03	spring	CIMMYT	SCA/AE.SQUARROSA (409)//PASTOR/3/PASTOR
	CIMMYT-G04	spring	CIMMYT	PASTOR//TRAP#1/BOW/3/CHEN/AEGILOPS SQUARROSA (TAUS)//BCN
	CIMMYT-H01	spring	CIMMYT	KABY/BAV92/3/CROC 1/AE.SQUARROSA (224)//OPATA
	CIMMYT-H02	spring	CIMMYT	ATTILA//PGO/SERI/3/PASTOR
	CIMMYT-H03	spring	CIMMYT	CROC 1/AE.SQUARROSA (224)//OPATA/3/BJY/COC//PRL/BOW/4/BJY/COC//PRL/BOW
	Alturas	spring	ID	Whitebird/Centennial
	Centennial	spring	ID	Cowbird"S"/2*Sterling
	IDO599	spring	ID	Pomerelle*2/Tui
	IDO629	spring	ID	IDO505*2/3/Kanto79/2*IDO488//Bai Huo, wxy
	IDO644	spring	ID	M6/Opata#9//2*Treasure
	IDO665	spring	ID	Hank/IDO559
	IDO667	spring	ID	IDO470/PH992313
	IDO671	spring	ID	Alturas*2/WPB936
	IDO686	spring	ID	Js-12-Mu-6/Jubilee (F3 Seln)//Jubilee
	IDO687	spring	ID	Alturas//IDO541/Vanna
	IDO688	spring	ID	IDO581/Alturas
	IDO689	spring	ID	Alturas*2/AC PHIL
	IDO692	spring	ID	IDO568/Conan
	IDO697	spring	ID	IDO470*2/McNeal
	IDO698	spring	ID	Jerome/Lolo
	IDO700	spring	ID	Hank/Iona
	IDO703	spring	ID	Jerome/JFSN
	IDO704	spring	ID	JFSN*2/IDO557
	IDO706	spring	ID	JFSN*2/Hi-Line
	IDO707	spring	ID	Hank/JFSN//IDO558
	Jefferson	spring	ID	IDO203/IDO166//906R
	Jerome	spring	ID	Sunstar 2/WPB926
	Jubilee	spring	ID	IDO184/IDO159//Tonichi.sib/2*Sterling
	Lolo	spring	ID	Oasis/IDO377
	Treasure	spring	ID	Bb II/4/7*Sf1/3/As/Fr//A63167S-A-1-50-45-5/5/IDO016//8156
	UI Alta Blanca	spring	ID	Jefferson/2*IDO470
	UI Cataldo	spring	ID	IDO584/4*Alturas
	UI Lochsa	spring	ID	WPB936/Wilgoyne//Sunstar I
	UI Pettit	spring	ID	Pomerelle*2/Fujimi Komugi
	UI Winchester	spring	ID	WPB926/WA7702
	Ada	spring	MN	SHIRVINTA-1/LUTESCENS-290
	BacUp	spring	MN	NUY-BAY/PIONEER-2375//MARSHALL
	HJ-98	spring	MN	W-8814/NORAK
	Marshall	spring	MN	ERA/WALDRON
	MN00187-3-1	spring	MN	RS 83/NING8331-4
	MN00209-3-1	spring	MN	IDO530/SEARS 29
	MN00261-4	spring	MN	MN95286/MN94155//VERDE
	MN01057-3	spring	MN	ND2710/McVey
	MN01311-A-1	spring	MN	97T-1003/Verde
	MN01380-2	spring	MN	MN93434/Ingot//MN97008
	MN02051	spring	MN	Parshall/MN97589
	MN02072-7	spring	MN	MN97695/MN97518
	MN02219	spring	MN	MN98389/MN97518
	MN02252-A	spring	MN	ND721/MN97448
	MN02255	spring	MN	ND721/MN97448
	MN02306	spring	MN	ND2710/BacUp//MN94123
	MN03118-2	spring	MN	Alsen-1/MN97803-10
	MN03119-4	spring	MN	Alsen-1/MN97803-10
	MN03130-1	spring	MN	MN97695-4/MN97448-17
	MN03148-3	spring	MN	MN99390-1/Ulen
	MN03160-4	spring	MN	PARSHALL-1/MN97369-1
	MN03169-2	spring	MN	PARSHALL-1/MN97803-10
	MN03196	spring	MN	Alsen-1//Parshall/MN97665
	MN03308-4	spring	MN	MN95002//Parshall/MN97518
	MN03358-4	spring	MN	MN98389/MN97518
	MN05141-2	spring	MN	MN99017-6/MN97803-10
	MN05144-3	spring	MN	MN99017-6/MN97803-10
	MN05212-7	spring	MN	MN95229-40//Jagger-5/MN95229-40
	MN05214-3	spring	MN	MN95229-40//RL4970-4/MN95229-40
	MN05222	spring	MN	MN95229-40//Alsen-1/MN95229-40
	MN97369-92	spring	MN	Pioneer SBI0899
	MN97448-A	spring	MN	HJ98/SHARP
	MN97695-4	spring	MN	MN92387/SBE0303-23
	MN99220-4-1	spring	MN	SBF0402/Fujian5114-1
	Norm	spring	MN	MN-73167/MN-81070
	Oklee	spring	MN	2375/SBF-0670
	RB07	spring	MN	Norlander/HJ98
	Ulen	spring	MN	MN-92044/HJ-98
	Verde	spring	MN	MN-7663/SBY-354-A
	Wheaton	spring	MN	CRIM(CI-13465)/2*(CI-13986)ERA//BUITRE/GALLO
	Choteau	spring	MT	MT9401/MT9328
	Explorer	spring	MT	MT8182/Fortuna//Pondera/Marberg
	Fortuna	spring	MT	Rescue///Chinook////Frontana//Kenya58/Newthatch
	Hi-Line	spring	MT	PK176/SHERIDAN//SHORTANA
	Lew	spring	MT	FORTUNA/S6285
	Marquis	spring	MT	HARD RED CALCUTTA/REDFIFE
	McNeal	spring	MT	RS6880/MT7819
	MT 0249	spring	MT	Reeder/Scholar
	MT 0266	spring	MT	Reeder/MT9755
	MT0260	spring	MT	MT9653/Reeder
	MT0336	spring	MT	MT9609/MT9806
	MT0415	spring	MT	MT9408/MT9406//Reeder
	MT0515	spring	MT	Reeder/Choteau
	MT0550	spring	MT	Choteau/ND709-9
	MT0617	spring	MT	McNeal/WA7802//Russ
	MT9408	spring	MT	MT8808/MARBERG
	MT9410	spring	MT	MT8808/Marberg
	MT9609	spring	MT	Fortuna/Amidon
	MT9806	spring	MT	Minpro/Amidon
	MTHW0202	spring	MT	ID377s/MTHW9701
	MTHW0471	spring	MT	MTHW9701/MTHW9904
	MTHW9420	spring	MT	MT8182/MT8289
	MTHW9904	spring	MT	MTHW9417/MT9311
	Newana	spring	MT	SHERIDAN//CI13253/5*CENTANA
	Outlook	spring	MT	RGABC199/MT9312
	Red Fife	spring	MT	Land race- unknown parentage?????
	Rescue	spring	MT	Apex/S-615
	Scholar	spring	MT	MT8808/Marberg
	Thatcher	spring	MT	MARQUIS/IUMILLO//MARQUIS/KANRED
	Vida	spring	MT	Scholar/Reeder
	BRIGGS	spring	SD	BW114/BERGEN//SD3097
	EMBER	spring	SD	GUARD/3/SHARP/BUTTE//MN7125/4/GRANDIN
	FORGE	spring	SD	BUTTE 86/SD8061
	GRANGER	spring	SD	SD8070/SD3165
	GUARD	spring	SD	EUREKA/DAWN
	INGOT	spring	SD	SD3080/DALEN
	OXEN	spring	SD	SBY-336-A/SBZ-004-A;YW-352/SBZ-004-A;SDY-336-A/SDZ-004-A
	PROSPECT	spring	SD	BUTTE/CO534727//WS1809
	RUSS	spring	SD	SD8052/SD2971
	SD3533	spring	SD	ND671/SD8072
	SD3618	spring	SD	SD8119/SD3236
	SD3623	spring	SD	SD3345/SD8089
	SD3635	spring	SD	SD8070/SD3118//SD3225
	SD3641	spring	SD	1318 316-1-2/N93-0136//SD3249
	SD3668	spring	SD	SD8089/SD8070
	SD3720	spring	SD	N92-0434/SD3415//SD3236
	SD3746	spring	SD	SD93380/SD3335//OXEN
	SD3747	spring	SD	SD93380/SD3335//OXEN
	SD3851	spring	SD	ND 2897/SD3219//SD3414
	SD3868	spring	SD	ND 2897/SD3479//SD3411
	SD3870	spring	SD	FHBCOMP
	SD3934	spring	SD	NORIN34//SD3247/1319 313-3-1-3/3/FORGE/4/SD3411
	SD3948	spring	SD	SD3367/FN1500-118
	SD3976	spring	SD	PI 519798/SD3650//REEDER
	SD3997	spring	SD	FN1700-155/FN1500-074//SD3348
	SD4011	spring	SD	SD3367/SD3618
	SD4027	spring	SD	SD3641/SD3722
	SD4036	spring	SD	N99-0241/SD3641
	SD4073	spring	SD	ND741/SD3623
	SD4076	spring	SD	SD3546/SD3722
	SD4078	spring	SD	SD3745/BRIGGS
	SD4089	spring	SD	SD3696/SD3746
	SD4091	spring	SD	ND749/SD3745
	SD4144	spring	SD	SD3806/SD3720
	SD4155	spring	SD	2003RN145/SD3851
	SD4189	spring	SD	BRIGGS/FHBC02-5
	SHARP	spring	SD	BUTTE*2/MN7125
	SHEILD	spring	SD	COTEAU/DAWN
	TRAVERSE	spring	SD	SD3305/KS91W005-1-4//SD8089
	WALWORTH	spring	SD	SD3116//SDY336A/SBZ004A
	Alpowa	spring	WA	Fielder/Potam 70//Walladay/3/Walladay/Potam 70
	Kelse	spring	WA	WestBred 906R/PI520542//Scholar (PI607557)
	Louise	spring	WA	Wawawai/Wakanz
	Macon	spring	WA	Serra/Westbred926//Tanager 'S'(PI 519878)/Pewee 'S'(PI 519819)
	Otis	spring	WA	Idaho 377s/3/Tanager 'S'/Torim 73//Spillman
	Penewawa	spring	WA	Potam 70/Fielder
	Tara2002	spring	WA	Kodiak/Spillman//WestBred 906R
	WA8034	spring	WA	SCARLET/AVOCET-YR5//SCARLET/AVOCET-YR15
	WA8047	spring	WA	Eden//Coda/PI574537
	Whit-	spring	WA	Challis/5/El Gaucho/Sonora 64//Spr. Luke Mutant/3/Centennial/4/Alpowa
	Agawam	spring	WestBred	Fortuna/WestBred 906R/Golden 86
	BZ604-002	spring	WestBred	Nick/Zak
	BZ901-486W	spring	WestBred	Pristine/ID 377S
	BZ901-717	spring	WestBred	Hank/McNeal
	BZ902-413W	spring	WestBred	Conan/Agawam
	BZ903-445WP	spring	WestBred	Hank/Waikea
	BZ903-461W	spring	WestBred	Agawam/Pristine
	BZ903-472	spring	WestBred	MT9956/Agawam
	BZ904-336WP	spring	WestBred	TA/Snow Crest/Waikea
	BZ904-352	spring	WestBred	Triple IV/Hank
	BZ904-362W	spring	WestBred	Triple IV/Agawam
	CA905-785	spring	WestBred	Hank/Keystone
	Conan	spring	WestBred	Rambo/WestBred 906R
	Corbin	spring	WestBred	Boarder/Conan
	DA901-14W	spring	WestBred	Stander/993-191
	DA904-32W	spring	WestBred	TA/Stander//Express/3/Plata
	DA905-30W	spring	WestBred	TA/DA995-127/Express/YU999-105/Plata
	DA905-47	spring	WestBred	TA/Stander//Express/3/Blanca Grande
	DA905-89	spring	WestBred	TA/*2 Express/3/Solano
	Expresso	spring	WestBred	Express 6*/Yr15 Avocet//Express 6*/Madsen
	Hank	spring	WestBred	WestBred 926/WestBred 906R
	Jedd	spring	WestBred	(Hank//WestBred 926 *2/ SWP 965-001)*4/Teal 11A
	Nick	spring	WestBred	unknown
	ONeal	spring	WestBred	McNeal/WestBred 906R
	Pristine	spring	WestBred	Fergus/Golden 86
	Snow Crest	spring	WestBred	Klasic /ID3775// PH 992-265W
	Solano	spring	WestBred	Serra/2* Express
	Waikea	spring	WestBred	WestBred 906R/Spillman
	WestBred 926	spring	WestBred	unknown
	WestBred 936	spring	WestBred	unknown
	Above	winter	CO	TAM 110*4/FS2
	Altron	winter	CO	TAM 107/Hail
	Avalanche	winter	CO	KS87H325/Rio Blanco
	BillBrown	winter	CO	Yumar/Arlin
	BondCL	winter	CO	Yumar//TXGH12588-120*4/FS2
	C004499	winter	CO	Above/Stanton
	Carson	winter	CO	Anza/Scout//Centurk
	CO03064	winter	CO	CO970547/Prowers 99
	CO03W043	winter	CO	KS96HW94/CO980352
	CO03W239	winter	CO	KS01-5539/CO99W165
	CO03WO54	winter	CO	KS96HW94//Trego/CO960293
	CO04025	winter	CO	CO940610/CO960293//CO99W189
	CO040610	winter	CO	KS87H22/MWO9
	CO04393	winter	CO	Stanton/CO950043
	CO04W320	winter	CO	CO950635/CO99W1126
	Duke	winter	CO	3*Sonora 64/Warrior//Selkirk/2*Cheyenne/5/Scout/4/Quivera/3/Tenmark//Marquis 1/Oro
	Hail	winter	CO	(I I 18888/652142//Mara/Sut, CO702078)/(Can/Tpr//Pkr, CO701631)
	Halt	winter	CO	Sumner/CO820026,F1//PI372129,F1/3/TAM 107
	Hatcher	winter	CO	Yuma/PI 372129//TAM-200/3/4*Yuma/4/KS91H184/Vista
	Jules	winter	CO	NE76667/Hawk
	Lamar	winter	CO	74 F878 (Mexican dwarf)/Wings//Vona
	Lindon	winter	CO	II21183/CO65363//Lancer/KS62136
	Platte	winter	CO	N84-1104/Abilene
	PrairieRed	winter	CO	CO850034/PI372129//5*TAM 107
	Prowers	winter	CO	CO850060/PI372129//5*Lamar
	Ripper	winter	CO	CO940606/TAM107R-2
	Sandy	winter	CO	Mexican spring semidwarf/Trapper//Centurk
	Vona	winter	CO	II21183/C0652363/2/Lancer
	Yuma	winter	CO	NS14/NS25//2*Vona
	Yumar	winter	CO	Yuma/PI 372129,F1//CO850034/3/4*Yuma
	Danby	winter	KS	Trego/KS84063-9-39-3-8w
	Fuller	winter	KS	selection from population with unknown pedigree
	Overley	winter	KS	U1275-1-4-2-2/Heyne ‘S’//Jagger
	Postrock	winter	KS	unknown
	BigSky	winter	MT	NuWest/Tiber
	Cree	winter	MT	(Yogo*2//(Norin 10/Brevor, Sel. 17), MT7302)/3/4*Cheyenne
	Crest	winter	MT	Westmont*2/PI178383, Sel. 8-10-8
	Erhardt	winter	MT	Roughrider/6/(MT6928, (Sinvalocho/ Wichita//Hope/Cheyenne/3/Wichita/4/ Seu Seun 27, TX55-391-56-D8)/5/ Westmont)
	Froid	winter	MT	unrecorded, but possibly Kanred/ Sevier//Ridit/3/Yogo
	Genou	winter	MT	(Lew/Tiber//Redwin, MTS92015)/3/ Vanguard/ Norstar
	Itana	winter	MT	Blackhull/Rex//Cheyenne
	Judith	winter	MT	Lancota/Froid/9/((Seu Seun 27/3/(CItr12500, Nebraska 60//Mediterranean/Hope)/4/Red Chief/Ponca/5/Cheyenne/6/Atlas 66/Comanche, NE60309)/7/(CO634011, Lancer sel.), NE69559)/8/Winoka
	McGuire	winter	MT	Plainsman V//(MT77003, Froid/ Bezostaja)/7/(NE7060, HP344, Favorit /5/Cipriz/4/Jang Kwang//Atlas 66/ Comanche/3/Velvet)/6/Froid
	MT0495	winter	MT	composite of crosses consisting of ((Yogo SS1231/3*Yogo, MT80258)// Winridge /3/(Froid/ Winoka//Centurk, MT7862)/3/ (MT7115, Yogo/T. polinicum sel. 70-5), MT9640)/4/(NB1133, HybriTech line) and (HybriTech line, NB1133)/ (ND9272, Jerry sib)
	MT0552	winter	MT	seletion from composite of 3 crosses: (Sumner sib, (Plainsman V/KS831936-3))//(NE86501, Colt/Cody), N95L159, Wesley sib)/3/CDC Clair, N95L159//(MT9602, NuWest/Tiber) and N95L159/4/(MT9609, Froid/SD1287//Judith/3/ (MT7863, Froid/Winoka//Centurk))
	MT85200	winter	MT	Froid/Winoka/7/((Sinvalocho/Wichita//Hope/Cheyenne/3/Wichita/4/Seu Seun 27, TX55-391-56-D8)/5/Westmont, MT6928)/6/Trader
	MT88001	winter	MT	Sawmont/Tendoy/3/Yogo//Norin 10/ Brevor
	MT9409	winter	MT	Tiber/5/(MT8030, TAM W-103/Froid /4/Yogo//Turkey Red /Oro/3/Centurk)
	MT9513	winter	MT	Nuwest/5/(MT8030, TAM W-103/Froid /4/Yogo//Turkey Red/Oro/3/Centurk)
	MT9514	winter	MT	(TAM W-103/Froid/4/Yogo//Turkey Red/Oro/3/Centurk, MT8030)/5/ Norstar
	MT9904	winter	MT	(Froid/Winoka/7/((Sinvalocho/Wichita//Hope/Cheyenne/3/Wichita/4/Seu Seun 27, TX55-391-56-D8)/5/Westmont, MT6928)/6/Trader, MT85200)/8/Tiber
	MT9982	winter	MT	Promontory/Judith
	MTS0531	winter	MT	L'Govskaya 167/Rampart/6/(MT9409, Tiber/5/ (MT8030, TAM W-103/Froid /4/Yogo// Turkey Red/Oro/3/Centurk))
	MTS0713	winter	MT	Vanguard/Norstar//Judith dwf/3/NuHorizon
	Norris	winter	MT	BigSky/TXGH12588-26 (TAM110s*4/FS2)
	NuSky	winter	MT	NuWest/Tiber
	NuWest	winter	MT	Froid/Winoka/7/((Sinvalocho/Wichita//Hope/Cheyenne/3/Wichita/4/Seu Seun 27, TX55-391-56-D8)/5/Westmont, MT6928)/6/Trader
	Paul	winter	MT	(TAM W-103/Froid/4/Yogo//Turkey Red/Oro/3/Centurk, MT8030)/5/Neeley
	Rampart	winter	MT	Lew/Tiber//Redwin
	Redwin	winter	MT	(Yogo/Cheyenne, Sel. 11-5-5)/3/ ((Yogo, Sel. 5-1)*2//(Norin/Brevor, Sel. 17-5) Sel. 4-6-6-2), Sel. 20-4-1-1
	Rego	winter	MT	Yogo/Rescue, Sel. 56-28
	Rosebud	winter	MT	(Rego/Cheyenne, Sel. 39-18-7)//Winalta
	Teton	winter	MT	Rego/Cheyenne, Sel. 39-7-4
	Tiber	winter	MT	Redwin pure line selection
	Vanguard	winter	MT	Lew/Tiber//Redwin
	winridge	winter	MT	(Burt/PI178383, C61-9)//Winalta/3/ Crest
	Yellowstone	winter	MT	composite of crosses consisting of Promontory/Judith and Judith-dwf/ Promontory
	Yogo	winter	MT	Minturki/Beloglina//Buffum
	Agate	winter	NE	Ponca/3*Cheyenne//Kenya 58/Newthatch//2*(Cheyenne/Tenmarq/Mediterranean/Hope)/3/Scout
	Alliance	winter	NE	Arkan/Colt//Chisholm sib
	Antelope	winter	NE	Pronghorn/Arlin
	Anton	winter	NE	WA691213-27/N86L177//Platte
	Arapahoe	winter	NE	Brule/3/Parker*4/Agent/2/Beloterkovskaia198/Lancer
	Arlin	winter	NE	HRW/HRS bulk selection
	Arrowsmith	winter	NE	KS87809-10/Arapahoe
	Bennett	winter	NE	Scout/3/Quivera/Tenmarq//Marquillo/Oro/4/Hometead
	Buckskin	winter	NE	Scout/3/Quivera/Tenmarq//Marquillo/Oro
	Centura	winter	NE	Warrior*5/Agent/2/NE68457/3/Ctk78
	Centurk78	winter	NE	Centurk selection
	Cheyenne	winter	NE	CI8885 (selection from Crimean C.I. 1435)
	Colt	winter	NE	Agate ‘Sib’ (NE69441)/TX65A1503-1
	Cougar	winter	NE	NE85707/Thunderbird
	Culver	winter	NE	NE82419/Arapahoe
	Expedition	winter	NE	Tomahawk/Bennett
	Gage	winter	NE	Ponca/3/Mediterranean/Hope//Pawnee
	Goodstreak	winter	NE	SD3055/KS88H164//NE89646 (=COLT*2/PATRIZANKA)
	Hallam	winter	NE	NE90461 (=BRL/BENN)/NIOBRARA
	Harry	winter	NE	NE90614/NE87612
	Homestead	winter	NE	Scout/4/Kenya/Newthatch//(Cheyenne/Tenmarq/Mediterranean/Hope)/3/Pawnee/Cheyenne
	Infinity	winter	NE	Windstar/3/NE94481//TXGH125888-120*4/FS2
	Jagger	winter	NE	KS82W418/Stephens
	Jerry	winter	NE	RRI/ND7571//ARAP
	Kharkof	winter	NE	Landrace
	Lancer	winter	NE	Turkey Red/Cheyenne//Hope/2* Cheyenne
	Mace	winter	NE	YUMA//T-57/3/CO850034/4/4*YUMA/5/(KS91H184/ARLIN S/KS91HW29//NE89526)
	Millennium	winter	NE	Arapahoe/Abilene//NE86488
	NE01604	winter	NE	KS91H184/Arlin sib//KS91HW29/3/NE91631/4/VBF0168
	NE01643	winter	NE	Millennium (sib)//Sewrd/Archer
	NE99495	winter	NE	ALLIANCE/KARL 92
	NH03614	winter	NE	Wesley sib//Millennium sib/Above
	Niobrara	winter	NE	TAM 105*4/Amigo (TX80GH2679)//Brule Fsel #3
	Nuplains	winter	NE	Abilene/KS831862
	Pronghorn	winter	NE	Centura/Dawn//Colt sib
	Rawhide	winter	NE	Warrior*5/Agent/2/Kavkaz/4/Parker*4/Agent/2/Beloterkovskaia 198/Lancer 3/Vona
	Redland	winter	NE	Brule selection (NE68723/2/NE68719/Gage Selection)
	Scout66	winter	NE	Scout Selection
	SD05210	winter	NE	SD98444/SD97060
	Siouxland	winter	NE	(Warrior*5/Agent, CO68F6635)*2/2/Kavkaz
	TAM105-2	winter	NE	'short wheat'/Sturdy composite bulk selection
	Tam107-R7	winter	NE	CO850034/PI372129//5*TAM 107
	Turkey	winter	NE	Landrace introduction, founder parent of Great Plains hard winter wheat cultivars.
	Vista	winter	NE	NE68513/NE68457//Centurk/3/Brule
	Wahoo	winter	NE	Arapahoe/Abilene//Arapahoe
	Warrior	winter	NE	Pawnee/Cheyenne
	Wesley	winter	NE	KS831936-3//Colt/Cody
	Wichita	winter	NE	Early Blackhull/Tenmarq
	Windstar	winter	NE	TX79A2729//Caldwell/Brule seln/3/Siouxland
	Calendonia	winter	NY	Ross Selection/3/(NY5207aB-2B-34) ‘Burt’//‘Genesee’/CI 12658/4/Genesee
	Cayuga	winter	NY	GENEVA/CLARKS-CREAM//GENEVA
	D8006	winter	NY	Pio2555/Lowell it is from Michigan
	E0028	winter	NY	Pio2737W/MSU Line D1148 also from Michigan
	Geneva	winter	NY	BURT//GENESEE/(CI-12658)KY-4097-37(NY-5207-AB-2-B-34)/3/HEINES-VII/4/GENESEE
	Jensen	winter	NY	Susquehanna/Harus
	NY03180Fhb	winter	NY	NY7387/Caledonia//Caledonia‐2///Caledonia 9‐10 (BC2F4select)
	NY7388	winter	NY	84074(Ho/Su Mei)/Harus
	NY8080	winter	NY	U1266-4-11-6 (Century//U1166(Century/TA2507)) /3/Harus
	Superior	winter	NY	TWC839-3/Harus
	2174-05	winter	OK	IL71-5662/PL145(Newton sib)//2165
	Billings	winter	OK	N566/OK94P597 F4:12
	Centerfield	winter	OK	TXGH12588-105*4/FS4//2*2174 F2:7
	Century	winter	OK	Payne/2/TAMW-101/Amigo
	Chisholm	winter	OK	Sturdy Sib/Nicoma
	Custer	winter	OK	F-29-76/TAM-105//Chisholm
	Deliver	winter	OK	OK91724/Karl
	Duster	winter	OK	WO405D/HGF112//W7469C/HCF012
	Endurance	winter	OK	HBY756A/Siouxland//2180
	Guymon	winter	OK	Intrada/Platte
	Intrada	winter	OK	Rio Blanco/TAM 200
	OK Rising	winter	OK	KS96WGRC39/Jagger
	OK02405	winter	OK	Tonkawa/GK50
	OK04111	winter	OK	2174*2/Jagger
	OK04415	winter	OK	N563/OK98G508W
	OK04505	winter	OK	OK91724/2*Jagger
	OK04507	winter	OK	OK95593/Jagger//2174
	OK04525	winter	OK	FFR525W/Hickok//Coronado
	OK05108	winter	OK	Lut 13686/2174//Jagger
	OK05122	winter	OK	KS94U337/NE93427
	OK05134	winter	OK	OK97411/TX91D6825
	OK05204	winter	OK	SWM866442/OK95548
	OK05212	winter	OK	OK95616-1/Hickok//Betty
	OK05303	winter	OK	OK95548/TXHBG0358
	OK05312	winter	OK	TX93V5919/WGRC40//OK94P549/WGRC34
	OK05511	winter	OK	TAM 110/2174
	OK05526	winter	OK	KS94U275/OK94P549
	OK05711W	winter	OK	G1878/OK98G508W
	OK05723W	winter	OK	SWM866442/Betty
	OK05830	winter	OK	OK93617/Jagger
	Ok06114	winter	OK	KS97P0630-4-5/CM95560//X920879-C15-1/3/X84WO63-9-18/U1324-25-1-4
	OK06210	winter	OK	KS90175-1-2/CMSW89Y271//K92/3/ABI 86*3414/X86035*-BB-34//HBC 302E
	OK06318	winter	OK	HBG0358/2174//2145
	OK06319	winter	OK	Enhancer/2174
	OK06336	winter	OK	Magvars/2174//Enhancer
	Ok101	winter	OK	OK87W663/Mesa//2180
	Ok102	winter	OK	2174/Cimarron
	OK Bullet	winter	OK	KS93U206//KS82W418/Stephens
	Pete	winter	OK	N40/OK94P455
	Triumph 64	winter	OK	Danne Beardless/Blackhull //( Kanred / Blackhull // Florence) /3/ Kanred / Blackhull // Triumph .
	Alice	winter	SD	Abilene/Karl
	Bronze	winter	SD	C-622/C-6231
	Crimson	winter	SD	TAM-105/Winoka
	Darrell	winter	SD	2076-W12-11/KARL 92//NE89526
	Dawn	winter	SD	II-21031/Trapper/2/CO652363
	Gent	winter	SD	AGENT/4*SCOUT
	Harding	winter	SD	Brule//Bennett/Chisholm/3/Arapahoe
	Hume	winter	SD	MINTER/NEBRED//KHARKOF/3/CHEYENNE
	Nekota	winter	SD	Bennett/TAM 107
	Nell	winter	SD	SCOUT(S)/CAPITAN
	Rita	winter	SD	SEU-SEUN-27/DENTON-8//WESTMONT/3/SD-6689
	Rose	winter	SD	Seu Seun/Denton 8/2/Westmont/4/Hume/3/NE63265
	SD00111-9	winter	SD	KS93U134/Arapahoe
	SD01058	winter	SD	XH1877/NE967430
	SD01237	winter	SD	unknown
	SD05118	winter	SD	Wesley/NE93613
	SD05W012	winter	SD	NW96S016/SDW327
	SD05W018	winter	SD	SD98W302/SD98W175
	Tandem	winter	SD	Brule/Agate
	Wendy	winter	SD	SD89333/Abilene
	Winoka	winter	SD	MINTER/WICHITA
	2180	winter	TX	TAM W-101/W603//W558 (=XW161) (PI 532912)
	Caprock	winter	TX	SINVALOCHO/WICHITA//HOPE/CHEYENNE/3/WICHITA/4/SEU-SEUN-27
	HG-9	winter	TX	unknown
	Lockett	winter	TX	TX86V1540/TX78V2430-4 (=TX91V4511)
	Mit	winter	TX	TX391-56-D1-24/3/TX55C907/BSN/CDD/4/FN/WTR (=TX71D3876)
	Sturdy	winter	TX	SINVALOCHO/WICHITA//HOPE/CHEYENNE/3/2*WICHITA/4/SEU-SEUN-27
	Sturdy2K	winter	TX	[(SIN/WI)xCI11969xWI]xSS1 (=TX391-56-D1-23)
	TAM105-1	winter	TX	'short wheat'/Sturdy composite bulk selection
	TAM107	winter	TX	TAM 105*4/Amigo
	TAM109	winter	TX	TAM-101*5/(s)CI-9321
	TAM110	winter	TX	TAM 15*4/Amigo*4//Larg (=TXGH12588-105) (PI 595757)
	TAM111	winter	TX	TX95A3091 [=TAM 107//TX78V3620/CTK78/3/TX87V1233
	TAM112	winter	TX	TX98V9628=U1254-7-9-2-1/TXGH10440
	TAM200	winter	TX	TX71A1039-V1*3Amigo (TX81V6614)(PI 578255)
	TAM202	winter	TX	Siouxland outcross (=TX86V1405) (PI 578255)
	TAM203	winter	TX	TX01V5314 [=TX89V1405) (PI 561933)
	TAM302	winter	TX	Probrand 812/Caldwell//TX86D1310 (=WX87D037-11)
	TAM303	winter	TX	TX98D1170=TX89D1253*2/TTCC404 (=WX93D208-9-1-2)
	TAM304	winter	TX	TX01D3232=TX92U3060/TX91D6564 (=X95U104-P66)
	TAM400	winter	TX	TAM 200/TX82D5668 (=TX93V5722)
	TAM401	winter	TX	MASON/JAGGER
	TAMW-101	winter	TX	KS56761/Bison (=TX65A 1682) (CI 15324)
	TX00V1131	winter	TX	TX87V1613/KS91WGRC11
	TX01A5936	winter	TX	JAGGER/3/PSN 'S'/BOW 'S'//T200
	TX01M5009-28	winter	TX	MASON/JAGGER//PECOS
	TX01V5134RC-3	winter	TX	TAM-200/JAGGER
	TX02A0252	winter	TX	TX90V6313//TX94V3724(TAM-200 BC41254-1-8-1-1/TX86V1405
	TX03A0148	winter	TX	TX89A7137/TIPACNA
	TX03A0563	winter	TX	X96V107/OGALLALA
	TX04A001246	winter	TX	TX95V4339/TX94VT938-6
	TX04M410164	winter	TX	MIT/TX93V5722//W95-301
	TX04M410211	winter	TX	MASON/JAGGER//OGALLALA
	TX04V075080	winter	TX	JAGGER/TX93V5722//TX95D8905
	TX86A5606	winter	TX	( TAM105 *4/ Amigo )*4// Largo
	TX86A8072	winter	TX	( TAM105 *4/ Amigo )*4// Largo
	TX96D1073	winter	TX	TX86D1310/Kavkaz//TX86D1308 (=WX87D144-10-99-12-18)
	TX99A0153-1	winter	TX	OGALLALA/TAM-202
	TX99U8618	winter	TX	TX84V1237/TX71C8130R
	G1878	winter	WestBred	Hawk/Sturdy//Plainsman V
	HV906-865	winter	WestBred	G980039/Onaga
	HV9W03-1379R	winter	WestBred	B1127/3/B1551W//ROWDY/RWA 671 MONT
	HV9W03-1551WP	winter	WestBred	B1043/PL2180
	HV9W03-1596R	winter	WestBred	B1397-1/WGRC33
	HV9W05-1280R	winter	WestBred	SPARTANKA/G980761
	HV9W06-504	winter	WestBred	G982231/G982159//KS920709W
	Shocker	winter	WestBred	FREEDOM/TOMAHAWK//JAGGER
	SmokyHill	winter	WestBred	97 8/64 MASA (Population developed by combining several crosses with a common female "G2500")
	Spartan	winter	WestBred	RL8400193/PL2180
	Tarkio	winter	WestBred	OK90604/KS6397//Snowwhite

## Sheet: Sheet2
accession	growth	origin	pedigree
Ada	spring	MN
BacUp	spring	MN
HJ98	spring	MN
Marshall	spring	MN
Norm	spring	MN
Oklee	spring	MN
RB07	spring	MN
Ulen	spring	MN
Verde	spring	MN
Wheaton	spring	MN
