# Supplementary material for: Population- and genome-specific patterns of linkage disequilibrium and SNP variation in spring and winter wheat (Triticum aestivum L.)
Source: BMC Genomics. 2010 Dec 29;11:727. doi: 10.1186/1471-2164-11-727 (PMC3020227; doi:10.1186/1471-2164-11-727)
Supplement: Additional file 2 — SNPs and their flanking sequences used for the design of wheat OPA. The file contains the list of SNPs and their flanking sequences used for the design of wheat Illumina OPA. The Illumina® Assay Design Tool was used to generate designability rank scores for each SNP. [file 1471-2164-11-727-S2.XLS]

## Sheet: Spplementary_Table_2
		Title: SNPs and their flanking sequences used for the design of wheat OPA
	SNP_Name	SNP flanking sequences	SNP_Score	Designability_Rank
	wsnp_Ta_c8_B_1	TTCTGTATAAAAGGAGTATTCTATTTGTCTAGACATGTTAGAGGCTTGTATTCAAGCCTT[T/C]TTTGTCCACCAGTTTCTGGTACTCCAGAGCGGAGTAGAGCAGTTTGGTAGCTCACGAGGC	0.87	1
	wsnp_Ta_c45_A_1	AGAACACTTAGGCACAGCCGCCGCCGCCGCGGCTCCCAGGACAGCAGCCAAGGAAGAGGA[A/C]GCCAAGCCTCCGCCATGCCGAAATCCAAGCGCAATCGCTCAGTCACCTTGTCCAAGACCA	0.616	1
	wsnp_Ta_c36_A_1	CTTGTGTCGTGGTTTCTTATGTTATTGGAGTTTTGTAGTTGTTACTTAGCAAAGGGGCTC[A/G]GTGGCTCCATTGCCTACCATATCGCCGCGCACTTTCATGAATTTGATGCAATCGAAGTGA	0.88	1
	wsnp_CV776265A_Ta_2_2	ATCTGTGTCTCCTCATGCAGCCCCAAGAACCTAGCAGACGTAAGAGCAATTATGTGATTT[A/G]TCAGTTCTAACACAGAATTTCAGAAGCATTGATGGTTGTTCCTAACACACTCTTAAATTA	0.891	1
	wsnp_CV776265A_Ta_2_1	CATTGAAGTCTGGTGCAATTTGGTGCTGCCAGATTCTGGGTTGATTATGTCAAAAATGAT[A/G]AATAAAACTATTAGTCTTGAGATCTTTGCCTCTTAACTAACATTCTGTGATTCTTTTCTC	0.744	1
	wsnp_CF133109A_Ta_2_1	GTGTTCTTGAGGACCAGGAGCTGCT[A/T]GTGCAGGATGCCATTGCCGCTGCTAATTCACCAAACAAGAGCTCCAGCAATGGCGGCTCA	0.638	1
	wsnp_CD897414B_Ta_2_1	CGCCTTTCTGGAGGGGTTCAGAACTTGAGAAGATTCAATTCATCTACATGGCCGACTCCA[T/C]GAGTCCATGGCTAACGTTAGAGCATGCGTCACTGGCAAGAGGTGACCAAGTTGATACGCT	0.957	1
	wsnp_CD490577B_Ta_2_1	GAAAAGGGTGGTCAGCAACCAAACTGACTAGGACCCTGTAAACTAGTTCTATTTCCTTAG[C/G]TAAGTTCAAATTAAGCATAAAACATACTCCCTCCGTCCCATAATATAAGAGTGTTTTTGA	0.636	1
	wsnp_cd454870A_Ta_1_2	TGTCACATTATGGAAACAAAATAGTAGTAAGAAGCTTGACCAATAAGTTAAGAGGAATAG[T/C]GCATTATATAATTATAGAAGTAACAGCTTGCCTTAAGT	0.549	0.5
	wsnp_cd454870A_Ta_1_1	GACTTCCTTATCTATCAATTCTTGCAAGCCAGATGGTTGGCAAACTTTTCGTTCTGCATC[A/G]GTTGTAACAATAGAAGTTCGATCTTTCACTTTAACCTGAACAATTGTCACATTATGGAAA	0.971	1
	wsnp_CD454706B_Ta_1_4	GGTACCACAAAACATATAATARTCTGAAATRGAAATATTTGGTACAAAACAATGTTCAAA[T/C]TAAAAGGTCACAACATTCCAACCTGTCGTACACCCGAGATCCTCATCCC	0.956	1
	wsnp_CD454706B_Ta_1_1	AAAGGAGTATATCCAATTCCGATGGTAACCTTGGCTTTAGCAATGGCA[A/G]CGTCGACTTCTTTCCTAATTTCTTTCTCCATGTCCTGAGATGAGAACATATTCATAGTAC	0.997	1
	wsnp_CD454448A_Ta_2_1	ACATTACTGGAGTTGAAGATGCCTGCGAACGGTGGCGGCGACCGACGATCAGCACCGCCA[A/G]GCTGATACTGATACAAGCTCGCCACGCTGCCAATAGAGAGTGAGCGCAACCCCGCGTTTC	0.855	1
	wsnp_CD454314B_Ta_2_1	TATGAGTTTTCAGTAACCATCCAAATCAATAGGCCCAAATGAGACACTTCAGCAATTAAA[A/G]TAGTATATTAAATGTATTGCCGCATTAAGCTTGTTACTTCATTAAAATATTTAAGACGCA	0.921	1
	wsnp_CD454314A_Ta_1_1	TCATTGGAATGTGCAAAATCTTGG[T/C]GGGCCAGGCATTGCAATGATGTGGCAGACTCATATGGGAAACAAAGTAATACATCATGGC	0.881	1
	wsnp_CD454223B_Ta_2_1	GGCGGTCCCCTCGCCGGCGATCAAGCCGTTGTTGTCGCTGCGGGCCAGGGGACGACCGTC[C/G]TCGTGTGCCGGGGGTTCTACATACCTAAGGCTCTGCTGCT	0.631	1
	wsnp_CD454198A_Ta_2_2	GCTGCAGCTSCCGGTGGGTAACCTAGGGTGGGGTA[T/G]GGGGAGGGACGACGACCATGAGAGTGCAGCTCCGCTGAAGCAAGACGTAACAATAATATA	0.724	1
	wsnp_CD454173A_Ta_2_8	AATTTTGTATTGTCAGGGAGAAGYTTCTAAAGTATGAGAGGTAAAATTGTGTAATTCATC[A/G]GGTAAGCAGGTTGATGATTCACAAACCTGCCAATGTATCACAAGGATTTGGGTGATGAAC	0.933	1
	wsnp_CD454173A_Ta_2_1	TCAACTTCAAAACAGTTGTATGCGATGGTGGATGTG[T/C]TGTTTGAATTGTGCGCGTAGGCGCTGGCRTACCGGAGCTTTCCRTTTGGGCTCTTCTTGT	0.807	1
	wsnp_CD454152B_Ta_2_3	TACCTGTCGGCGAGATATTTTGTTCGCCCTCCCTTCTTTTGCTAAATCTATGTCTACTTT[T/C]ACGTCTTCTGTCTCTCTTCCCAGAATAACCTGAGAAAAGAAGCGAGAAATGCAACTAAAA	0.891	1
	wsnp_CD454152B_Ta_2_1	GATCACCGGATGAGCTAAAAGTACATTTTCTTCAGGAGCTAACCTCAAACAGAAGAACCA[A/G]CAAAACAAAAAAAACAAGATTGTACAGGATATAGATATTTCTCATCATATTTTAGGCATC	0.921	1
	wsnp_CD454152A_Ta_2_1	CACAAAATTTAAACGATGCGACTGTTCAGCGCAGATGTATGAACATAAGTTCTCCGTACT[T/C]TGGAGAAGCTGAGTTGTGTCTCGTTATATGTGATGGACCATATTAGCTGAAAAA	0.989	1
	wsnp_cd454041D_Ta_2_1	TAACTCTTTGCATGTTCTTCTATGCCAATTTTCATATATAAATGATATGCTTTGTCCTTG[T/C]GTGAGCAAAGAATTAACTGCGATTAAGTAAAATTAGAAAGAAATCTAGTATTGTCAAACC	0.85	1
	wsnp_CD453913A_Ta_2_1	AATTAAATTTAAAATGTTCTCAAGTGAAGAAAAGAGGAATTCTTGTTTTTAGATCGAGGG[A/G]AGAAACATATCCTTGTTCAACAAATAATATAGACGGAAAATTTAGAACCAATTTCTGTAT	0.937	1
	wsnp_CD453605D_Ta_2_1	TGGTACCGGTACCACTGCGACGCCGCTTTACCGACGGGCAGTGGGGCGCGGACGAAGACC[T/G]CAACTGGTTTGGGTACATGCACTCTTAAATGCAACTCGCCACTGTCACCGTCTTCTTCCT	0.629	1
	wsnp_CD453605B_Ta_2_6	CAGTCYYCGTATAGGAGCATTTTTGTTTATTTTAATATTTTACACCCTGAATGATTTATT[A/G]GCACCTTCTTTCCTGTGCAGGCCTGCTAGTGACATTGCGATATCTGGACTCGGGTGGATC	0.958	1
	wsnp_CD453605B_Ta_2_1	CTTTATTTAAGCTTTATTCGTCTCAAAGAAAGAGCCCCACCGCATGTAACCTCATCTGCT[A/G]AAAACTAGCTTTTGCTGCTGTGCCATCTTTGTTTTGCTAATGTGTGCTTTCATTTCAAAC	0.925	1
	wsnp_CD453605A_Ta_2_35	AAATACCTCCRCAGATGKCACARCACCAAAAKCTAGTTTTTAGCAGATGAGGTTACATGC[C/G]GTGGGACTCTTTCTTTGAGATGAATAAAGCTTAAATAAAGAAATAACTCCATTTCACAAA	0.906	1
	wsnp_CD453581B_Ta_2_1	CTCTATTTTCCACAGTCTCATGTTCTCCTGCAA[A/G]AGATAAGTATTTCATTTTACTGAAACAAAACTACATACACGCCTAAACTAGTTTGGTCTT	0.864	1
	wsnp_CD453502B_Td_2_1	CGGAGGCGATGCGTTTGTTGTGCGTACCAGGCCGGGGGTCTCGGACAGCTTTGAGTTGAC[C/G]TCGACGACCTCGCCGGAGATGGGCGAGTTGACGTCGCTGGTGGCCTTCACACTCTCCACG	0.716	1
	wsnp_CD453438A_Ta_2_1	ATGTCACTTTAAGGTCCTAACTTGTTTTGCTAACCAAAGAACAATTATTCTTACCATAAC[A/G]GCCTATTTAAGATTGCCAGCATATGTAAGGCTGCTTGGCAAGGGACTAACTAATGTTCTG	0.875	1
	wsnp_CD453431B_Ta_2_2	ACTAAAAACCAGCATGYAGTACACACTACTGAACTTCCACACAACCATGACAGCAGTGAA[A/T]GAAATTCAATCAACAAGGACAATGTGTGTATATAGCAATAAGTTCTCCACCTCCTCTCTT	0.984	1
	wsnp_CD452967B_Ta_1_1	TGAGTTTAACAGATGTTAGCAACTAGCAAATGAATAATAACAAAATGGACTAAAAAAGTA[T/C]AATACAATCTGTGTTCCACATTTTGGAGATAACTGAAAGAGGTAAAAATGAATAATAACC	0.83	1
	wsnp_CD452951A_Ta_2_1	ATCAGATGACCAGGCAATACGAAATAATGTTTCTTGGAGAAATGCGGAAGATTACAAGAT[A/C]TCTACGGTAACTTATAACATATTACCTCCATCCCAAATTACTTGTCTTAGATTTGTCTAA	0.793	1
	wsnp_CD452643B_Ta_2_1	GTAATTTGGAAAATTGTTGCAGAACCAAATGTTTTGTAATGCTTTTCCCAACTTTCAGTT[A/G]ACAATGCTAAATTAAGCAATTGAACTTCATTATTCGTCTTGGTGTAATTAGTCTGTCCCT	0.928	1
	wsnp_CD452629B_Td_2_1	AAGTAGATCATGTACTAGTACAATATTTCATTATCCATTAGAACCCACAGGATAACACAC[A/G]TGACTTCCTGTCTGTACGAGCTATGATTGGTACAATATCATACTCAGAATACAAAATTAT	0.932	1
	wsnp_CD452610A_Ta_1_4	TTATYCATCTAGTTCACGGAAAATGGGTAATGTGTAAGATAAATTATTAAATGTACGAAC[A/G]ATGTCCATACTTGATAAGTTTGTCAACACGGCTATCAACTGTCAGATAGTAGTGAGGGAT	0.666	1
	wsnp_CD452610A_Ta_1_1	GAAGAACCCACAATAAACTTATTCAGATAACATTTCCTACCGCTCAAGTAAACACATTGC[A/C]TAAAGATAAAAAGGAGCATCAGAAACCACCATACGTCAAAACTTACCTTAATAACAAGAT	0.968	1
	wsnp_CD452446D_Ta_1_1	CACACCTAGGTTGTTTATAGTTTGGAGAACACTGCAGCATTAGACCATACTGCCGGTGGA[A/T]ATATGCAAAATCGGAACATAGACAACTGCAAGGATTAAGCACATACC	0.667	1
	wsnp_CD452446B_Ta_2_1	AATTCACGCATGCAACCTGCTGACTGGAAACGTTACCTTCTCTTTCTTTGCTAGCAAAAA[C/G]ATTGCCTTCTCTCATCAGCTTGCAGGTAGAGCGCCCTGATGGATTCCAGCATATTCAGGT	0.979	1
	wsnp_CD452445A_Ta_2_2	GTAAATCAAGACAATTGATTTCTTATGGGCAAAGCATTTGGGAGACTACAAAACTAAATA[A/C]AATTTTGCTTCTAAAATAAAATCAAAATATACCTTAGCTTTAGCCCCTCTTC	0.777	1
	wsnp_CD452445A_Ta_2_1	TGTGTTGACTTGCCATGGGAACATTTAGAAAAATCTTTTCAGATTACTACTATTTGCTAG[T/C]GCAACTGGTTACCTTTTGTTTCAATAGGCCCCCCAAAGATGAAGTAAAACCTTCCTGGCA	0.818	1
	wsnp_CD452413D_Ta_1_2	ATTTTTAATGGACGGCTCTCTCGTTGTTAATGAATTGGCAATGGTGTGTTTGAGTGGGTC[T/C]ATTCACGGGGCTGTTTTAATGGAATTGCAATGTTGTAACCAAGTAGCTACTGTTTCTGAC	0.873	1
	wsnp_CD452413B_Ta_2_1	CTACTGTTTCTGACATTGCTGTTTGTTAATTATTCTTTATTCCGACATGTTCACTAATAC[T/C]CCGGTCTTCTCCGCAGGCATGCCTGGTTTTACAGCTTATGTTGGATTCTATGAGATCTGC	0.914	1
	wsnp_CD373602B_Ta_2_1	TTGAAATAAATTAACTCTACCTGAGTTTCGATAATACAGTATCCCTAAATGCGTACACCC[A/G]CCTTGCTTCAGAGTACACATGAGAGGCACGCTGAAATTACACACACGTTAGGAAACTAGA	0.952	1
	wsnp_cd373508D_Ta_1_1	CAGAAAGGATATTGTCTCTAACATTTCAAACAACCTCCCATTTTACAAAAATACCTTCTC[A/G]TAGAACATGATAGCCCGATCAAGGTCACCAACACGAAGCATAACTTGACAGAGAGGCTCA	0.978	1
	wsnp_BQ172173B_Ta_2_2	CAGGAGAAGAAAAACAAGAATTGTGCCGAGAGTTCATCAGTTTGGCAGTTCTTTGTTTCT[T/C]TTTTAACAAAAGAAGAAAAGAAACAAAGGGACAGCTGTAGATATCGGGTTAAGATAATAT	0.926	1
	wsnp_BQ172173B_Ta_2_1	AAAATCTCCCGAATCGCAC[C/G]GTCCGGTTCGGCGTCAATGGTTGAAACTAGGTGCTTGTAAACTCTTGACTCGTACTCCAA	0.647	1
	wsnp_BQ171931A_Ta_2_1	ACAGCCACTGTGACGATAAACAAGATGGAACTCTTGAGGTTAATTAAAGGTAAGCTCAGA[T/C]CTTACCATTGAGCTTCTTCTGGAGAACATCCATGACAGACCCAAAGTCAGGCTTCACACT	0.927	1
	wsnp_BQ171683B_Ta_2_3	GTATCATGGACTCAAGGAAAAGAGAGGGYGTCGAGTCAAAAGCTGGTAGGAGACAAGTAC[A/G]AAAGAAACCAAATATGCGCATTAATCTATCATAACAGTAATATCAATAAAGGAATAAATT	0.9	1
	wsnp_BQ171683B_Ta_2_1	AACCATTTTTTTAACTTGTTTTATTTTAGCAGTAGAGCATCAGTTGTTCTCTAAAAAGTT[A/C]CAAACACATATGTGCAGTTCCAAACACATATGTACTCCCTCCATTTTTATTTACTCCGCA	0.944	1
	wsnp_BQ171683A_Ta_2_1	CGCATCAGAAGTGCATT[A/C]GTCCTGTCCAAGTCTCCCAAATTACGAACTTGACTAATCCTGAATCCTAAACAGGGATCT	0.478	0.5
	wsnp_BQ171523B_Td_2_1	GAATATACTCATACCTGTCCCATGGCAATATGTGCATCTGTTCTTTTCTTGCTGCCTCAC[A/G]TTTTTCACTTCAACCAACATTAAGGCTGAAATTACACCAACTGCACCACCTGAAAAGGAC	0.807	1
	wsnp_BQ171182B_Ta_1_2	CCTCATGACGGGAACTGTTGGGGTTTGTAATGTAAATAAATTTTGGCCCGCTCCGTCCGG[T/C]GCATGTTAGATGTTGCACGGGACTAGACACGGTGCAAAGCTGGACGCAGTTATCCCTTTT	0.709	1
	wsnp_BQ171182B_Ta_1_1	TCTAAAGCGTATTTGATGTGAGCCTCCCCTGTTCCTTCGACAAAATTTTGAAGTGGTTCT[A/G]GCAAACGTGACTTCTCCATTTCCTGCCTGCAGGAGTCGTCAGCTGCCGCCGTTTGCCTTC	0.928	1
	wsnp_BQ171182A_Ta_1.2_5	CTATGCTAGGACAAGGCTGGCCAATGACGCAAAGGCATCCAAGGGTGGAGGTGAGAGGCA[A/G]TTCAATGGCCTGGTTGATGTCTACCGCAAGACTCTCAAGTCAGATGGTATTGCTGGRCTT	0.7	1
	wsnp_BQ171182A_Ta_1.1_1	TTATTTGATGTGAGCGGGTGGTTTCTCTCCCCTGTTCCTTTGACAAAATTTTGAAATGGT[T/G]CTTGCAAACGTGACTTCTTCGTTTCCTGTCTGCAGGAGTCATCAGCTGCCATTTGCCTTC	0.967	1
	wsnp_BQ170462A_Ta_2_2	GGAACAGAAGTGCTTGTAAATATGTCGCTGACATTCCACAGAAGCAGTATACATAGCTTG[T/G]AAAGGGGAGAAAGCAACCTCTGTCGATAAATAGCTTCTCTAGCTTTCTCAT	0.973	1
	wsnp_BQ170462A_Ta_2_1	ACCTTGAGGATATGGATTGCTTCGCTCAC[A/G]TGGAGGCCGTGTAGATCAATCAGACGATCACTCCCCCGTTGCAAAGAACCAGGGTTCCTG	0.839	1
	wsnp_bq170165A_Ta_1_1	ATAAATGGAAGGGAAGCTTATTCGGACCTTATTGGCATTTAAATTGTTTTAGAAGTGGGC[A/G]AGTTAATTTCTTGTCATTGTCTACTTTATGGAGGATCTCAGTATTTACTGCTCAGCCTGT	0.843	1
	wsnp_BQ170025B_Td_2_1	GGCTTACTGCTCAAGCGTAACATGAATACTGTTTACCTTTGGGCTTGGCTCGTCTTGTCC[A/G]GTCATTATATCAACTAAAGGATAACCTTCTTTTCCATACAATCTGTAGCATCG	0.876	1
	wsnp_BQ169999B_Ta_1_2	TTTGGGAGAAATGTAAATATTACTAAGCAGATGRACAAGAATACTAACCCCAGCCCACTC[T/G]CCAAGAGTCTTGGCACTAGGCCACAGTG	0.885	1
	wsnp_BQ169999B_Ta_1_1	GTATATGAAGATAAATTTGAGGTGAAATTTGGGAGAAATGTAAATATTACTAAGCAGATG[A/G]ACAAGAATACTAACCCCAGCCCACTCKCCAAGAGTCTTGGCACTAGGCCACAGTG	0.81	1
	wsnp_BQ169999A_Ta_2_3	CCACATGTTCATTGAGGTATATATTGGAYTAATGCAAATTTCGCTTTGCAAATGAACATG[A/G]CGTGTATATGAAGATAAATATGAGGTGAAATTTGGGAGAAATGTAAATATTACTAAGCAG	0.868	1
	wsnp_BQ169999A_Ta_2_1	TCAGCAAGCAATTCCAGCTTCCATACAAGGTTTGTTGCAAACTAAGAAGAACCATCATAC[T/C]GCATGCCCAACTTTAAGCTACAAGCTGAGCAACAAACTAGGAAAACAGCTAGTAAATGAC	0.972	1
	wsnp_BQ169669B_Ta_2_2	AATAACATGCCCTAGAAAAATCATGGTCTGAATAAATATTCTAGTATTATCGCAGCGCAG[T/C]GGAAGGTGAGTTTTTGGCTATTAATGCCAGCTAAGGTCAACTGGTCACTATCCCTAAAGC	0.867	1
	wsnp_BQ169669A_Ta_2_1	AAAATCATGGTCTGAATAAATATCCTAGCATTATCGCAGCGCAGCGAAAGGTGAGTTTTT[C/G]GCTATTAATGCCAGCTAAGGTCAACTGGTCACTATCCCTAAAGCACAATCTACCTATGCA	0.974	1
	wsnp_BQ169501A_Ta_1_1	GGAATAACGAGATTAATGGAAAATAACAAATGCAATGATCATAACAGATAAGAACTAGCG[T/C]TATATTTCCATGTGGTGAAACAGACATAAAACATTGATCGGGAAGCATTAAGGGACA	0.822	1
	wsnp_BQ168780B_Ta_2_1	CGACACTAACTTCAAATGACGGTAATGAAACAGAAAAACTCTATGTTTCAGTGACACATT[T/C]TAGAATGCAGAACACCAATGGCACATGGAAAAACAGAAGTCGTGAAAAGAATATGTGAGG	0.984	1
	wsnp_BQ168706B_Ta_2_2	TTCTGATCATATTTGTAGGTTGTATTGGTGCGACTTGCCCCTGCTTTCTCTTTGGAAAAA[A/G]TGCACAGTTCTTGGGATCTGGAACTCTCGCTGGATCAT	0.893	1
	wsnp_BQ168706B_Ta_2_1	TGTTATCGGGACATGCATAAAAATACCCTTTAATCGCAGGAAAGGAAAACTGTTCTTATG[T/C]CCTGGATTGTTCTGATCATATTTGTAGGTTGTATTGGTGCGACTTGCCCCTGCTTTCTCT	0.946	1
	wsnp_BQ168329A_Td_2_1	CAGATGAATCTGCTGGACCGGGCAGTAAAGATGGTTGCTGAACTAGATGAGCCAATTGAG[A/G]TGAACTATGTGCGCAAGCATGCCCAGGAGCAGGCAGAGGAGCTCGGTGTCTCGGTAAGAG	0.955	1
	wsnp_BQ168298B_Ta_1_6	AGAGCAAGCTGGATGCTCAGCCAGAGCTGTTCATCCGTATAATCCCTGACAAGGCCACGA[A/G]CACACTCACACTTATTGACAGTGGTATTGGTATGACCAAGTCAGACCTCGTGAACAACCT	0.988	1
	wsnp_BQ168298B_Ta_1_2	ATCACTTGCATTATAGAACTTTCTATAGGCTGCTAGGGTCTATAAAATGCAAAACAATCC[A/C]ATGACTAGATTGCCTGTGTGCTAAATTCGTCGGATCTGTGTTTAAATTCGAATTCCCAAG	0.898	1
	wsnp_BQ168298A_Ta_1_1	TTCGCGGCTCTGTTTAGATCCGTGCGCGATAGGGCCCTTTGCCGTACCGATGTTCAGTAG[A/G]TCGGGTGCGTCTGTCGGTTCGCGCCGGTTAGTGCATCGGATTTCAAATCCATCGACGAAC	0.772	1
	wsnp_BQ167890B_Td_2_1	CCGAGTCTTGCTGGTTGGAGTTCCGAAGCACTCTTGTGGCGTAGTAGATCT[A/G]GAGTTCTATAGCCATGTTCTGTTTGTTGGCAAGAAATCTTGTGCTATGGGTTGTTCTCCG	0.915	1
	wsnp_BQ167580D_Ta_1_1	TTGTTGCATTCCAACCGCAAGATGCTTTTTTCTTGTTCTGTTAACATAGGCATGACTGTT[A/T]GTGTGTATGCATATCTGGAGTGCTGTTTTGTATAATATTCCCTCCGTTCGTTTTTATAAG	0.836	1
	wsnp_BQ167580B_Ta_2_1	ACATAGGCATGACTGTTTGTCTGTATGCATATCTGGAGTGCTGTTATGTATAATAATAAA[T/C]ATATAACAGAAGAAAACTTCTATATCTGGTAAAAGCTATATAACTTTTATTTGAAGATCA	0.485	0.5
	wsnp_BQ167580A_Ta_1_3	GTCAAACTGTGCTCTTCACACTTGATCAAATAGTTCATATTTGTGATTATCATGTTTTCM[A/T]TGTTCTCTCTGCTGTATAAACCTCAAAACTGGATATCTTCATGTTCTCTTGTTAACTTGT	0.838	1
	wsnp_BQ167580A_Ta_1_1	TGTTTGCGAAATTGTAATCATTCTTCCAGGATATGTATCCTTCTTTTATTAATCTGAACT[A/G]TGTACCCTGCACTGTAGTGTCAAACTGTGCTCTTCACACTTGATCAAATAGTTCATATTT	0.868	1
	wsnp_BQ167501A_Ta_2_1	ACCAAAGAGCTAGATATGGACAGGGGTGCGTGGAAGCTTGCTATCCATGTAACCAGAGCC[A/G]TGAGTTGGTTGCGAGATCTTATGGGTTTCACCTCTAGCCTACCCCAACTTGTTTGGGACT	0.932	1
	wsnp_BQ167224B_Ta_2_1	ACTCTGACATCATTTAGTGCAACATACAAAAGGTCTGTTTCTATTTGTGCTGACGTATCA[A/C]TTTGTAGCTTCCCGAGGTGATCTTGCAGTTTTTTATATCTTGCAAAGATTTTGATCACCA	0.986	1
	wsnp_BQ167224A_Ta_2_2	GACAGATGTCATGGTGGACTGTGAACTCCTGGAAATGGACAGGGCATGAGGCAGGGGCTC[A/G]GGCAGGAAAGGTAGAGCCCAGTCCATCAACCAGGGAGAGCACAGATGCTTCGTGATATTC	0.687	1
	wsnp_BQ167224A_Ta_2_1	TACTCTTCTCCAGCCGGCCATGAGATTGGCATGGTTGGATTGACGTGGGAGAGTGTAACC[A/G]GGCGGGGGAGGAGGGTGCAACATTGATGTAAAAGTAAGACATCAGTCACGAGGTGGTCGT	0.795	1
	wsnp_BQ167013A_Ta_1_1	AGTCAGTACCTCTTGCACATTGTTTCCATATCGTGCAAGGACCTTATATTTCTGACCAAC[C/G]AGAGATGCCATATATACCTGATGAGTAATACGGAGTAGACGGCTTTAGTTCCATGAACCA	0.916	1
	wsnp_BQ166999B_Ta_2_1	ACGGTAACCTACAGCCCCAGGAACTCACAACTGAACTGGCACTAGCATTTTTATTTTTAT[T/G]TTGGAAAAGAAGGGACAGACCAAGTTGTAGTCATTTTGTAGAAATGAAATGACATCTGTA	0.994	1
	wsnp_BQ166579B_Ta_1_1	AATTAGATAGCCAATATGAAGTTCTTGATTGTGAAGTTCAATTATAAACAAGGAACACCC[A/C]AAACAGTTGCTGAATAACTGTTTGGTATTTAAACTGTAGACACTAGGTACAGCCTTGACC	0.722	1
	wsnp_BQ166400B_Ta_2_10	TTTTGTCACGTTGAGTCACTTAACACTTGCTACTGAACCTACTTTTCTTCGCAATGCAGG[A/G]ACGAAAATAGAGAATTGACTGCAAAACTAGATAACTAACCGTTGGCATGTGTGGAAAAAA	0.963	1
	wsnp_BQ166400B_Ta_2_1	AGCATCATCAGAAACATTCAAGCAACTCAAGTATCATGTCATCAAGAAGAGCGTGCCAGT[A/T]CTTCAGCAGTTCAGCACCCTCCATCCTTGCTAAGGAAATCCTCTGTAAAGACTAAGGARC	0.759	1
	wsnp_BQ162835A_Ta_1_1	TGCTGCGACAACTATATACAGGCGGTGGGCACACAACAAGTGCAAAGAATTAGTCGGCTG[A/G]CCGGCCATCAACATACGGCCCTAAACCTCTACTAATTACACAAGCTAATGGAACCAGCCG	0.859	1
	wsnp_BQ162650B_Ta_2_3	CGGTGTCAAGGACATAGGAGACCTGCATATATGGCATTGTGAGCTATATATAKWATAATA[T/C]CCAGGTAGAACTGAAGGCATGGAATTCCCGAATKAAATRAAGATRCAGTACYTTAGAGGT	0.703	1
	wsnp_BQ162650B_Ta_2_10	GGATATCTTGCATTCAAGRCCATTAGCAACTTTGATRCCATCCATGGCCTTCAACGAATC[T/C]GAAGGCTCGCCATCATTTGAATGTTTYCGCTTATTCCTGRAAGAATATWGTGARATAATG	0.681	1
	wsnp_BQ162119A_Ta_2_1	TCCTGTGCCCCGTTTGGTTGTTTGTGATCAATATGGATCTCAGGTAATTCTTCTGCACTT[A/G]TGATTTTATTAGTATYGAAGGAATAGATAAATATCATTTTCGTCTGAACCTGCAGGCTCG	0.569	0.5
	wsnp_BQ161779D_Ta_2_1	TCTGTTTTAGAAACTTCACACTGAAAAAAGCATTGCTAGCCTCTTTCCAATGTACTCCCT[T/C]CGATCCATATTACTTGTCGTTGCTTTAGTACAACTTTGTACTGAAGTTGTACTAAAGCAG	0.935	1
	wsnp_BQ161779B_Ta_2_4	AATTTGTTCAAAACAGCTGTAAATCCAAATTATACATTCTTTTAGTAACTAGGAAGTACA[A/G]AGGGAAAACCAGGCATACCTTCATGAATAGAGGTCGAGCAAAGGCTAGA	0.761	1
	wsnp_BQ161779B_Ta_2_1	GTGATATAGCAAGAGCGGATGTTGTGGTCTCGGACGCCTTTGGCCTGCATGAAGCTCTTC[C/G]CATGTATGAAAACATTGGGTCGTGGGGAACAATCAATAACATGCATTCATTTATTTCCTT	0.93	1
	wsnp_BQ161779A_Td_2.1_1	AGTGTAGGGCCTAATGATATATGACTGCGAGCCTATATGAATGCACGAGAGGAACTATTC[A/G]AGAGTCATTCCGTAAGAATCCTAGAAACTCATTCCCTGTTCCAAACATATATATGGAAAA	0.901	1
	wsnp_BQ161619B_Ta_1_1	ACACAAATCCATATCTATAAAAATTATCAGCATCCTGCTATATTCCACTTGAACTTACAC[A/G]CAAAGTATTCATAAAAGGCCACATGAGTGTTAATGCACCACACAAAGCGCTACAAGCTTG	0.908	1
	wsnp_BQ161544B_Td_2_1	TTAAAAAAAGGACTAGGAACTAAAGCTATTTAGCACCACATTAGTTACAGAACAGGTCAC[A/G]AGCATTTATTTTTAATTATTATCAGTGCAAATTTTACATCGTGTTACAACACCCTCCATA	0.772	1
	wsnp_BQ161465B_Ta_2_1	TGTTGATCGTTAGCTTATGTTACTCATTATGTTTTGCTAGACATCTATGAAACACATTCC[A/T]TAATGAATTTCCTTCAAATGCATGAAAATACACGCCTACTCAAACGGACATTACCTCAAA	0.912	1
	wsnp_BQ161448D_Ta_1_1	TTTTTGGTTATATAAGCAAAGGCACTAAACAGACCAAAATTGAGAAAACTGAAACATGAC[A/G]TAGCATAAATGACCAGAGATTTATGTAGAGACTAAACCAACCTTTAGCTCAGCTCCTGAA	0.847	1
	wsnp_BQ161448B_Ta_2_2	TTCATTTTTTGGAAGAGATTAAAAATTGTTAGATTATATTTTTTTGGTTATATAAGCAAC[A/G]GCACTAAACAGGACCCAAATTGAGAAAACTGAAACATGACGTAGCATATAATGACCAGAG	0.821	1
	wsnp_BQ161448B_Ta_2_1	TAGGAACGGTCCTCGGAAGGGATCATTCATGAACAGGTTCCAAAAATGGATCAGCAGGAG[A/G]AGACTATAAAGTGAGCATGCTTCTCAGCAATCAAAGCTCAAGTGCATGGTGCAATATTCA	0.989	1
	wsnp_BQ161448A_Ta_1_1	ACAGGTTCCAAAAATGGATCAGCAGGAGGAGACTATAACATGAGCATGCTTCTCAGCAAT[T/C]AAAGCTCAGGTGCATGGTGCAATATTCATTTTTTGCATGAGATTAA	0.777	1
	wsnp_BQ160970A_Ta_2_7	GGCGATTCTGGCGCAGTTGATGTAACTTTTTCACGTCTTGAAAATGCAGTTGAGGCGACC[A/G]TAGAAGTTTTCATATCAAAGTGCAAAACAGTTTTAGTTTGTTTCTCGGCTGTTTGACCAG	0.992	1
	wsnp_BQ160970A_Ta_2_1	ACCTAACTCCCCCAAGTATTGAGGTTCGTCTACTTAACCCCCTCATTTCCTCAAGTATAA[A/G]GGCAGGTATTCGACCCCTTAGAAGTATTCAACACCGTCTAAATCGCCCRTGGGTGTAGTT	0.788	1
	wsnp_BQ160715A_Td_2_1	TGGTACAGATGATGGATCGGATTTGCAACGTAGCATAGATTTTGAGGATTTTTTCGAGGC[A/G]GGGCAGAGAAACCGCAGGTGCAAAGCATAGCGGAGCACGCCTCCACCTGAACTGTCATA	0.562	0.5
	wsnp_BQ160404B_Ta_2_2	AGGTTGCTTTTTCTTACACTATTTTTATTTTGAAGTTCATGAATGAATGATATATTTTCT[A/G]TAAAAAAAACTGAAATCAAAATGATCAAGAACCCGACCTGGTATTCAGCTTCAACGGGAA	0.731	1
	wsnp_BQ160404B_Ta_2_1	GGAGAAGCAAGTACAGTGAGTAGGAAAAATTGCGATTTGCTCAAGAAACCACACATTCCT[T/C]TGTAAAGAAATCACCTAAGCAGGTGCAGCTAAGATTATCCTCCATATCAATACATTGTTA	0.986	1
	wsnp_BQ160404A_Ta_1_1	GAAGCAAGTACAGTAAGTAGGAAAAAAATGCGCTTCGCTCAAGAAACCACACATTCCTAT[A/G]TAAAGAAATCACCTAAGTAGGTGCACCTAAGATTCTCCTCCACATCAATACATAGAATGC	0.972	1
	wsnp_BQ159861A_Ta_1_1	GCAAATCTAGGAACATGATATCTGTCTGATATATAACATAATAACATGACCAATAGAAGT[T/C]CAGGAACGTCTGTTCTGTGCTCAAGTGCTTACCATATCCAGCAGTTTGAACATCAAATCC	0.931	1
	wsnp_BQ159615B_Ta_2_1	GCCCATCTAACAAGAGACTGTTCTGACCTCTCTCTAGAACTGCAACAGCCGTCCAAAGGT[T/C]AATTTACTAATTATAAGGTGTAACGCACCAGAATCAGAATATAAGCTAGAGGGTATATAC	0.905	1
	wsnp_BQ159493A_Ta_2_4	TAACATATTTCATGCTTTGCACGAATTGAATTTTGACTCRAAACCCTTTCTCATGCAGCG[A/T]GTGCAAAAGAGGCTTGCGGTYCTGAACAAGCGCGCCAAGGGYGGCTGCTCCTGCATGTCC	0.797	1
	wsnp_BQ159493A_Ta_2_2	GTGCTCTCTAGACTGTGTGTTCACTGGCCTGTCTTCATGATTGCAGGATGACCTAGAYGA[T/C]CATGTGGATGGTACAAACTCGCGTCTTCAGGTTGTATTTCAGACCCTTTCATGTGGATGA	0.727	1
	wsnp_BQ159467B_Ta_2_2	ATTTCAAGGAYTCAACGGAAGCTTAGGGGGAGTGTTATATATTCAATATGTGATTAAAAA[A/G]GGGAAATAATGATCAAGATTAGATTTGTAACTGAAGAAACTGAGAGAATAAAATGCAGCA	0.577	0.5
	wsnp_BQ159467B_Ta_2_1	TGAGAAATAATGCAAGCCTAGGTAGTATTGGTAGCCAAACAAAACTTAGAATTTCAAGGA[T/C]TCAACGGAAGCTTAGGGGGAGTGTTATATATTCAATATGTGATTAAAAARGGGAAATAAT	0.682	1
	wsnp_BQ159467A_Ta_2_4	TTGAAATGAGATTATAAATTTTGGCCATGTTATTTAGAACAAAGGAAWTTATCAAGACTA[T/G]ATTTGTAACTGAAGGAAGTGAGAGAAGAAAATGCAGCAACATTTGACTTGCACCATGGAA	0.559	0.5
	wsnp_BQ159467A_Ta_2_1	TAGCATTTCTATGTCATTTTCTCCATCTCCAATTGCCATTACCTTGCAGAAAAAGGTTAC[A/G]AAGTTAGAAATAATGCAAGTACCGGTAGTATTGGCGGCCAAACAAATTTTAAAATTTCRA	0.935	1
	wsnp_BM140538D_Ta_2_1	AACTCAGTCCCTGGGCTTCATCTCTGTGCTATGCTTATTCCGCCCAAATTTCAGGTATGG[A/G]TCGATGATTCTGACGACAACACAACCGAACAGATTTGTGATGCCAGCGGCGAAGACCCAA	0.853	1
	wsnp_BM140538B_Ta_2_5	CGAAGACCCAAACTGCTGCAGGTTTTTACAGAGCACAGACCTTCCTTGCRGCTCAAYTGC[T/C]TGTCTCTTTAGCTCCTAGTTCTGACATTATCCCCATCGATCGTTT	0.546	0.5
	wsnp_BM140538B_Ta_2_1	TTTCCAAACTGACGTACCACCACTTCCCAAGAGAGGTA[T/C]ACCTTGGGCACAAACTTATAAATATGCTTTCCAACTCCTAGGAAGCCTTTATCGCTGTGT	0.963	1
	wsnp_BM140538A_Ta_2_1	ACAGAGCACAGACCTTCCTTGCAGCTCAACTGCCTGTCTCTTTAGCTCCTAGTTCTAACA[A/T]TATCCCCATCTATCGTCTTACTAGGTGCCTCTCCATATTGAGCCTGAGCATTCAGGACCA	0.826	1
	wsnp_BM140477D_Ta_1_1	ATTAACTTTATACTAAAGTTAGTATAAAGTTGGGTCATCTATTTTGAAACGGAGGGAGTG[A/G]ATCATACGTAGTTACTCCGTACGTACGAGAGGTTGCTTTGCTGCCAAGATCAGCTAACAA	0.968	1
	wsnp_BM140364B_Ta_2_3	AATCGTGGGTGTACTAAACTGTACAAGCCACTCCACTTCCCTCTTGAACTGGTCCTCAAT[T/C]GGGATCTGCTGAGCTCACCATCATCAGAGGTGATAATCTCCTTGATACTCTATTTTATTA	0.87	1
	wsnp_BM140364B_Ta_2_1	TACTTAGCTTGTCAGAGAATTTGCTTACATTATTTCATTACATATAAGGGACATCATGCA[T/C]TCTGCATTAGCGCCATTCATCTCTGATGCATTATATTATAAGCTCCCTCCGTTCCTAAAT	0.99	1
	wsnp_BM140362B_Ta_1_1	ATGGTACAGAAGAAATAAGTGGCTGGAAATGAGCATG[T/C]TGGGCCTTTGCTAGAATCAAGAAAACTAAGATGACTGCAAAGACAGTCTTACAGTCACTA	0.843	1
	wsnp_BM140362A_Ta_2_2	TGTTTTCCTGCTTCGCCTATACAGTGACCCACTTCCCTTTGTCCTTCATTCTGGGGACCG[T/C]AAGACTGTCTTTGCAGTCACCTTAATTTTCTAGATTCTAGCANAGGCCCAGCGTACT	0.93	1
	wsnp_BM140362A_Ta_2_1	TAGAACCATAGTTTCCAAAATAGTTCCTGCAGCAGATTGATGCTTAATTTATGACATGTA[T/C]GTTAACTGTTTTATTTTAATATAACTTTGCTATTTGGGTATTTGGCTGTAGGTCTATGTT	0.54	0.5
	wsnp_bm138650D_Ta_2_2	GTAAGTCTGACTGTTCTTGTCTGTTAAGCTTACAGCGKTGCATTTTTTGAATATTTAGCA[A/G]CAAAGAAACACCAATCTCTCGATACTTACACACATGGATGATGATGTTAATGAAATCTGA	0.768	1
	wsnp_bm138650D_Ta_2_1	GGTGTACCCAGAGCCGTGGTGCAGTAAGTCTGACTGTTCTTGTCTGTTAAGCTTACAGCG[T/G]TGCATTTTTTGAATATTTAGCARCAAAGAAACACCAATCTCTCGATACTTACACACATGG	0.817	1
	wsnp_BM138178A_Ta_2_1	CTGATTACAATGCTGGAAAGGTAATTTCATTTTGGTGTCAGTTGCTGGTTGTTGGAGTGG[A/G]AACAGCCTATGAGCCGAGTTCTTTCTTAACAGGTGGAGGTGCAATACTTCCATGACCATG	0.823	1
	wsnp_BM137927A_Ta_2_1	TTATTGTTTTGCCAACCAGGTGACCATGAGTACATTGATGTCATAATAGACAACGACCTG[A/C]CGGGTCCAGAGCGTCTGATCATCGACATCGACTTCAGGAGCCACTTTGAAATAGCCAGAG	0.974	1
	wsnp_BM137879A_Ta_2_1	GCTCAGCTGTATTCTCAAATCCTGTTTTAGCTTCTTTTTTTATTGTGTTTATTACAAGTA[A/G]GCGAGGATACCGTTTGTTAGAGTAAACAGGTGAAGAATCAGAGGAACTTTTTTTTTACAT	0.795	1
	wsnp_BM137835D_Ta_2_3	GAAACAAAAAGAATCTGAAATTTGGAAGAGTTCACTCAATTAATGAAATGTGGAGATCAC[A/C]ACATGCAACTAAACAATAGCAAAAGGGAAAATGCTGACCCACATCACGGAGAGGCAGATC	0.908	1
	wsnp_BM137835D_Ta_2_1	TTATTAGTGTCATCTTTCAAAGATTGAAATGGAATATTTTTGCCTAGGTACAACGAGACC[A/G]TAAGAATTAGCAAGCTGAAGGTGCCTCAAGATGAAAACAGTTGACATGGTTTTTACAGGA	0.92	1
	wsnp_BM137835A_Ta_2_1	AGCAATGGCCACTTCAAAGCACTGCTAGAATGAAGAGAAAGTGCAGCTAATTTAACAAAA[T/C]AGTTGCTATGCACAATTTTCTTACCAAAGTCCAGTCTCATCTGCAGCAAAGATCAAAGGA	0.909	1
	wsnp_BM137749D_Ta_2_3	GCTGCCAATTGTGTGCATTCACCATGATCCAGATGTGTGGGGAGAAGATGTCGWTGAATT[T/C]AAGCCGGAGAGGTTTGCRGAGGGCATCGCCGGCGCATCCAAGAACTCGCCGGCGTTCTTT	0.49	0.5
	wsnp_BM137749D_Ta_2_2	CATTTGCGCTGCCAATTGTGTGCATTCACCATGATCCAGATGTGTGGGGAGAAGATGTCG[A/T]TGAATTYAAGCCGGAGAGGTTTGCRGAGGGCATCGCCGGCGCATCCAAGAACTCGCCGGC	0.457	0.5
	wsnp_BM137749D_Ta_2_1	ATATGAGGTTCTTAGGCTATACCCACCGATTCTGCTACTTGGTCGGGAGGCGTATAAAGA[A/G]ACAGAGCTGGGAGGCGTCACATATCCAGCCGGCGTAACATTTGCGCTGCCAATTGTGTGC	0.755	1
	wsnp_BM137722B_Ta_2_14	GGTGTAYGTCAACTACGGGAGCGWRACCACCATGTCCAAGCAGGAGCTGGTGGAGTTCGC[T/G]TGGGGGCTTGCCAACTGTGGCTACGACTTCCTGTG	0.652	1
	wsnp_BM137722B_Ta_2_1	CCTGCTGCACGAGGTTGAGCAGTCGGACCGCGCGACCGCCATCATCCTCAACACCATTGA[A/C]GAGCTCGAGCAGACCGCGCTTGACGCCATGCGCGCCATCCTCCCCCTGCCCGTCTACACC	0.825	1
	wsnp_BM137722A_Ta_2_2	GTCGGACCGCGCGRCCGCCATCGTCCTTAACACCATTGACGAGCTCGAGCAGACGGCCCT[C/G]GACGCCATGCGCGCCATCCTCCCCCTGCCCGTCTACACCATCGGCCCGCTTAACTCACTC	0.492	0.5
	wsnp_BM137722A_Ta_2_1	GACCGCAGCGACATCCTGTTCAACTTCCTGCTGCACGAGGTCGAGCAGTCGGACCGCGCG[A/G]CCGCCATCGTCCTTAACACCATTGACGAGCTCGAGCAGACGGCCCTSGACGCCATGCGCG	0.595	0.5
	wsnp_BM137384A_Ta_1_1	AAATATGAGCAGGAAAAACCAAGAACTTATTAAGGAATTAAGCGTTCCCCCGCCAGGTTA[T/C]GAGGATCTCTCATTTCCTACAAAGTATTCTCAGAATTTCTACAACCAATGTGTTGCAAAC	0.924	1
	wsnp_BM136927D_Ta_1_1	TTGCATTATCACCATTTACTGACAATTGAAGCCATTCTGGTGCAGCATGATATACCGTTT[T/G]TCAGTGTTGTCTCTTCGCTCAAGCG	0.9	1
	wsnp_BM136727D_Ta_1_1	CGGGGCCAGAGATCTGGCTGGCGGTCACCAGTGGTTGAGCTCCAGCTCTGTGGAGGGCGC[A/G]GAACTTGAGGAGCTCGGGGATGATGTGTGGGTGCGAAGGGCATCGTAAGCTGTCAGGGGC	0.623	1
	wsnp_BM136727B_Ta_2_6	CCTGTGGAAGGTTTGGCAAGGGGCTGCAGGAAGCAACTCTGGTGGCGCTTCTCCACCCCA[A/G]TGTAAAGCCGACAGGTGTTTGTTGAGTGTGTGCTTCTAGAGGGTTAGAAACACCACAAGC	0.774	1
	wsnp_BM136727B_Ta_2_2	TGCTGTATATAGGAGGGCAGCACAAGGGCACCACCGTACGGGGCCAGAGATCTGGCTGGC[A/G]GTCACCAGTGGTTGAGCTCCAGCTCTGTGGAGGGYGTGGAACTTGAGGAGCTCRGGGATG	0.738	1
	wsnp_BM135339B_Ta_2_3	ATTTCCCAGGTTGAAGCCAAGTACCCAKCTCTTGCTTTCAAGCAACAGCTCACGGCATTG[T/C]TGGAGAAGGTCTATGGAGTGATCAGGCACGACCTCAAGAAGGAGCTGTCGTCTCTGCTTG	0.959	1
	wsnp_BM135339B_Ta_2_1	CGTTCAGTTTTCCGATGGACGGTTGGT[T/C]GGTGCGCTGACTGACATTTCCCAGGTTGAAGCCAAGTACCCAKCTCTTGCTTTCAAGCAA	0.804	1
	wsnp_BM134557B_Td_2_3	GCAATCTGATCCATGCATAGTTCTAGAGATTTGTGATTTGACATTGTTAACACCCAGGGS[A/C]GGAAATATTCTTATTACTGACTTCAATATGGAATTAAAAGACAAGGACCACCTACTGGTA	0.437	0.5
	wsnp_BM134557B_Td_2_1	TTTCCAGTTTCAGTCAATTAGTGCATTCTCAGCTGTCATTGATCGTTTAGGTAACACCTC[C/G]TGTGTGTGTGTGTGTGTGTGTGTGTGTGTGTACCACTTGCTAAGGTACCTAGGTTAACCT	0.968	1
	wsnp_BM134512B_Ta_2_3	GAGTTCGGATTAGCATGCTTAAAAATCGAACGTTCGGGATTTATCTATTCCATAAGTATA[A/T]ATGCGACGGAAAAGTTTGTTTCATTGTTCCAATATATGGAACCTCTGGGACAGTGTGATG	0.97	1
	wsnp_BM134512B_Ta_2_1	GTCCCTGTTGGTTGTTTTTCTTTGAAGTAGCTTAAGTATAGGACCTTAGTAAGTCCCGAA[T/C]RTTCGGAATTTAAGCATGTCATCCCAAACATTTTTTGATGGCAACTTTAGTTGCTACGAG	0.73	1
	wsnp_BM134512A_Ta_2_2	GTAAACTTTTTTAGTCCCTGTTGGTTATTTTTCTTTGAAGTAGCTTAAGTATATATGTGA[A/C]GGAAAAGTTTGTTTCATTGTTCCAATATATGGAACCTCTGGGACAATGTGATGATAGAAA	0.749	1
	wsnp_BM134512A_Ta_2_1	AGTGTTGCTTTTTATGCTCGTGGCAGTCTTGCTTATCTGATGGTTTTGTAGGTAATGAGA[T/C]GTTCAAGCAGCAGAAGTATCCAGAAGCAATAAAGCATTACAATGAGGCTATCAGGAGGAA	0.955	1
	wsnp_BM134437B_Ta_1_1	AATTCTCTGCGACCAGAATATCACTGTGACGGCAAGCAGCCCAAATTCGAGGTACACGGA[T/C]CCAAAGGCTCTGGTTTCAAAAAATTACCAGGTATTGATGTTATTGAGAATGCTTGGGAAA	0.864	1
	wsnp_BM134437A_Ta_2_1	CTGTGACGGCAAGCAGCCCAAATTCGAGGTACACGGATCCAAAGGCTCTGGTTTCAAAAA[A/G]TTACCAGGTATCGGTGTTGTTGAGAATGCTTAA	0.908	1
	wsnp_BM134363B_Ta_2_7	ACCAGTATGACCAGATTGAGCACAKTTATAACAAGTAACTTCTTTTGAACAACTATCAGA[A/G]AAGTCGGTACAACACAGGTGACCATTCTGGTTACACACATAGCATTTTATTTCCTGCATA	0.922	1
	wsnp_BM134363B_Ta_2_2	CTTCTTGGATGGCAGATCATCATGGTCCTCAGGAATCCAACCACCCCTGGCTCTGGATTT[A/G]CCACGAGGTGTCTCCCATCTATCCTCGAATAGGGGGCTTTTTCTTTTGTGAGAACCATGA	0.855	1
	wsnp_BM134363A_Ta_2_4	TATGCAGATCCAGGAACTGGATTAGTATAGAAAATGGTAGGAAAAGCCTACCAGAAAAAC[A/G]ACCTGATTCATCAAATTTAACATAATTTATGAGCCCACACAGTAAACAGGATTAACAAGT	0.908	1
	wsnp_BM134363A_Ta_2_1	TCCAACCACCCCTAGCTCTGGATTTACCACGAGGTGTCTCCCATCTATCCTCGAATAGGG[C/G]GCTTTTTCTTTTGTGAGATCCATGAGGAGCTGATCTAGGGCCAGAGTCATTTTTCCATTT	0.967	1
	wsnp_BJ309328A_Ta_2_1	ATAAACCATTGATGGGTGACCAGATGGATGCATTTGGGCTATTTTCTATTTTCAGTTATT[T/C]GTTCATTGTCAAGCATTGCCTTCCCATCAGTAATAATGTCCATTTATTGTTCAATTACCA	0.961	1
	wsnp_BJ291318B_Td_2_2	CACTTCACAGACTCAAGTACTGCTGGATGAAATGTGCGACCTGAAGAGAAAGGTACATAT[T/G]TCACTCAAATACTTTCCATTTATGTTGCTAAATGATGGATGGTGTCCCCTTCTGTAACTT	0.915	1
	wsnp_BJ291318B_Td_2_1	AATAAGGTCAAGAAAGGTAAACTACATAGCAAGAAAAAAAGTTCAGGGTACAAGTGGAAA[T/C]TAGGTTAATCTGCTTTGCTTGCTGCTAGTTTCACTAACTCTAGTGCGCATGACTTCACCT	0.928	1
	wsnp_BJ288895B_Td_2_1	AGATGGGTTCGAGGAGCGCGTCAAAGACAGAGGTCTGATCATAAGGGGTTGGGCACCACA[A/G]CTCATGATCCTGCAGCACCAAGCCATTGGAGGATTTGTA	0.678	1
	wsnp_BJ224975A_Ta_2_2	TATTTTGYTGTCTTGTGGCATGCACCTGAAACCATCATTTATTTTTCCTGCTTATAGGTG[A/G]TTTTGGCACAATGATAGTCCATCCTGAAGATGGCGATGAAGCGGCCGAATCATCTATTTT	0.978	1
	wsnp_BJ224975A_Ta_2_1	CATAGATCATGTTGTTTCTCAGATGGGATGCTTCAAAATATAGCTTTGTTTAGTATTTTG[T/C]TGTCTTGTGGCATGCACCTGAAACCATCATTTATTTTTCCTGCTTATAGGTGRTTTTGGC	0.833	1
	wsnp_BG608354A_Ta_2_1	ACAAGAATTAGCATTGCACAGCAGATCCTTAACAAGGTGGCCTGCAACAAAACAAGATGA[A/G]TTAATCTATTGCCTCGGAAATGCATCACACGGGACGAAAATATAAATGGCAGCTCTCTAA	0.946	1
	wsnp_BG608352B_Ta_2_2	GCTCATTGTGTTAGGCTTGCTTCTTTGCTCCATTATATTTGCCACCGCGGCGATTCTGAA[A/G]GCGCGGTCGTTGAAGAAAGCCAGTGATGCACGGATGTGGAAACTCACTGCATTCCAGCGC	0.619	1
	wsnp_BG608352B_Ta_2_1	CTCATACAACAACTTATCCGGGCTCGTCCCAGGGACCGGCCAGTTCAGCTACTTCAATGC[C/G]ACATCTTTCGTTGGCAATCCAAACCTGTGTGGACCATACCTTGGTCCATGCCGCCCTGGC	0.924	1
	wsnp_BG608352A_Ta_1_2	ATTATATTTGCTACCGCCGCAATTCTGAAGGCGCGGTCGTTGAAGAAAGCCAGTGATGCR[T/C]GGATGTGGAAACTCACTGCATTCCAGCGCCTTGATTTCACCTGTGATGATGTGCTGGATT	0.811	1
	wsnp_BG608352A_Ta_1_1	CATTATATTTGCTACCGCCGCAATTCTGAAGGCGCGGTCGTTGAAGAAAGCCAGTGATGC[A/G]YGGATGTGGAAACTCACTGCATTCCAGCGCCTTGATTTCACCTGTGATGATGTGCTGGAT	0.721	1
	wsnp_BG608232B_Ta_2_2	GATGGTTGTCGCATTGTATCCACATATGATTTTGGTTTTAGATAAGATGTTGGCTATTTC[A/G]TGCCTAGATACTGCTGATAGGGGTTGTTTCTCTAATCAACAGTACAGTTATGCCAGCTAC	0.919	1
	wsnp_BG608232B_Ta_2_1	CACTGAATTTGAATGTGACATTGGTAGTAGAATTTTTTGCTATGATATCTGGTCGCTGAA[A/G]AACTCTAGTGCATATAGGAAATATTGGTCCCACAGATGGTTGTCGCATTGTATCCACATA	0.648	1
	wsnp_BG608232A_Td_2_1	ATCAAAGCAAGCAATCCAAACTATACACTACACAACTAGGCAACTAGCACAGAAAAACTA[T/C]ATTACCATGCTAAAAAGTAAAAAACAAGGGCAATACCTAGGAAGGCGGACACAAAATCCG	0.82	1
	wsnp_BG607523B_Ta_2_4	ACRATAATATTTGCCTAAAGATATNNTATTTGTTTCTGTTTCTGTAGAAACTGCACAGCA[T/C]GTTTCAAATGTTGTTACTTGGAAACGTTCAGTCTCGTCTCTATCATCGTCATCTAAAAGT	0.947	1
	wsnp_BG607308B_Ta_2_3	TCTATTAATATATTTCATACCCGTCATGTCCACGACTCCAYGTGCATAGCTGACCAGTTG[A/T]ACATAGGCACATATAAGTTCTGCAGCTTGGTTGGCAAAGCTAATGATAATGAGTAACCCT	0.606	1
	wsnp_BG607308B_Ta_2_1	GAAATCCAAAGTGATTCTTCTTTGTGATGATGTCAGGAACAGCTGCTATTTATCTGTGGT[T/G]CAACATTATGCTGCAGCTGTAGAATCCACATAGGAGGTTGAAAAGTGAACTTTCTTTTTA	0.92	1
	wsnp_BG607308A_Ta_2_2	ATTATTTGTAGCAACTCCATGATCATAATTCTAAATCATACTGGAATCAGTCTATTGCTA[A/G]TTGTTGCAACATCATGTGTTGTAACTTGGTATAAAATAATTAATTCTTGTACAATTGCCA	0.925	1
	wsnp_BG607308A_Ta_2_1	CTACTGTTTTTTCTCCTGGTAGAGAAAACATCACTTGATTTTTTTGCAAGCCATTTTCAC[T/C]GCTCATGTCAATACGTCTTGTTAAAGATTCTCAAACTCCACGATCATACTCGAGTGACCT	0.965	1
	wsnp_BG607203A_Td_2_2	AGCCATTGTTCAAGATGTAGCTTTCTGTATCCGTATACCAATTACATGCTTGTGCTACTT[A/C]ACTAGATATTTTTTCAATGGAAAATGTTGCGCCCAGCATCTAGTTAAGTTGCACATTTGT	0.8	1
	wsnp_BG607203A_Td_2_1	CACTTGCTTGGACCTTTTATTCTACTCTTTATTAATCCAACATTAGAAACCAACATGATG[T/C]CTAACTAACTATGTAAAACAAGCTATCAGTTCCAGTTTAGTCTGTCACTGTTCTGAATTG	0.772	1
	wsnp_BG607196A_Ta_1_1	GGTAGTCAGTAGTACCTTTACCATTTCTGGTTTCACGCTCTAAGCATTTTTTACCTAATG[T/C]CAGTCGATAAATGAACAACATACATGCCTGTCTCTTTCAGATATTTCATGGGAAAAGGTG	0.87	1
	wsnp_BG607088A_Ta_1_3	AGGATCGATATTGAGTTCAATGGGAAGGAATGTTTGGGGTAATGGAAATGTCAACTACCA[A/G]AACAGCCCTNCAAACATGAGTTCTTTTGTACCATCTGGAAGT	0.688	1
	wsnp_BG607088A_Ta_1_1	ACTCTAGTTTCCTCAATAACTCAAATGGGCGGCAAATGGGTTCATACTACAATGGTGGTT[T/C]AAACAGACTAGGCAGCCCTATTGGGTACGTTGGTCTGAATGAYGATTCAGGATCGATATT	0.751	1
	wsnp_BG607036B_Ta_1_1	GCAGATATTGACAAACATATTTTACAGATGCTGTAATGAGATCAAAATAAAATCAAGCTG[A/G]CATGAGACACATCAGTTAATGGTCCATTTAGCCAGTACAGGAAAGCTCTGCTAAGTGAAA	0.943	1
	wsnp_BG606986D_Ta_1_1	AGAGTGTTTAGATCACTATTTTAGTTATCTAAACACTCTTATATTAGTTTACAGAGGGAG[A/T]ATTTGTTTACAGAGGGAGTAACAGTTAACGATAATCTTACATGCAAATGCACTGCTACCT	0.663	1
	wsnp_BG606986B_Ta_2_1	TCAGTTATGATTTCTCGTGGATGTGCTCGAGACTGTCAAATATCATAAAGTAAGAAAATC[T/C]AAGGATTTCGGCTTCAGTTATAGCAAGATGAATTTCAAACCAAAATTACCTGAAGACCAA	0.827	1
	wsnp_BG606986A_Ta_2_4	GATGTGCTTGGTGCTGATACACTTATGCTCTTTGCAGCTCTACAAAACAAGGGATGAGAA[A/G]TATCTTCTCGACTTGCAAAGGGTCAGTGGGCCACAGCTCCTCTTTCTGGACCTGTGTTTC	0.845	1
	wsnp_BG606986A_Ta_2_1	ACATGTTTTTCTACTCTTTGTGTGATGGCTAAGCAGTGAAATTAGTTTTGTTTCTCCCTC[A/C]GATCCATATAATCGTGAACTGTTACTCCCTCTGTAAACAATTAGAACTTTAGTGATTAAC	0.854	1
	wsnp_BG606821A_Td_2_1	ATCTGGCCTTGCTGGGATTTTTGCCTGCTTGAAGGTGTGTCATCTCTCCATGGTTTATGG[A/T]GTTTATCTAAATTATTAACTTATTGTTTTGATAATAAATTTACGGTTCCCTTCAATTTTG	0.574	0.5
	wsnp_BG606780A_Td_2_3	CATGAGTGCTACACRTGTTTGCTGTTGCTTGTATTTGTTTGCATCTTTATATACTTGTAC[T/C]TCTCAATAATTTTGTTTATCTGATGGGATTGCTCTGGTTATCTGTTACAGATGGACGCCA	0.772	1
	wsnp_BG606780A_Td_2_1	GTTTTATCTAATCTAGATATGTAGAATTGTTCTACATGCTTGATGTGAATGCTAAGAGTT[T/C]CTTAGTAAATGCCCAGCTGCAGTAGTACTGCTGGATTGCATTGTAGTTGGTTAGCTTTTG	0.936	1
	wsnp_BG606636B_Ta_2_1	CTATTATGTGGAAACTAACAACCTTACATGTGCAGCATAGTTTTTGGATCTGTATTTGCA[A/T]TACAGAGCATGGGAACAATGCACAAGAAGGATGATTTTGATGTTTTTCTTGCATGGGTTT	0.981	1
	wsnp_BG606636A_Ta_1_1	GTAAATACCCCTAACAATTTCTTTTCTTCTATTTGAAAGGCAGTGCTCCTGCCGGTTACT[T/C]GGAAAAAAAATGTTGCTACAAGGCTGAATGTTTTTGTCAGTCATGTGGTTTAATTGATAT	0.666	1
	wsnp_bg606625A_Ta_2_2	CATACTTTAATCCCAATTTTGCAGAAAAAGTTCAATGAKGCACTCATGGGAATTCTCCGA[A/G]TTCGTAATTTGTGCAGCCCGCCTTACGTATATACAAATCCACACACACTGAGTCACAAGG	0.754	1
	wsnp_bg606625A_Ta_2_1	TTCTTATGACTTAACTAATGCCCATACTTTAATCCCAATTTTGCAGAAAAAGTTCAATGA[T/G]GCACTCATGGGAATTCTCCGARTTCGTAATTTGTGCAGCCCGCCTTACGTATATACAAAT	0.981	1
	wsnp_BG606586B_Ta_2_13	AGTAARTARCAAATAYAMGGTCAAAAAACTGGKTTCGGTAAATGTCGCCTTACTGAYCAA[A/G]TCTGAGGGTTCTCACTCAACCTGGCAAACGGCCGGTGGAATCTTTGCAGACCGTAGCAGC	0.698	1
	wsnp_BG606586B_Ta_2_1	TGGATGTCAACAGGGGAAAATGT[A/T]TATGTTCTGATTTCTGAACATACACACCTTTTCGACAACCGGGTCATGMGCAAGGTTCTT	0.954	1
	wsnp_BG606097B_Ta_1_1	ACATCTGGAGCGAATTAAAAATCAGGCCGGTGATGAAGAAAGTGATGAAGAGGTATTGTG[T/C]GTGTGCAATCTTTGCTCTTCTTTGCCTATATTGTCATGGAGTAGAATGTAATTTGTTTAC	0.965	1
	wsnp_BG605554B_Ta_1_1	AAGTTAGCTGGTTGGCTGTAACATAAGCTTAATTTGAATTCTGTCATTGATACCACCACT[A/G]TGAACCACCAACCCATTTTCGTTACTAAGTGCAGGTGTTAGAAGGCATCAGTGATATTCG	0.98	1
	wsnp_BG605368A_Ta_2_4	CAACCAGAACACGGTGGTGCGCGACATCACGTCGGTAAACAGCAAGTTCTTCCACATCGC[A/G]CTGCTGCAGAGTAAGAATATGAAGTTGATCAACATCCAGATCAACGCGCCGGTGAACAGC	0.991	1
	wsnp_BG605368A_Ta_2_1	GGGTGAAAGGACCTCACCGTG[A/G]CCGGACAGAACAATGCCATCATCAATGGCCAGGGCGCCGCCTCCTGGCCCTTCAACAAGT	0.761	1
	wsnp_BG605258B_Ta_2_7	TAGCCCCCAACTAATCAGTTACAAGCACAACTGGCCACTAGGTGATATTTATGTGGAGAA[T/C]GCAAGCTACAACAAATTACATTAGCTATATTGGGATAATAAACAAAAACCCTACCTCCTT	0.786	1
	wsnp_BG605258B_Ta_2_1	TTAGGTTACGCAGCAGAGAAGGTAACATACACTCCTCCAAT[T/C]TGGGGCTGGAAAAGGATTTCTGCCATCTTGAATCTTTCTTCTGATAGAGTGAACCACCCT	0.979	1
	wsnp_BG604817D_Ta_1_1	TGCTTTGTGAAGACTTAATGGTCACCGTTGCACTCATATTATGTTATCAGTGAACTGTTG[A/G]GCCTACCACATGTTGCTGAATTTGCCATAGTATGCCTGAAAGTCACCTTACCTCCCAATT	0.899	1
	wsnp_BG604678B_Td_2_1	AGGTTATTTTCCCATCTGGAGCTAATTCATTCATCTCAGGCTCTTAGTTGTTATTTTCTT[A/G]TTTACGAGTTAACATTGTCTATGGTGTGGGAGTCGTTCTCGAGCGCCATCAGTTATTTTC	0.827	1
	wsnp_BG604678A_Ta_1_3	TCAGGKTTTTTTTCCTCATCTGGAGCTAATTTATTCATCTTAGGCTCTTGGTTGCTATTT[T/C]CTTGTTAATACGAGTTAATATTCTCTATGGTGTGGTTGGCTTTTTTGTATATGCTTACAT	0.712	1
	wsnp_BG604678A_Ta_1_2	AAGTATGCTGTTTTTAATTCCATTAATCTGGAGCTAAGTCAAAAGTGCRTGTGCTTCAGG[T/G]TTTTTTTCCTCATCTGGAGCTAATTTATTCATCTTAGGCTCTTGGTTGCTATTTYCTTGT	0.609	1
	wsnp_BG604641B_Ta_1_1	ACTCTCCTGCAACGGGAGTTGCAATAGTGTCAGTATTTGCAGCCATGGTAACGTTTTTTA[A/G]ACATTTATTACTGCTATGGTAACTATGTTTATTTGTCTGGAAAGAGATTTTGAAGTCCTA	0.885	1
	wsnp_BG604577D_Ta_1_1	AATGGTGGAAGTGCTAGTTGATTGTGTGAGAAATCCTGCTTTACTTGATTGGGAAGTCAA[T/G]GAAGAGGTATTTCAGCTTAATATTATGCCCTTTTGCTTCTGTACTATAGATTAGTGGAAT	0.857	1
	wsnp_BG604577A_Ta_1_1	AATTCTGTTAGTACTATAGTCGTGTGGGTATTCTTGTTAACATGCTATCTATATTTCTGT[T/C]GCATGTATGTCAGTTGAACTACACTTCCCCGCGAATTGTTCTAGCTGCGTCTGGTGTGGA	0.788	1
	wsnp_BG604493B_Ta_1_3	CAGGCTATTCTTCTGTTTGTGTGTGTATTGTTYCATTGAGTGTGCACACTGACATTAATT[A/T]ATTTATTATTATGTAGGACATCGCGCTTGCTGACTTGCCTACCACCCACCCGAT	0.881	1
	wsnp_BG604493B_Ta_1_1	CATCATCTTTCTCTTGCAAAGTTGAATACATGTTCTGTCATTCCTGGTTGGGATATACTG[T/C]GCAGGCTATTCTTCTGTTTGTGTGTGTATTGTTYCATTGAGTGTGCACACTGACATTAAT	0.919	1
	wsnp_BG604404B_Ta_2_2	TTGCTTCATGATGRTTCACCCGATTGCCATGACAAAAAGCTTGACTGCATTTTGATTGCC[A/G]TGCAGGTTGAGACCGGCCATACCGTTCTCGTCCACGCTGCTGCTGGTGGAGTTGGATCAC	0.848	1
	wsnp_BG604404B_Ta_2_1	CTGTAAGTACTGTGTGTGCGTATGTTACATATGCTCAGAGATCAACATTGCTTCATGATG[A/G]TTCACCCGATTGCCATGACAAAAAGCTTGACTGCATTTTGATTGCCRTGCAGGTTGAGAC	0.955	1
	wsnp_BG314532D_Ta_1_1	CCCTTTTGGAAAGGTTATGTCTCCTGATTCTAGCTATATTTGTGCTTGTGTAAAGTTTTC[T/C]GTGGAAATASTAGTACCTTAGCTTATAATAGAAATGATGTTTCTTAAACATGCAGAAGTG	0.459	0.5
	wsnp_BG314532A_Ta_2_2	AGCAAATTCTCACTGTAAATTGAAATCATTAGCGTTGTTTGGTAAAAAATGAGGGAGTTT[T/C]AGTTATGCAGTTTCTTACCCTCATTTTGTATCTTCTTTTCGGATCCATTCATTA	0.902	1
	wsnp_BG314532A_Ta_2_1	AACTAGATGCCCTTTTGGGAAGGTTTTATCTCCTGATTCTAGCTATATTTGTGCTCGTGT[A/G]AAGTTTTCCCTGGAAATACTAGTAACTTAGCTTGTAATAGAAACGATGTTCCCTAAACAT	0.847	1
	wsnp_BG314441B_Td_2_1	GCCAAGAGCCGGCCCTCTTCAACGACACGATCCGAGCAAACATCGCCTACGGAAAGGAAG[C/G]GGAGGCCACGGAATCGGACATCGTATCTGCCGCGCAACTGGCGAATGCCCACAAGTTCAT	0.675	1
	wsnp_BG314205D_Ta_2_3	TGTACCCTATATGAATGATCAGATYATGTGCAATACAATGAAATCTGCTTCAACTAGTCC[A/G]GCATCTCCCCTGAAGCAAGACGAGGAACATCATGTGCATATAGAATCTGATATGCAAAAC	0.973	1
	wsnp_BG314205D_Ta_2_1	GATGGTTGCTTGTTGGAGCACATGGA[T/C]TATCATGGTGAAGGAATTACACAACCTGAATCCCCACCACTGAATGATGGACTTTTAGTT	0.971	1
	wsnp_BG314205B_Ta_1_1	GTTCGCTGGTGTTATGCGAGCTTGAGTCCAGCAAGAGCGGATCATTCTCGCGTGAGTTAT[A/T]GAAGAAGAGCACACCATCATTGAACGGCCATGGCATGGGCCCAAACAGGGTGACCTTGGC	0.916	1
	wsnp_BG314157A_Ta_2_1	CACACTCAACTGGTTCAAAATTCAAGTCACCCGGATTTAGCTAAGCAAATAAGCAATGGA[T/C]AAGGGGGGTAATGAAAGGGAGCCAGAGTAACATACGACTTTACAAGGTTCGAATGCACAG	0.98	1
	wsnp_BG313770B_Ta_1_3	AAGCTTGGAAAACGATCTTATATTATGGGACGGAGGGAGTAGTTCACATTTGTTATATGT[A/G]GCATAAGCCATAATATTTCTAGTTCGGTGCTCGGAGTAAATAATTTGATCAAGTGAAAGC	0.83	1
	wsnp_BG313770B_Ta_1_1	CAACTGTTGTTGTCCTGCGCATATCATCCTTAAAAAAATGTCCTCGTTATCAAAATTTGT[A/G]TTGCAAACGTGCAATTGTGACATGAAAATTTGTGRCTATGAAACTTGCACGCTACTTGAC	0.984	1
	wsnp_BG313770A_Ta_2_3	TTAATATAGGATAAACCAAATATTTGTAGTTCAACACTAAGAGTAAATAATTTGATCAAT[T/C]GAAAGAGGTCTACCGATTTGTTTTGTTTCCGTAGAAGTCGAATACTCCAGTCATAATACA	0.784	1
	wsnp_BG313770A_Ta_2_1	AATCTTGTATACAAAAAATGGTATTGTTTGTAGCAGTGAAAAAAAAGCTCGCCTAGGCAT[A/G]CGCTTAAGTGTGCCTATGTATTGGGCGACAACTGAATGCGTAGCGGCTAATCATGCTTGG	0.965	1
	wsnp_BG313769A_Ta_2_1	TGTTTGTGATTCGCNCGNGTATAGCTTTCTGCTTCCATCAGTTGTGATCCTTGNGTTTAT[C/G]TGTTCCCTAGAGCTAACGTTGCATTGTATTGTGAAAGGAATGGGTCAGTGATTGTCGTTA	0.691	1
	wsnp_BG313767D_Ta_2_1	CAAAGTAGCCGAATGGAAAAACGTTGGAAGCACTTGAGAGAAAAAACTTCTACCATAACT[T/C]AAACCATGAGCAACCGCCCAGTCAAATATAAAATAAATTATTTATGGCTATATTTTACTC	0.933	1
	wsnp_BG313767B_Ta_2_1	ATAGCCATAAATAATTTATTTTCTATTTGGCTGGGCGGTTGCTCAGGGTTTAAGTTATGG[T/C]ACAAGTTTTTTTCTCTCAAGTGCTTCCAACGTTTTTCCATTCGGCTACTTTGCCCCCGAA	0.957	1
	wsnp_BG313767A_Ta_2_1	TCTGAGTAAAACACAGCGTCAATAATTTATNTTCTATTTGGCTGGGCGGTT[T/G]CTCAGGGTTTAAGTTATGGTACAAGTTTTTTACCTCAAGGTGCTTCCAATGTTTTTCCAT	0.977	1
	wsnp_BG313738D_Ta_2_3	TAGGATCCGGTTTGAGTTCCACAAAGGAGCAGCMGACCACACGTTCATGAGGGTCGACGG[T/C]GAGCCATGGAAGCAGCCACTCCCCAGCAACGACGAGACYGTCGTSGTCGAGATCTCCCAC	0.661	1
	wsnp_BG313738D_Ta_2_1	CTTTCACCACTCGGTACACTGCAGATTCATGGTCGCTGACTGACTGACTGACTGTCTGAC[A/G]TCAATGGCAATTTCACTGTCCAGGCTCATAGGATCCGGTTTGAGTTCCACAAAGGAGCAG	0.985	1
	wsnp_BG313738B_Ta_1_25	CGTCGTCGAGATCTCCCACCTCCGCCAGGTCACCATGCTCGCCAACGGCCACTGCAAGTC[A/G]AAGAGYGTTGAGGACCCTATGACTCCATCAAAGCCACG	0.667	1
	wsnp_BG313738B_Ta_1_23	CATTRTKGCTGACTGACAACMRWCTGRCWTYRAYGGCAATTTCACTGTCCAGGCTCATAG[A/G]ATCCGGTTTGAGTTCCACAAAGGAGCAGCYGACCACACGTTCATGAGGGTCGACGGCGAG	0.933	1
	wsnp_BG313722A_Ta_1_1	AGTAACAACTGTTAACAAGGAATCAGTGTTATGAGCTACAGTTGGTTAGGCAAAGAAGGG[A/T]TGTTGTTGGACCTGAAAGATCGATAAAGAAATAATGACTGTTCCACATAATGTCCCTGGT	0.906	1
	wsnp_BG313656A_Td_2_1	CCACCACGTTGACCGGGTTCCACTTCACCGTCACGGCGCTCGTCGGGTGGATTTCCAAGG[T/C]CACCGGCTACTCCGCCTCCAAGCACGTCCCCCTCTGGGAGCTCGTCTGGTTCTCGCTCGT	0.655	1
	wsnp_BG313362D_Ta_2_1	CCCTACCTATTATGCATAATCGCTACTGGTGGGTGGGCTGAACACAGAATCATGTCAAAA[T/C]CATTCATGACAAGTACAATTATTGTTCAATGCATTGGAAATCAAGCACTTAGTAG	0.915	1
	wsnp_BG313362A_Ta_2_4	GGGCCGAACACAGAATCATGTCAAAACCATTCAYGACAAGTACAATTATTGTTCAATGCA[T/C]TGGAAATCAAGAATTTAGTAGCCAACCTCCCTCGTGCTGTTCTTTCCATGTATGTTCTTG	0.901	1
	wsnp_BG313362A_Ta_2_1	CATTACTTTAGATACTCCTGGTGCAAACTATAGAGCTGTATGGGCTCTGAGCAAATACTT[T/C]CCAAATGTGAAGACATTTGTCAGAGCACATGATGTTGATCATGGTGTTAATTTGGAGAAA	0.868	1
	wsnp_BG313179B_Ta_2_1	TCCCATATTAATGCTACAGATCTGGTATTGCATTGAGCAGGATCGTGAGAAGGACGAACT[T/C]CCTAGTCACATGACTTGTGTTTCAGAGGCTGAAATAAGAACGGTACACACTTCACTTCAC	0.995	1
	wsnp_BG313179A_Ta_1_2	CGCGATCCTGCTCAATGCAATACCAGATCTATAGCATTAATATGGGAGAATGGATTTGGC[A/C]ATGGTCATTTCATAGTGCACAAGAGATAATTACCAGTTCTCCAATTAATACAACATTCTC	0.886	1
	wsnp_BG313179A_Ta_1_1	TGAAGTGTGTACCGTTCTTATTTCAGCCTCTGAAACACAAGTCATGTGACTAGGGAGTTC[A/G]TCCTTCTCGCGATCCTGCTCAATGCAATACCAGATCTATAGCATTAATATGGGAGAATGG	0.968	1
	wsnp_BG275102B_Td_2_4	GCTCTGTGCCCCGCCACCACTTGTGCGGTTGTGCCTCAAGGGCAATATAGTTTATCAGGC[A/G]ATTCTTTATGAACGTGATAGTTGCTTTACGAACATGATAGTATTTTAACTGGGAAT	0.916	1
	wsnp_BG275102B_Td_2_1	TTAAGTTTGTAGCCAGCTGCATTCCATATTACTCAAACGATCTAGTGGAAAGGGGCATGC[T/C]GTTATTGTCAAACAGAAACAGATGTATTTAGGTATTCTTTGAAATTGTGGTACGACCCAG	0.992	1
	wsnp_BG275102A_Ta_2_9	TCAAATGTTGCCACCGATCTGGTTCTGTTGTACTAAGCAATCTATCTTTGTACTTAATGT[A/G]GTTATAATACCCCGTAAATATTAGATCGCYACAATGGTGTGAATTTTAGTCATCACTCAT	0.686	1
	wsnp_BG275102A_Ta_2_10	TACTAAGCAATCTATCTTTGTACTTAATGTRGTTATAATACCCCGTAAATATTAGATCGC[T/C]ACAATGGTGTGAATTTTAGTCATCACTCATCGCTAAGTGAAAGTAGTAATTTTCCTCCAA	0.854	1
	wsnp_BG275086A_Td_2_1	TTCCTTGATGGCATGTTCACTTTCTA[T/C]GATGCAACAAAATCAACTTTAAACGTATACCAGGTAAGTGTGTAAGCTTCATGCCACACT	0.966	1
	wsnp_BG275030D_Ta_2_2	ATTCATGCCCAACACAAAAGTGAGCACCTGCTTGCTAACAAGGCGTGACATGATCTCCAT[T/C]ACAAAATCCACCTGAAAGGAAGTCTCACTATCAGGTTACAATATAACGGGTAACAAATCA	0.888	1
	wsnp_BG275030D_Ta_2_1	CTACCCATAACTTCGGATATTTCCATATCTGCCATGACAAAATGATGACTGAAGCGTCAG[A/T]AATGAAAAAAAAAACACTGTAACTGAATTCATGCCCAACACAAAAGTGAGCACCTGCTTG	0.954	1
	wsnp_BG275030A_Td_2_3	AAAATGATGACTGAAGCGTCAGAAATGAAAAAAAAAACCATTGTARCTGAATTCATGCCC[A/C]GCACAAAAATGAGCACCTGCTTGCTAACAAGGCGTGACATGATCTCCATCACAAAATCCA	0.658	1
	wsnp_BG275030A_Td_2_1	AATCCTACCCATAACTTCGGATATTTCCATATCT[A/G]CCATGACAAAATGATGACTGAAGCGTCAGAAATGAAAAAAAAAACCATTGTARCTGAATT	0.964	1
	wsnp_BG275007B_Td_2_1	GCGGGTGTGCACCGTCACCCAGGTGGAGGAACTGAAGATTTTGGTAAGGATGTTCCCTGT[T/C]TGGGCAACGACAATTGTGTTTTCAGCTGTCTATGCTCAGATGTCCACCATGTTTGTGGAA	0.89	1
	wsnp_BG274985D_Ta_1_1	GCCCTGACGTGTACAGAATTGCTGGGACGGGATTTGTCGGTGTGTAAGTGTACCCACTCA[C/G]AGGAGGATAGCATACGGGCATATCCCGACCATATCACCGGCCCGAGTGTCCAAGGGATTT	0.905	1
	wsnp_BG274985A_Ta_1_1	GTTTGAGAATATAAAAAATGGTTATGTGACAGTAAAAGGCTAGTTTTCCAAACAAAAAAA[T/C]ACATTGAAATAAAAAAATACACATTAATCTTATCAAATGAATGCAATCATAAGAATTTAG	0.805	1
	wsnp_BG274948D_Ta_2_1	AATTTCTTTTCTTCGATTTACCCATAAAACCACCAAATAACAATTGTCCAATGGTTACTT[A/G]CTGCTTGTATTATGTGTACAGGAGACTGGCTATACTTACATCATGCCAAAGAATATATTG	0.856	1
	wsnp_BG274687B_Ta_2_1	GTGCGCACCAACCATGAACATGACAGCTGACACTGAATGATCTTATTATGCTTAACTGAA[T/G]AATGTTGCTGTTAACGAACCAATGTAATGATTTGCGCTTGATTGCAGGGTGCGAGGTGTA	0.897	1
	wsnp_BG274584B_Ta_2_3	GTCTGATGTAGATTCAAAGAAACATGTGTTAGATAATATGCTTCTGCTGAACTTTCTGTC[A/G]AATAGTTCTTCAAGCTCTGTTGCCACATTATATTCAGGCTGATACTGATATCCTATGGAA	0.889	1
	wsnp_BG274584B_Ta_2_1	TTTGTCTTGTTCATCATTTTGCACATTTAGGAGAGTTAATGATTATAGATGTCCAGAATA[A/G]TCAACTATAGAAGCTAATCACTAGGGTTTGTTCAATGATGCTACATGTACAGAATACTTC	0.635	1
	wsnp_BG274584A_Ta_2_4	GTCGAATAGTTCTCAAGCTCTGTTGCTACATTATATTCAGGTTGATACTGATATCCTATG[A/G]AACATGATTGCTATGAACTAGTTGCTCGTTGTGCTCTTTGCAGATACTTACCCCATTATC	0.846	1
	wsnp_BG274584A_Ta_2_1	TTTGTGAAGATAATTGAATTTCTGAATAACTTCATCCATTTACTCTCAGTGTGTTAAGAC[A/G]CTTAGAAGTGGCAACACCAAAGTACTATGCAKTCCGAWAAACCAGTGCTTTATAAAACAT	0.872	1
	wsnp_BG274556B_Ta_2_1	AATTTGACTTCTGTATCAGGTGGTGGTGGGTACTGCCTTTATAAGCTTATAAAATTATAA[T/C]GCTATATTTGTGCCGATGTTTTCAATAGGAATCGTATTCGTACCCAATTAATTATCACTT	0.76	1
	wsnp_BG274508A_Td_2_2	TCGGTTATCTCAGCTTACGTGAGATAGCTGAACTCTTTTAGTGTATATAAGTGCTCATAC[A/G]ATGCTACCGATATGCTGCAGGCTTACTGAAGACGTACCACGCGAAGAACGAGTATTGTCT	0.81	1
	wsnp_BG274508A_Td_2_1	ACTTGAGGCCACAGAACACACGTTCCTG[A/G]ACTTCTATTGGTCATGTTATTATGTTATATATCAGACAGATATCATGTTCCTAGATTTGC	0.926	1
	wsnp_BG274294B_Ta_2_3	ATGAAACCATGTTAGCAAATATGCAACTTGTTTTCCCCGGAGGCCAAGGGCCAGCATAAA[T/C]ACACAAAGTACAGGTGGAAACATATAGAAAACCCTTTATAACAATGACAAATATCACAAG	0.965	1
	wsnp_BG274119A_Td_2_2	AACATGAATGTCCGGAGCAGCCGGTCCCATACTATTTTTCGGATGGTACATTGAAAGCCA[T/C]AAGTGATTGTAGCTGGTTTCAGTCCATTTACATAGAATGGGCATGGTAACTAAAATACTC	0.988	1
	wsnp_BG274119A_Td_2_1	ATGCTGAACAAGTGCTACAACTCCTTGAGCTTGGAGAAGGTTCCATTTCTGTCCATTTAT[T/C]GTCGTACTTGTTCAAATGCATATTTTCATTTTCACCAATTCATAAGCTTCCTTTTTTCTC	0.891	1
	wsnp_BG274019B_Ta_2_1	TTACATTGTTCTCCACAGAGCTCTCTGACAGTATTAGTGCTTCTATGTGAATTTGGCACA[A/G]CATTATTTAGTGTAGTATTTTTTAATAACAGGATTATCAGGCAATGGTTGCTCAACTGGA	0.622	1
	wsnp_BG263769A_Td_2_1	CTTCTCCGGTAATGTTTACGGCACCTAACCCAAAGCTTATCAGTCATTAGAGTT[A/G]GTTTTCTTTTGCGAGAAGTTATTAGAGTTAGCTAGTTAACTGAGTACAAGTTAACCTGTT	0.841	1
	wsnp_BG263758B_Ta_2_1	ACTCCAAATGACTGAGTCAAAATCCGTGCCATAGGTGTGGCAATAGTATGGGTACCCTTG[A/G]TAACGAAATTTCAACATAATTTTGAAACAGACACCAAGAACCATCTTGGGTTTCAACTGT	0.969	1
	wsnp_BG263758A_Ta_1_1	ACTCTCCACGTTTCTTCTATTTCTGGCCAAACACTTCGCTTCAGTGGGAATTCCACTCCA[A/G]TGCCGAACAAACGCCCTACTCTCGGCAACAGTGTGACCAAGTGAACCGAGTCCAAATCCG	0.777	1
	wsnp_BG263656A_Ta_2_1	GAAAGGACCTGCTCTTTGTCAGACCAGATGCCGTGTTCAATGGCCAGAAACCCATCAGGT[T/C]AGCCTCGAGACCGATTGGATAAATCTAACGAGTTTAACTCACAGCTAACAATTTCCTTTT	0.756	1
	wsnp_BG263601A_Ta_2_1	TCATGCATGATGTATATTCCATTACTACTGTCGATGATCATATGGTCCTCAGATAAAATA[A/T]GGAGAGATGTTGTAATTGCCAGGTTCAACATTCTATTGTGGATATGCGCCCGCAG	0.958	1
	wsnp_BG263563B_Td_2_1	TGGTGTGATATCAGATGAACGTGCCATGTCACTCTTGTCTTATAAACCATCTAAACCAGG[A/G]CAATTCGATCCCATGCATGCTGCTGCAACTCGAATACAAAACAAATTCTGTGGATGGAAG	0.975	1
	wsnp_BG263521D_Ta_1_1	GTACAAGGTGAAAGATCCAATGGTGAGGCAATTTGTCGAGAAATGCCTGACCACTGCTTC[T/C]GAGAGGCTCACGGCAAGAGAGCTGCTCAATGACCCTTTCCTGCGCATTGATGGCATGGCT	0.79	1
	wsnp_BG263521B_Ta_2_1	GCTCACGGCAAGAGAGCTGCTCAATGACCCTTTCCTGCGCATTGATGGCATGGCTCTATG[T/C]TCTGGGGATGGGGATTACACCCTGTTGAACAATTACCTTCGGCAGCCCTACCTAAGGCAT	0.845	1
	wsnp_BG263521A_Ta_2_2	TGATCTCTGTAAGAAGTGCCTCTTGGATCTCTTTAGCCATTTGCAGCTCTTGTGATTGTG[A/G]TGTGTGGCTAGTTGGAAATTGTTTTACTGATGTCATCTAGTGGTTTGGTTGGTAGGGTAC	0.933	1
	wsnp_BG263521A_Ta_2_1	GCTGGTGGACATATACTCCTTCGGGATGTGCGTGCTTGAGATGGTCACCTTTGAGTACCC[T/G]TATAGCGAATGCTCGTACCCGGTGCAGATCTACAAGAGAGTGATCTCTGTAAGAAGTGCC	0.958	1
	wsnp_BG263358D_Ta_2_1	GGTTCCTATGAAGGTGTAGGTTAGTCAGAACTCATAAGACATTCTCGGACACCTTGTGAG[T/C]TGCATAAACTTGACATCAGTAATGCAAAACTCACCTGCATCAGGACCAAGACGTCAATTG	0.965	1
	wsnp_BG263358A_Ta_2_3	TGAGTTTTGCATTACTGATTTCAAGTTTAWGAAACTCACAAGGTGATGCACATTGNGTCC[A/G]AGAATCGAGAATGTCTTATGTGTTCTGACTAACCTACACCTTCACAGGAACCAGTCATAC	0.589	0.5
	wsnp_BG263358A_Ta_2_1	ATTGAGCTATTTCTGTAGGTTGACAGGATTCTGTACTCGTCCGTAGTCTA[T/C]CCACATAACTACGGTTTCGTACCACGGACGCTGTGTGAAGATGGAGATCCAATTGACGTC	0.939	1
	wsnp_BG263266A_Ta_1_1	ATGTCCCTTAATGCTTCCCGATCAATGTTTTATGTCTGTTTCACCACATGGAAATATA[A/G]CGCTAGTTCTTATCTGTTATGATCATTGCATTTGTTATTTTCCATTAATCTCGTTATTCC	0.822	1
	wsnp_BG263263A_Ta_2_1	ATAAACAAATAACCTTTAAGTATACTTATCTTCTAAAAAATTATCAACAAATATAATAAA[A/G]CTTGTGTGGGAATGCAGACATGCTGACCTTCTAATGAATATGATGTGCAAGGTTATTAAG	0.659	1
	wsnp_BG263233B_Td_2_1	GTGAAAGAACCAGTTGGCTCCTAACACAATGCAAATCGTCTTACATTAAGGAGATTACGA[C/G]TGATGAAAATTTTCAAGACTCTTTATCACAAACAACTGAAAATAATAATTTCTCACCTTT	0.787	1
	wsnp_BG263233A_Td_2_2	GGCAAACATATAAAGTGTGCTAGGAAACAACCAACGGATAAATAACCTTTTTAAAAGCTC[A/G]TCCTTCTTCATTTCAGGAGGCTTGCCATCAAAAACATATCTGCATGAGCAATGTTGTGAC	0.951	1
	wsnp_BG263233A_Td_2_1	GTGAAAGAACCAGTTGGCTCCTAACACAATGCAAATCGTCTTACATTAAGGAGATTACGA[C/G]TGATGAAAATTTTCAAGACTCTTTATCACAAACAACTGAAAATAATAATTTCTCACCTTT	0.787	1
	wsnp_BG263213B_Ta_1_1	CAAGTATTTTGGGATGGAGGGAGTACAAGTTTTTGTAGAGATATCACTATGAACCACATA[T/C]AGATGTATATAGATGCATTTTAGAGTGTAGATTTACTTATTTTGCTCTGTATGTAGTCCA	0.472	0.5
	wsnp_BG263028B_Ta_2_2	ATTAACCCTGAACTGTAACTGATATGGAAATGCTCTATGTTCGTGCAGACACAGCCACAG[A/G]AAGTATGCAGTCAGATTGGTCTGTGTTTGTTTGATGGTACTCACTCTGTCAGGTTAGTTC	0.96	1
	wsnp_BG263028B_Ta_2_1	CAGTACGGAAGGATGATCGTTGAA[T/C]TGTTAATAGCACAGGTTTGAAATTTTCTCTATATTCTGTCTCTTGTTCAAATTTTCCATC	0.95	1
	wsnp_BG262960A_Ta_1_2	GGTCAAAATTTSGCACAAATTACAAAGGGGATCAATAAACCAGGACGGAGGTAGTACTCG[T/C]TGACAAGTACTTATTGCAATGATCAACACTTGCTGACAAGTACATATTGCAATGATCAAC	0.977	1
	wsnp_BG262960A_Ta_1_1	GGTATATTTTTTGTTGACATGCATTGACACTTTGCTAGTTAAATCTTTTGGTCAAAATTT[C/G]GCACAAATTACAAAGGGGATCAATAAACCAGGACGGAGGTAGTACTCGYTGACAAGTACT	0.919	1
	wsnp_BG262734D_Ta_1_1	TACACATTCATCAGGAAAAAAAGTTCTCATACATGTTTCCACTCCTCCCCTGTCTGAATA[T/C]GATTCAACAAAGTTTGCTCTTTCGCATTTCGTTGCAGCGATTCCTCTGAACAAGCAGCTG	0.983	1
	wsnp_BG262734A_Ta_2_7	CTCCACCTAGAATAAGTTAGGCATACCCATATGRCATTCCATGAGTCCACTTCGATCCTG[A/C]GTGTATGTGACCTTCCATGGCTGACATCCTGAGCATCGTCGACGACAACATTGTTGAAAC	0.873	1
	wsnp_BG262734A_Ta_2_3	TGATTTTGCCTAACATGTCAGGCYTTTTCTGTTGGTGCRGATTAGGCTGCTGATTATTTA[T/C]TGTTCCTGCATGCAATTTCAGAGTCATATGGACAGGCTAAAGCAGTGGGTCACCATGGGC	0.766	1
	wsnp_BG262421D_Ta_2_3	GTAGACTCGCTCCTGCACAAACAGCGAAATGATCATCTGAAACCTTTACGTAAATGAGTT[A/G]CATGGCCAGAGGCTCAAATTTGATCGGTGG	0.986	1
	wsnp_BG262421D_Ta_2_2	GATGATCTTCAGCTCACCATGCCCAAAGCTTGCTTCCCGGAACACCGACCAGAGGGGTTT[T/C]GGGTTATGATACCTGAAGATACCAAGATAGGCATTCAATCTAGTGGCACTATAGCGATTT	0.989	1
	wsnp_BG262421A_Ta_2_2	GTCGGTCTTCCGGGAAGCGAGCTTTGGGCACGGTGAGCTGAAGATTGTCAACTCCACGCA[T/C]GCGCACTGGACTTGGCACAGGAACGACGACGAAGAGCCTGTGAGAACAGATGATGTCTGG	0.806	1
	wsnp_BG262421A_Ta_2_1	ATGATCATTTCGCTGTTTGTGCAGGAGCGAGTCTACAAAGGTGGGGTTGATCCATGTGGC[A/G]CTGTTCATATAACGATCGGCGATGGTGGAAACCGGGAAGGCTTGGCCCGCAGGTACCTTT	0.823	1
	wsnp_BG262287B_Td_2_5	AGGGACATGTAACTAAGAAGATTCTCACATGTTTTRTCTGTCTCTGCTGTATGCAGTTTA[T/C]GAGGAAACAGCTGGGCTAACGGTCAACGATCCAGTGTTGAGAACAAAAAAGGTGAAAGTC	0.948	1
	wsnp_BG262287B_Td_2_2	TCGCTGGGTCAATGGGTCGCCATTGGATCCTTAGCTGGCCAGGCTAGCACGGAACTAGTG[T/C]GGTCGGCCCGGTCTAGATCGCGAGATTGTGCTCCGATGTGCTTCCAACCGAGTGCTCTTC	0.857	1
	wsnp_BG262287A_Ta_1_1	CATGTTTAATCTGTCTCTGCTGTATGCAGTTTACGAGGAAACAGCTGGGCTAACTGTCAA[C/G]GATCCCGTGTTGAGAACGAAAAAGGTGAAACGCTAACTGATTTTGATGGGCACTTCCAAA	0.845	1
	wsnp_BF485399D_Ta_2_2	GCAGCAGAGCCGCGGGTGGGTGCACTACGCCGTCCACCGGCCGGAGCCGCACATCATGCT[A/G]TTCCGCCGCCCGCTCAACTACCAGCAGCAGCAGGA	0.545	0.5
	wsnp_BF485399D_Ta_2_1	CCCGTAAGATCGCGTTTTCTCGCCGGATCGGCTCTCTGATGTTGCGAAATTGGTTTTTTT[T/C]CCCTTGCAGAACGAGTGGCGCGCGCTGGGCGTGCAGCAGAGCCGCGGGTGGGTGCACTAC	0.863	1
	wsnp_BF485399B_Td_2_1	TCCGCATTCCCGTAAGATCGCGTTTTCTCGCCGGATCGGCTCTCTGATGTTGCGAAATTG[T/G]TTTTTTTTTCCCTTGCAGAACGAGTGGCGCGCGCTGGGCGTGCAGCAGAGCCGCGGGTGG	0.907	1
	wsnp_BF485380B_Ta_2_1	AACTTTGTGTTCCGGCCCACTGGGACAAGCCATGAAGTACCTCTAGAATTGCTTACTTTC[T/C]TGACTTGCTTTTGATAAACACATCACCTAAGCATGGTTATGTACCCTTTGCATTAATAAA	0.854	1
	wsnp_BF485380A_Ta_1_1	GTTAGTCATCCGCCTTTGTTCTGGATTCTCTGCGGTTGTCCCTGCTTCCGCATTGAATTG[T/C]ACGTTTAGGCGGTGGGAATCATGGGCGGAGGATGAGCCATAATCCATGGCGGAACGGCCG	0.746	1
	wsnp_BF485305D_Ta_2_2	GACGCTAATGAGGTTTTAAACGAGCGTGCTGTAGCTGTCATGGCACGGATGAGTCACAAG[T/C]TAACAGGGCGTGACTTTTCTTCTGGATCAGCCTTGTCAGGCGCCGGCGGCTCAAGTCAAC	0.83	1
	wsnp_BF485305D_Ta_2_1	GGTTGCGTCCTCTTCTCATGCTTGATTG[T/C]ATTGTACTGTCCTAACCACATCCCTATAGTGGTGACCATTTATGTCGTTCATGCAGGCGG	0.966	1
	wsnp_BF485305B_Td_2_1	CGGTTGCGTCCTTTTCTCATGCTTGATTGTATTGTACTGTCCTAACCACATCCCTATAGT[A/G]GTGACCATTTATGTCGTTCATGCAGGCGGTCAATCAACTCGGTGACGCTAATGAGGTTTT	0.835	1
	wsnp_BF485168B_Ta_2_1	TGGACACCATGCTTCTCATGTTGTTCCACTTGTTCTTGATAAAATTGTTCCTGATATGCT[A/G]CACTTATTCTCATGGATGATAAATTATCTCATGTGTGGTTGTTTTCTTGGGGATTTATGC	0.654	1
	wsnp_BF484656D_Ta_1_3	TATAGATCTACATGCTTTCTGTCAGAATAAGTAATGTTTTCATAGATAGAAACATGAAAG[A/T]ACTCGAAACTGTGATCGTTTGCTCACTATGCATCTTCCTTATCCTAATTATGATGTGTGC	0.953	1
	wsnp_BF484656D_Ta_1_1	AAAATCCATTTGTGTGATTTTTCTTTTTCAACTGCATGCACAATAGGCTTGTTATTTTTC[T/C]TGATTTGCCATGGTAGAGGAATAAAATTGGAGAAATGTATGATTCATTGGCAGTATGAAA	0.936	1
	wsnp_BF484606B_Td_2_1	CCACCCATTACTGAAACACAAAATGCTCTTGGTATAGTCACTCATTTTTCTTTCAGATGA[T/C]GAATAAATTTCCTAGTAATGCATACTTTATAATTTGGAACATGGAAAATGTTGACCTAAG	0.684	1
	wsnp_BF484606A_Ta_2_3	ACTTGAAAAACAAAATGCTCTGAGTATAATCACTCTTTTTCTTTCAGATACCGAACAAAT[T/G]TACTTGAGGAGTAATGTATACTTGATAATTTAGAACTTGGAAAATGTTGACTTAAGACAA	0.758	1
	wsnp_BF484585D_Ta_1_1	CCTTCATTTTAACAGCCAGCCACAACCCAGGTGGTCCAACCGAGGTAACATGCTTAGGAA[T/G]TTAGGATGTTCACTGTTACCATCTCTGTCAAATCAAGGCCGTTGGTGTTCTGTGTAAATC	0.977	1
	wsnp_BF484585B_Ta_1_2	GAAATGTTTAAATGAACAAATATGACATAATTGTTTTATTGTTTGCCTCTTTTTTCTGTC[T/G]CGACAAAGTATCTATATATTGATTTATTGACACAATGAACAACAGGGCGCAAAGGCTACT	0.563	0.5
	wsnp_BF484585B_Ta_1_1	CACTATACAGTGCCTACCAGCAAAGGATGTCTG[A/T]GTTCAAACCTCTTTAACCCGCACATTGTATTAAACTGTTCATGAGTTACCAACTAATCCT	0.89	1
	wsnp_BF484585A_Td_2_2	TTGATGCCARCTGTCAGGTAATGGTGGCAGATGGCAGATGAGGCATTATCACTAAATGAA[A/T]TGTTTAGATGAACAAATATGATATAATTATTTTATTGTTTGCCTCTTTTTCTGTTGCAAC	0.68	1
	wsnp_BF484585A_Td_2_1	TCTTAACCCGCACATTGTATTAAACTGTTCACGAGTTACCAACTAATCCTATTGATGCCA[A/G]CTGTCAGGTAATGGTGGCAGATGGCAGATGAGGCATTATCACTAAATGAAWTGTTTAGAT	0.735	1
	wsnp_BF484342A_Ta_1_1	TTCGTAGTTTTCTTTATCTGGCTGATATTGATCATGACCCCATAGCAGAAATGAAGTTTC[A/G]ATCAAAGGGTTATGTGGTCATACATCAGTGACCTACTTTACTTTGTTACCATGTTTCCAG	0.94	1
	wsnp_BF484270D_Ta_2_1	CTATCTTCTATGTTTATGGTTTGCATGCTTCAAATTACATAAAAGAACTGGAAGCTATGT[A/T]CCTTATGCTGTGTTTATATTGTCGAACTGTGAAAGCAGTCACTATTCTATTAGTGTTTTC	0.842	1
	wsnp_BF484270A_Ta_2_2	AGAGAGCGATTGTAGCTTAATTTTGGTTGCCATGAACTGAACAATTGCATACTGCGTGTT[T/C]TTCAGTCATTAGCATGCTATATAAGGTGTTTTGTAAGGCCAAAGTAAATCGGTAACCAAT	0.941	1
	wsnp_BF484270A_Ta_2_1	AGCAGCTGGTGCTTTACCTCTGCGA[T/C]CGCGAGCTGCGCGAGAACGCCCTCCTCGAGCTGTCGAAGGTCTGCTCTTCTACTTCCAGG	0.631	1
	wsnp_BF484028B_Td_2_1	CATATGTGATATTTTCTCTTGTAGTAAAGGTGATAGCTTATTGAGTATTAACTTCTAGTC[T/C]AGGATTAAAATTTGTAACTGGTATCATGCTCACTATCCTAGGGCTATTTGAAAAGTATTG	0.54	0.5
	wsnp_BF484028A_Ta_1_1	AGCCGAAACTACTGCTTTACGAACATCATTTAAGCAGGAGGTTGCTGTTTGGCATAAGCT[A/C]AGCCATCCTAACGTTACAAGGGTGAATATTTCCAATCATACTTGGCTTCCATCAATCCTG	0.886	1
	wsnp_BF483993A_Ta_2_1	CCAATATCCTAACTGCCGTAAAGTCAAGGGACTATTTCGGCATGGGATGCAGTGCAAGAC[A/G]CGTGCTTCAGGAGGGTGTGCCCTGTGCAAGAAAATGTGGTACATGCTCGC	0.727	1
	wsnp_BF483648B_Ta_2_1	TCTTAATCTATATTGTATTTCATCTGCCATACTTCACATCTTATTTATCTGACACTATCA[T/C]TGCAACTAATTTAATTGAAAGGAGGCATTAAGTTAATGCTCAGTATTATGTCCCAAGTTT	0.829	1
	wsnp_BF483640B_Ta_2_2	CTTGTTGTCCATATTTGTGATGGACTGACCTAGTTCCTTGGATATGATTTAGCCTAGTTT[T/C]TGTTCGCCCTTTTGCATGGTATTATATCATTTGCTAGCAATCTTCTGACTTCTCAATTAT	0.977	1
	wsnp_BF483640B_Ta_2_1	CATGAGAGGCTCTTACAGTATATTATTAATAGAAAAGGATAAGCATGGTATGATATCTAA[A/T]GGCCACATGGGCCCAGAAGCCACATGTTGCATCAAGAATTAATTAGCTCAATGCAATCAC	0.88	1
	wsnp_BF483588B_Ta_2_3	TCCCTGAAATGCCCCATCCGTGTCGGCCCCGAGGTTCTCGGCGCAGATCGGGCTCCCCTG[A/G]AAGAAGAAGAAGAAGAAGCCACTGAATCACCAAAGAGGAATTTGTACCTCAAGGGTAGCC	0.909	1
	wsnp_BF483588B_Ta_2_1	TCATCCATCAACAACCTGATTCAGCCTGCAAGGATGAAGAAAGCAGAGCATTTGGAGC[A/T]GTCAGTCAGCCACCATTGTTTCAGGGTTCAGGACCATCTTCCACTCCCAACCTTCAACAG	0.889	1
	wsnp_BF483551A_Td_2_1	CTCTTTCATCAGCTCTTTGGACAAGTCCCTAACATCAGTTTTATCATGTTGAAGGCTACC[A/G]TTTTACTCAGAGGCAAAGCTGCTGTTCTTTATATACTTGTGGTACCCCAGGACAAAGGTA	0.971	1
	wsnp_BF483498D_Ta_1_1	GAGGAAACGGGTCATCCCACAAAAATCATAGCATGAACACATGATGGACCAACCCATCCG[T/C]TCCTTAAAGCAAACATGTCATAATGTGCTTGCTTCTGAGAGAGGGTAGCAATTATACAAT	0.98	1
	wsnp_BF483299A_Ta_2_15	GGAAATTCMTRTCTATRAACCWWTTTTCARATYAGGAAACTTGTAGGTGTCTACTTYRYA[T/C]AACATCTGTACTTTCTTGTTATTACTTCCATKARATCTCACTTGGCATTGYGAATTTRTC	0.462	0.5
	wsnp_BF483227A_Td_2_2	TACTGTCCACGAAATTTCGCTAAATGTTTTGACTACATCCCTTGTCTGTGTCCAGGTTTA[A/G]CCTTATGTTCGTACTTTTATCCTCAGATATTTAACTGAAGCTGCAGATTTTCTATTTCAA	0.964	1
	wsnp_BF483227A_Td_2_1	CTTAACAAATGAAAATCACTTACAATGTTCCCATTTGGGTGTTTTCTCTGTTCTACAAAT[T/G]AAAAACACTTTCCTTCTTCTTTCAACTCTGATATCTTAATCTGTGCCCATTCAGGATAAT	0.879	1
	wsnp_BF483091D_Ta_2_3	AAAACGGATTTTGGTAGTAAAAATTTGAACTGGACAAACTTCTTCTGTTTTCTTGAATGG[T/C]TGCGAAAAAGGAAAAGCACAAACTACGCCAAAGAGATGAGCAGCTTGGTGCCGTTGCTTG	0.991	1
	wsnp_BF483091A_Ta_2_5	ATTGCACTCCATGGTATGCTGACAAACTATTGCTCAGGGGTGCTGTTTTGCTATGCCTCA[T/C]TGCCTTGTATAGCAACATAAGCCACAATATGCTCAAGCACAGTGTGTCTAAGTACTGATC	0.946	1
	wsnp_BF483091A_Ta_2_2	AGCTGTGATACCAACATTTCAGTGTTTCTTTTAGAAAACAAGGCTAGGCAGMTACGGTCA[T/C]GGGATTCCTGACCAAGCGATACAACAAACAAGCAACAGCACCAAGCTGCTCATGTGTTTG	0.695	1
	wsnp_BF483039A_Ta_2_3	CAAGCTTGCTCAAATTTCATCWTCTTCTGGTTCTGACCAAGAGAATGGTTCTCCCGTGTC[A/G]GTGCTATCTGCGATGCAGTCGGATGCCTTTGGATCATCGATGTCAAACCCCTCATCTCGC	0.839	1
	wsnp_BF483039A_Ta_2_1	CCTAGGCCAAAGAGGAAACCACTACCATCCATATCCTCGCAAGCGTGCCAACTCCTGCAA[T/C]GGAGCAAACCCAGCAAATGGGCAATCCAAGCTTGCTCAAATTTCATCWTCTTCTGGTTCT	0.709	1
	wsnp_BF483025D_Ta_2_1	CCTCCAAGGCCCTGTTTCGCCGCTCTGTCCCATTACTGTCACACACACAGCCCATAACAG[T/C]AAGAAACTGTGGCATAATACTCCAGTGGTGCTATATGCATGTATGCACAGAACTGTAAAG	0.972	1
	wsnp_BF482977B_Td_2_1	GAGAGGTTGATCCGCCACTCCTCCTTGGCGGAGCGCTCCAAGTGCCACAAGGATTGGTCC[C/G]AAGATGAAGCCACTCCTTGACTAAGTTCCAAAGCCGAAGCATGAAGCGGCATTTGAAGAA	0.932	1
	wsnp_BF482960B_Ta_1_4	CCTATTGAATCACCAAATAGCCTTTCTTTTGTAGACTAACAGATACTCGAGGCCCCTACA[T/G]ATTTTCTTCAAGTTTAGTTTATTTGCTTCTGCATGCTGATTTATATAAAAATATTCAATA	0.956	1
	wsnp_BF482960B_Ta_1_1	GAGGATTCTAAGCGTTGCAGCATTTGCTGTTTCTGGTTATGCCTCTACGGATGGAAGGAG[T/C]TGTAAGCCCTTCAACCCTCTTCTTGGAGAGACCTATGAAGCAGATTATCCAGACAAAGGT	0.885	1
	wsnp_BF482950A_Ta_2_3	AAGGATGATCTATGTATGGAAGTGTGTTGTCCAATAACTATTCATAGAAACATCGGGATG[A/T]AAAAAAAAGAATTAAAGGGAGAAAGGCATTGTTTTGAATCTAAGGCTGTCCCTTGTTTTG	0.881	1
	wsnp_BF482950A_Ta_2_1	TTCAAAATACCAATCCGTGGTTTAGTTTAGCTGTGGGACCTTATTCTATATTTTCACTTT[A/G]TAGGACAATAACTAGAATTTGCATGTAAAAATTTAAGGATTGAAGCACAGTAATCTGAAA	0.77	1
	wsnp_BF482939A_Ta_1_1	ACTTCTGGCTTGATGTTTGTTTCTTTTCTTCAGCCTTCATGACTACATGTTCGATGAGAG[T/C]GTTTGTCTTCTTCTGAGAGCCACTTGGTTTAAGCCTCTGGTCGTAGAGGCTCACGAGGAG	0.928	1
	wsnp_BF482891B_Ta_2_1	CGCCGGCTTGGGCGGCCCGTTCTCTAGCTCGCTGGCGCGGCTCAGCCCGCCGTACTGCAC[T/C]GGCACCAGCTCCGGCCGGATGAACCTGTCGACGGGAACAAGCAACCGCCGTGTCAGCATT	0.417	0.5
	wsnp_BF482891A_Ta_2_2	CTTGGTGCGCTCCGTGAGGAAGGGCGAGATCATCGAGAACAGCACGGAGAAGTACCACGG[T/C]ACGTTCACGAACACCTGCTCGGTGCCAAACGCGAGTGYGGGCGACGGTGTGAGGTAAATG	0.764	1
	wsnp_BF482891A_Ta_2_1	CCCCGGTCAACAGTATAGGGACGGAGCGACGAGGAGAAGCAAAAT[T/C]TGAGCTCATCGATTGGAGCTGCGCGCGCGCTTACTTGAAGAGCGTCTCCGCGACGTTGCC	0.803	1
	wsnp_BF482555A_Td_2_1	TTCTCTTCAAGAGCCCTCACCCTGCTCAAACATTTGAAAATGTGTCAAGTAAATGTTGAT[A/G]ACCCAATGGTTTGATTTGAAAGATGAAACTGAAATTCAATAGGCGGCCATACTTCTCCTT	0.963	1
	wsnp_bf482530A_Td_2_2	GAAGAACAGCGGGCTGTTCGGGAAGACGGCGGGGCTGATGGGGCTCGGCCGCGGGAAGAC[T/G]TCGCTGACGGYGCAGGCCTACGACAAGTACGGCGGCGCGTTCGCCTACTGCCTCCCGGCG	0.52	0.5
	wsnp_bf482530A_Td_2_1	CACGGATCGAGCAATATTGACATGGCGTCGTGCGTGGACGTGCTGCAGGGGTTCCGGTTC[T/G]GGTGCGGGGAGAAGAACAGCGGGCTGTTCGGGAAGACGGCGGGGCTGATGGGGCTCGGCC	0.634	1
	wsnp_BF482529A_Ta_2_5	GGTCTACTCACATGCACTCAGAAATGACACCSATGGCATTCTTAGCGAAGAAAAGAATTT[T/C]GGTTCTCCAAATTACTTCAAACAGTGTCTTTTTTATAGCACCGATTTTGTCTTTTTTGCC	0.926	1
	wsnp_BF482529A_Ta_2_1	CAATATTTTGTATCAACATTGCACCTTATTAGTGAATATTACTCAATTACTCCCTCCGTC[C/G]GGAAATACTTGTCACCAAAATGAATAAAAAGGGATGCATCTAGACGTATTTTAGTTCTAG	0.856	1
	wsnp_BF482403D_Ta_2_1	CCCAAACACTGGTGTACACTATGTAACCAGTCAGTTTGATATGTGGCAAAGATGTTGGTC[A/G]GCAATTGTAAAGTATTACAAAATTAATGTTGCAAGTAAAACAGCTTAGAGAAGTACACCC	0.667	1
	wsnp_BF482403B_Ta_1_4	ACAATGTATTTGTCCCCTTGAAGCATTCCATATGGTATAATGTACCCACTRGGGAMGTTC[A/T]CACATTAGGTGGATGTTGCAGTSTGGGCRAAACCATCYGAGGAAATGATTTATACAGTAT	0.624	1
	wsnp_BF482403B_Ta_1_1	GTCAATATAAGCAGGGATGATCCCATCATTGTGAAGCAGGTGCAAATCCATACTTACCTA[T/C]GATTATTTCAAGCAATAAGTCTACTTAATAACCCCCTCAAGTATAAAACAATGTATTTGT	0.816	1
	wsnp_BF482269B_Ta_1_1	ATGCCAAACATGTTGTTCAACACGTACTCC[T/C]TCCGTCCCATATTAGGGCTCCTTTGATTCAAAGGAATTCTATAGGATTTCTGGAGGATTG	0.99	1
	wsnp_BF482269A_Ta_2_3	TGCTGCTGCAGCAATGGGAAGGTCACACCAACATGGTAGAAGAGAGGGGCAGAGGAACCG[A/T]TCTGGCTCTCATGGCCGCCCACAGTTCTTGGTTTTCTCTGCACATCCAAATACTCCTGCT	0.631	1
	wsnp_BF482269A_Ta_2_1	TGTGCTGGCAGCCTGTCAGTATGAAGGATCCTACCAGGCAAGTGCTGGAAATATATAT[T/C]GATATTCATTGGATATTCAAATGCCAAACATGTTGTTCAACACGTACTCCCACCGTCCCA	0.907	1
	wsnp_BF482216B_Td_2_1	GACATCTTCGTCATGGATCATCTGCACTGGAAAAACAGGTTTGCCATACTCCTTTT[A/C]TTTATGCAGTACGTAGGAAACAAGACACTGTTGATAGAATTGAAGTTTCAAGCAATGCTG	0.932	1
	wsnp_BF478936A_Td_2_1	ACGATATTGATCACAATTTATGATAATTAATAGTTACATGCATGCCATTGTATTGATGAT[T/C]TATCGACTTATTCATTCTTATCAACAGGCTAGGTTCTTCTTCCAACAATTGCTTTCTGGA	0.954	1
	wsnp_BF478737A_Ta_2_1	CAACCATACTGAATGTTGGGATGATGC[A/C]ACTACTATCATCATCATGTTGGGTGCGTCAATCCACAACAGTGTTTAACAGTATCAGACA	0.988	1
	wsnp_BF478716A_Ta_2_1	ACAGATCGTTGGGAATATAGTTTTTGGCTTTACAGTCAAGGCACCCTGCTTCTGGTGGTT[C/G]ATTAGTTTCGGGATTTTCAAATGGTCTTAGCTGACTATGCCATTAGCAATGCAGTTGTTT	0.942	1
	wsnp_BF478690B_Ta_2_1	AGACAAATGGTGTGACATCCTCTTGCCTCAGCTGTTTCCTGGCAGGGGGTGCCCTCTACC[T/G]TTTCGAGTATGACGTCAACCCGGCGCTTTTCCTTGCCAAAGTGCGAGGAGGGACCTGCAC	0.804	1
	wsnp_BF478690A_Ta_1_1	ACACGGAAGCGAGTTAACACGCTTTAATCAGAACTGGAAATAATGATACTGGAAGGAGCA[A/G]ATTTCACACCGTGATGCGCGTAGACCCACGCGGCCCTC	0.958	1
	wsnp_BF478387B_Ta_2_2	TTACAATTATGGCATATCGAAGAGTTCTGCTTTGCTTGAGGAAACAAGGATTTCTGCCCA[A/T]AAAGATTATATTAATCTATACTGCTGTGGCCCTGTATACATACTAGCATGTTATCTCTTC	0.442	0.5
	wsnp_BF478387B_Ta_2_1	CTTTTGCAGCCTCTTCTTAGAAGGTTTGACAAGCGTAGATCTGCCTGCTTGGTAGGTGTG[T/C]CTTACAGAGGATTTAATGGCGATAGTGTGGGCAATGCTTGTGCGGCTGCAGTCCTACAAC	0.856	1
	wsnp_BF475149D_Ta_1_4	CCCAAAAGACCTTTAGATCTGATTCGTTATCTGGGAAGTACAGGGYTCCACGCAACTCTT[A/C]ATGCAGATCACCTGTATGTCACAAAAGGGTTAAGTCATACAGATCTATTTGAACAGATTG	0.61	1
	wsnp_BF475149D_Ta_1_3	GGACATTCTTGTCCTCCCAAAAGACCTTTAGATCTGATTCGTTATCTGGGAAGTACAGGG[T/C]TCCACGCAACTCTTMATGCAGATCACCTGTATGTCACAAAAGGGTTAAGTCATACAGATC	0.611	1
	wsnp_BF475149A_Ta_2_1	AATAGATCTGCATGACTTAACCCGTTTGTGACATACAGGTGATCTGCATGAAGAATTGCG[T/C]GGAGCCCTGTACTTCCCAGATAACGAATCAGATCTGAAGGTCTTTTGGGAGGACAAGAGC	0.896	1
	wsnp_BF475120B_Td_2_1	CCTGGTGCCCTACTCCGCCCGCTCCCGGGAGTTCTCCCTCCCCGACTACATCAAGTACAT[T/C]CTCTCCGAGTACAAGCAGGTGCTCCGCCGCATCCACGGCCTCGGCGCGCGCCGCATCCTG	0.907	1
	wsnp_BF475068B_Ta_2_1	ATTTAACTTGATTGAACACTGCTTCTGTATTTTCTTGAAAGTGCAAGTTATTACTGTTGA[T/C]TTATTTATGATTATCCATTGTAAATATGCTGATGGTAACAAATTCCATATTATTCAGGCT	0.676	1
	wsnp_BF475068A_Ta_2_2	GAATAAATTGGATTTTGGATGCTATGATAGAGAAGACAGGTCATCTGTATATCTAGATAA[T/G]ATGTTCAACTTGAACCACCTTCATTCACTTTTTAAGTTTCATGTTATTTTCACATTTGAG	0.801	1
	wsnp_BF475068A_Ta_2_1	GCATTTGCACAGCGTAAAGAAGATAGAAAAGCAATGTTACAGGTACAGTTCT[T/C]GAATAACCTGAGTTTCTTTCATAGTAATGTCAAAATAGTACTTATTGATAGTGACCACTG	0.741	1
	wsnp_bf474966B_Ta_2_1	TCCGTGCTTGCAGATCTTGATGTACCAGCTCTGCAAGGGCGTGGCTTTCTGCCACGGACG[A/C]GGTGTCCTGCACCGTGACCTCAAGCCACACAACCTGCTCATGGACCGCAAGACCATGGCT	0.544	0.5
	wsnp_bf474966A_Ta_2_1	CCTGCTCATGGACCGCAAGACCATGGCTCTCAAGATCGCCGATCTTGGGCTCAGTCGTGC[T/C]TTCACGGTTCCTCTCAAGAAGTACACACACGAGGTACGATTCCTGGTTCTGTTACCAGTA	0.873	1
	wsnp_BF474862A_Ta_2_1	TTACTTTGGATAATTTCCTTATACGTGTTTACTTTGACAGATTTGTAGGGCACTGGCTTA[T/C]ATCCATCGCACCGTTGGTGTTTGCCACAGGGACATAAAACCACAGAATCTTCTGGTAAGT	0.81	1
	wsnp_bf474746A_Ta_1_2	GTATGTGAAGTTGGAGCTTCCTTCCATCCATGTTTATACAATTACATATTTCACTTGATA[A/C]AATTATGCACACATGTTTCTGGTTTTTAATCGCTGCGTGTTTTTACAGTGCAGTGTTGGT	0.727	1
	wsnp_bf474746A_Ta_1_1	TGTACGACTTCAACTCCTTGTAAGTGTTGGTTTCTCTTTGGTGCTGTACATTTTTATTTA[T/C]CTGGCAGTTTGAATTCAATGTAGTCTTGTATTAATTTTTGTTATTGTAGATCCGGAAAAA	0.746	1
	wsnp_BF474648D_Ta_2_4	CATGAATYAATCCAATCTGTAAATGGTATAKCATGAGCTTTTCCCTCACTATTAACATTA[T/C]AATTAGGTCTGTAGTTAAGATAATAACCAGTTTATATTGTGCACAAGTGAAATCGACAGC	0.649	1
	wsnp_BF474648D_Ta_2_1	TAATAACAGCTAAGGGATATCTTAACCAAGAGTAGGATAACTGAAATCCTTGTTTTGAAG[C/G]AGAAAAATCTAGCTATAATATAGCTCAAAAAACATTGCTCAAAGAAACAGACTAAAAAAG	0.661	1
	wsnp_BF474615A_Ta_1_4	TCAGGKTTTTTTTCCTCATCTGGAGCTAATTTATTCATCTTAGGCTCTTGGTTGCTATTT[T/C]CTTGTTAATACGAGTTAATATTCTCTATGGTGTGGTTGGCTTTTTTGTATATGCTTACAT	0.712	1
	wsnp_BF474615A_Ta_1_1	AAATTATTTTACATGTTTGTCTTTCAAACTATATGATCAATTGGTTCCTGTGATATCATT[T/C]GACTGTTTATGTTGAATGGCCCAAGAATGTGTTGTCCCATGTGCAGAACAACAAGGAAAT	0.968	1
	wsnp_BF474606A_Td_2_2	CGCTCGATTGGTCATGTGAAAGATATGAAGAATGAGATGTTGATGCATATGATGGATGGR[A/G]CACAGAGTGGTGGTGCTGAACTCATCCACGATGATCCCCACAATGGTGCACAGTTCGAGT	0.882	1
	wsnp_BF474606A_Td_2_1	ACGCTCGATTGGTCATGTGAAAGATATGAAGAATGAGATGTTGATGCATATGATGGATGG[A/G]RCACAGAGTGGTGGTGCTGAACTCATCCACGATGATCCCCACAATGGTGCACAGTTCGAG	0.734	1
	wsnp_BF474569D_Ta_1_4	TTCTATTGGGCAGAGCAAGAATTTATTGTAAAAAAAGTGCAAATAAAGTTGACTACATRT[A/T]TGATCCCTCAGTTAACCAAAATTGTAAAAAAATACAATACGTTTTTTACGCTATACTATA	0.727	1
	wsnp_BF474569D_Ta_1_1	TGTTTTGACTATNAGGATAGGGGCTAGCGAAGACAGAGCATGGCTTCTTTGGGGAGCGGT[T/C]GGCAACTGATGTTCGCTCATCCTGCTCTGTCCATGGGCTTTCCTAGGCGTCGCTTTAGCT	0.79	1
	wsnp_BF474569A_Ta_1_4	TTCTATTGGGCAGAGCAAGAATTTATTGTAAAAAAAGTGCAAATAAAGTTGACTACATRT[A/T]TGATCCCTCAGTTAACCAAAATTGTAAAAAAATACAATACGTTTTTTACGCTATACTATA	0.727	1
	wsnp_BF474569A_Ta_1_1	TGTTTTGACTATNAGGATAGGGGCTAGCGAAGACAGAGCATGGCTTCTTTGGGGAGCGGT[T/C]GGCAACTGATGTTCGCTCATCCTGCTCTGTCCATGGGCTTTCCTAGGCGTCGCTTTAGCT	0.79	1
	wsnp_BF474565B_Ta_1_3	AAAACTAAGAAAGTGTGTAACTCATTAATGTTCGGAAAACTGGATTTGATAGAGAGCATA[A/C]AGCCTTCTCATTACTACATTTTTTTCTCATCTAGCTGTGATCTTTCAGGGAAAAGGGCAT	0.872	1
	wsnp_BF474565B_Ta_1_2	ATACCACTTCTACTGATTGCAGAAATTCCATCCTTGATTCATTATAATTTTATATAYAAC[A/G]CATAGGGGATGGTGTTCGCTTACCTTGGAGTTTAGCGATTTAGGCAACAACTGAAAAGTG	0.72	1
	wsnp_BF474552B_Ta_1_1	AGTGGATCTCGCGTTTTGATGTCTGGCCGTACCTGGAGACATACACCGAGGTAAATATTT[A/G]TTTGACAGAGCGTCCCACAGAGCTAAAACATAGTATCTGTATTCTGAGATCATGCATGGT	0.995	1
	wsnp_BF474410A_Ta_1_1	GGGAGCTGCCCGCTTCGCATTCGGCGCCACTTTAGCTCCAAGGCCAAGCCTACAACCAAA[A/T]TTTTCAGCCTCTTGAACAATTTATCCAGGAATGGATGCTAACAAAAAAGGCACTGATGAA	0.982	1
	wsnp_BF474382B_Ta_2_9	TCTTGGATAGGTASCAAYGTTTTGRACAGYGTCAGTRTTCCCTCTGATATTTACGAGAGT[T/G]ATTTGCTTGTACTCATACTCTACAAAGAAYATATTRTGGACATCCATTTGTTCCACTTTA	0.684	1
	wsnp_BF474382B_Ta_2_11	RTTCCCTCTGATATTTACGAGAGTKATTTGCTTGTACTCATACTCTACAAAGAAYATATT[A/G]TGGACATCCATTTGTTCCACTTTAGCARCTATAARTCWCCATYGTGYTCTGCTGCTGCCA	0.709	1
	wsnp_BF474379B_Ta_2_3	GCCCAGSTTCCATCATGAACACCTCTAACAGGGACAAAAATGATTTTTCTTCCTTCTGGC[A/T]ATTTTAATAATGGCCCTTTTGTTCTCATGCATGTAAACTCTTGCATGATAGTTCGAGAAA	0.923	1
	wsnp_BF474379B_Ta_2_1	TGGGCAGGCCACGTTTGCCCAAGATTCGACCCACTATCATATTCTAACACCCAATAAAAT[T/C]TATAATTGTTTGCAGAAAATAAACAAATAAAATCATATTTTTATGCTTCGATCCTGGCCC	0.643	1
	wsnp_BF474379A_Ta_2_2	CTATGCATGAAATGCTGTACGGCGGTTTTGCCACTTTTTATTCATCAGCGAATTGCACCA[T/C]GTGTACGAATTATTACCATTCATGGGCAGGCCACATTTGCCCAAGATTCGACCCACTATC	0.984	1
	wsnp_BF474379A_Ta_2_1	TAAAGACCAATTACTGTTGAATTCATGTAGTATATCTCGATGAGCCCATTGAGTGTTTTG[A/G]CTAGCTTCGGCCCTGTATGACATAGGCATTAAGTGACATCACACAGGTTGCTTTTTGGTT	0.888	1
	wsnp_BF474340A_Ta_2_1	TTGGGTCCTGAAAGTTTGGTGGACTTGATGATCGGTCACCCCAAACATTTGCCACAGAGG[T/C]TATCCAGTTCACATGCACCAGCCCCACATCAACATGAGACACAACACCTTCATCTCGGCT	0.807	1
	wsnp_BF474284B_Td_2_1	TCGTTTACCTTCTACAATTCCCAATTGCCCTTAGCAATCTTTCCTGTTAGCTTCTGATTC[T/C]GATTATTTTATTGCTCTTTGCATGATCATGTGCATGATGTAACACTAATTTAGCCTATAA	0.909	1
	wsnp_BF474139D_Ta_2_1	ATGCATTATAGAGTATCTTAGAGAAATGAACTTTTTAGGTATTTCTATCTCTGTCACTAA[T/C]GCATTCATGTAGTTATGTAAAGGATGTTGTTCTGGGGGTCTGGGTAAACACACTTACAAT	0.69	1
	wsnp_BF474139A_Ta_2_4	GCGGTAATTATTGTTTACAAATTACTTTATTTTCTTGTACAGAACTGTTTTCTTAAAATC[A/G]GTTAATATGCCCACAAATAGGAAGATGACTCATTACTGATTGCTTGTGTCTTTTGATTAT	0.815	1
	wsnp_BF474139A_Ta_2_1	ATATGAGATCTATAAGGTAATTAATTTATAATGCTACAAATGTTGAGTCATATAGGCCAC[C/G]TTTTCATTGTAAGTGTACATGAATGCATTAGTGACAGAGATATTAATACCTAAAAAGTTC	0.86	1
	wsnp_BF474092B_Ta_1_1	AAATACTTGACCCTTTCAGATGTACCTTTGCATTGATCATGGCTACATTGCGTATTATAG[A/G]CAGGGTGTAAAATACTTGTGTTATTCACCACACCGAGTTGTTGCAGTTGCTCCCAAATAC	0.852	1
	wsnp_BF473884B_Ta_2_1	TAACAATTACATGAAAGAGACATGACCACACTCCCTATCCATGTCAGGTATAACTTTCAC[T/G]CTTCGACATATGCCTTCAGCATGAGGGAATCTGGCCATAAATAACATATCTCAAAATATT	0.993	1
	wsnp_BF473884A_Ta_1_3	GTAGGGCATTTTGCTGGCACTTCATGGCTATAGCATATTAGCATGACTACTTGGTACTTG[A/G]TGCCAGGGGCGAATTGCTCCGCACCATCGCAAAGATCACTCAAGTTGTGAAGTGCATTCA	0.843	1
	wsnp_BF473884A_Ta_1_1	ACACTCCCTATCCATGTCAGGTATAACTTTCACGCTTTGGCATATGCTTTCAGCATGAGG[A/G]AATCTGGCCATAACTAACACATCTCAAAATATTCCAGCCTGTAGGAGGAACGTTCCCAGT	0.985	1
	wsnp_BF473825A_Ta_1_4	CTATGTTTAAGTCCTCATTTTCTTTGCCATTGTCATCATGTTTTGACTTGGCATATTATC[A/G]GCTGTGGATTTGTTGGCAAACATGTTAGACATTATTGATGTAAATTTTCCATTATGTAGA	0.999	1
	wsnp_BF473825A_Ta_1_1	TGAATGACTAAATTTGATTTGTTTCACAGTTACTAGACGGAAGATGTGAAGGAGATGCAA[T/C]GATGGTATGTTATTTCCATYTTTTCTCTTCTCCTGAAGTTTACATATACATTTCTCTTTG	0.609	1
	wsnp_BF473744B_Ta_2_2	CTTTTGTTTGGCGCACACTTTCTAATTACCTAATTCTCCTGGTATCCATTTTTTTGGTTA[T/G]GGGTTATGTTGCTTTGATTTTGTCTATGCGCCCCATCATGTGTTAAACTGTTAGATATGC	0.915	1
	wsnp_BF473744B_Ta_2_1	TACAGTGCTTGTTTCTGCGACTTCTTGTT[T/C]CCTGCAAGATTACATGAACCTAGGAGGTGTGATGTATGAGACCAAAAGCCAACAGAATGA	0.96	1
	wsnp_BF473658B_Ta_2_1	GAGCACCTGGGTGAACTCTCCAGCGCTGTGGTGCACCACGTTCCGGTAGACACAGTTGTT[A/G]TCTGCAACCTCCTGCAGTCTCAGAACGTTTCAAGGTCAAAACAAGAACCTAGCAGCAACT	0.906	1
	wsnp_BF473138D_Ta_1_8	CCATATGGCTGGTTRTTGCCGATTTCTTGAGCCTTGGCTACACCCATAGACTAAACTAAT[T/C]CATTTCTCCATCTAGCTTCTCGGTGAAGCTAGATAAATGCCTATTGAACCATATCAAACA	0.966	1
	wsnp_BF473138D_Ta_1_1	GATGTCATCCTCTTTCATAATAAGATGCTTGGAGTTGTTGTATTCAACCTCAGTACCAGC[A/G]TACTTTGARTATACAACTTGAGATCCGGTCTWCATTAAAAGATGCACCAGTATTTTGTAG	0.665	1
	wsnp_BF473138A_Ta_2_3	ACAATTAGTGTGACTATAAACTCCGTGCCCATATTCATAATTTAACTGAACCAAATAAGA[C/G]ATCCACAACCAATGTTTGGTTCTCAGTTGAACACATGGAAAAGGGAATATCTCTGGCTT	0.919	1
	wsnp_BF473138A_Ta_2_1	ATTTTGTAGTGTTAGCAATGTTCACCTCTAACATCAGGTTTGGTAGAAACTACCTGGTGC[A/G]TTAAAGTCATAAATTCGGTGGTCTAACTAAAATTCTTGTTTTTCCATATGGCTGGTTATT	0.939	1
	wsnp_BF473056D_Ta_2_1	GGTGACAAAGTCATAGTCGAATATCGCGTATCTGCATTCATTGGTGGGGAGGCTAGCAGC[A/G]AAATCCTCGTAGTTCAGGGCAGGCTCGCCGACCTTCTCCACAACAACCATCTTCTTCTTG	0.819	1
	wsnp_BF473052D_Ta_2_1	ATCAGGGAGAACATCGAGAAGGTATACCAGCAATTTTTTGTGAATTGACCTGCAGTATTT[A/G]GTTTCCTGCCATACAATGGCTCTGTTT	0.954	1
	wsnp_BF429355B_Ta_1_1	GTCGCACAGCTTGGTCTTGAAGTTGCTTCCCTGCTCACCGCCGCCGCCGCCGCGGTGAGA[T/C]CCTCCAGCCGGATGGCCAGCTTGGCCCCAGTGACTCCGGATATCTGCTTTGTGTTGACTC	0.42	0.5
	wsnp_BF429272B_Ta_2_3	CAGCTGTATTGGTTCTTTCATATTTTTTTGTGCAATCCTTCTGTTAATTTTTCCCAACTT[T/C]CTAGAGTTTATATTTGAGCAAGATAAAAATATTCCATCTCTATCTCAGTACAGAATCGAA	0.766	1
	wsnp_BF429272B_Ta_2_1	TGAATGTATGGCGGCTACAACAGTGAATCTTCACACTGGCCGCAATAGAAGCTGAGACAG[C/G]TTATTTGCATGAAGAGAAAATACAGAATATTTGAGAAATTTACGTCGGAAGTTTATATCT	0.986	1
	wsnp_BF429272A_Ta_2_3	ATGCTTGTTGAAACAAGTAATTTTGTAAGACATGGTGATGTATGCCCCTTGCTGGTTTAG[T/G]TTGGTTGGTTGGAACATTATTGATTGTATGGTGGAACAGTGAATCTTCACACTGGCCGCA	0.902	1
	wsnp_BF429272A_Ta_2_1	AGGATAAAAATTAAGTTCAAATGCTTAAAATTGTTTCCTTCATAGGGTCTACCTGATGAC[A/G]GTGCAGTTGGATTTGTGGACTCCTACAAACATATGTCTGTGGTAGTTCCGCTGAATTCTA	0.985	1
	wsnp_BF429045B_Td_2_1	CAAGTGGTTCCTAAAAGGGCTTGACTCCCATCGCCAAGTGACATGTGAAGTGTACCTACC[A/G]TCATCCAATTTGTGGTCAACCATTGATGATGAAATGGTTACAGGTTGGCGAAACCCAAGC	0.98	1
	wsnp_BF429033B_Ta_1_1	TCATGCAAGTATTCGTAGCAAACTGAACCTTTCTTGCTCTAATCTTTCCTAGGCCTTTGT[T/C]CAGCCTTCCCTCCAGCTGCTTCAGGTCTCTGTGGCTCATGGTGGCCATTGTATCGCCTAT	0.948	1
	wsnp_BF428792D_Ta_1_3	ATCTAGAATATTCCATTACTAAGCTTAAGCACAATGCACCCTATGCACAAACCTCAAATC[A/G]CTATGTTTCTCCTTTGCTCTAGAATCTTCCATACTTTAACACTGCCCACTTTTTCCTTCT	0.981	1
	wsnp_BF428792D_Ta_1_1	GTCTTTCCCAGATTTCCCCAACAGATAATTAATGGT[A/G]ACCCTGTAAGAATATAGAAGAGTGAATGGGAGATATATGGTATATATCCCTGCACTAGAA	0.86	1
	wsnp_BF428792B_Td_2_2	GGTACGCATGCATGGCAAAATCTTGTATATTGAATAAGATGTCCAATGGCCAAGAATGCT[T/C]GTATTTGCTGACTTTCCACAGTTTGATTGGCTTCATCCAACAGCC	0.981	1
	wsnp_BF428792B_Td_2_1	GTGAATGTCAATTCTTTGAGCGGCATGTTATATTGCTATGCTACTGTAGCAATGGAGTTT[C/G]TTTTGTGTGTGTTCTCTTTAATAAAGTGATAAGGTTTGTGCATATTATGCATTTATATTC	0.874	1
	wsnp_BF428792A_Td_2_3	CATAGGGTGCATTGTGCTTAAGCTTAGTAATGGAATATTCTAGATAGTACGCATGCATGG[T/C]AAAATCGTGTGTAGTGAATAAGATATCCAATGGCCAACAATGCTCGGGCCTGCCAACTTT	0.783	1
	wsnp_BF428792A_Td_2_1	TCATAGCCTTGTACAAGAAGTAAATAAAGCAAAAGCGAATGTCAATTCTTTCAGAGCCAT[T/C]TTACATTGCTATGGTACTGTAGCCATGGAGTTTTTTTGTGTGCTTTCTTTACTGAAGTGA	0.97	1
	wsnp_BF428726B_Ta_2_2	ATAATCATGTTAAACAGCATTGGACATCATATTGGAATTAAATAATAGATTTGAGAACTA[T/C]GTATCATGCCTATTATCCATTTTGTAGTACCCTTGTGATTGTTAAAAAAATACATGATTT	0.632	1
	wsnp_BF428726B_Ta_2_1	CATCGGCATGTTGAAGGTTGGCGAGATTGCAAAAATAACATGCAGGCCGGAATATGCGTA[A/T]GGAAGTCCAGGCTCGCCACCAGAGATACCAGCCAAGTTTGTTTGCCATTTCACCTCTTGA	0.626	1
	wsnp_BF428726A_Ta_2_5	TACATAATATAGCATATAGCCTAGCTAATATTCTTGTTTACGCGATTTCTTGAGAACACT[T/C]GAGAGTTACGTGTCATGTCTATTATCCATTTTGTAATACCCTTGTGATTGTTAGAAAGTA	0.883	1
	wsnp_BF428726A_Ta_2_1	TCTTTCTAATATGGCATGGTGGATCACGCATGTTGAAGGTTGGCGAGATTGCAAAAATAA[T/C]ATGCAGGCCGGAATATGCGTATGGAAGTCCAGGCTCGCCGCCAGAGATACCAGCGAAGTT	0.806	1
	wsnp_BF428701D_Ta_1_2	AAGTCAATATGACAATCAGAAGTGGTATCTGGAAGAGGAGGACTCTCATCAACACTCCAA[A/T]GTCGGTTCCTAGCGAATCCATGCTGTTCAACAACTCCGTGGTTCT	0.934	1
	wsnp_BF428701D_Ta_1_1	CTATTCTGCAATTGAAATAGTGCCGAAGTATTGAATCCTAAAATGGCTCATTCAACATGA[T/C]TCAGCACTACAGAAAATGCTATAGAAGGTACAGTCAGTCCTTCCCAACAAAATAATTATA	0.961	1
	wsnp_BF428701B_Ta_2_3	TCAGCACTATTTCAATTGCAGAATAGATACACTTGCRAATGAACAACTTGGCTATTACAC[A/T]TTTTTTTTTACTTAGGCACTATTTTAGGATTTAATATTTTGTTCTCTGAAGCATGTGTTT	0.676	1
	wsnp_BF428701B_Ta_2_1	TGTTACTTTATTTCCTAATTTTTTTGTTTGTATTAACTTGTATTTGTATTTCCTGAAATT[A/T]TTTTGTTGGGAAGGACTGACTGTACCTTCTATAGCATTTTCTGTAGTGCTGAGTCATGTT	0.921	1
	wsnp_BF428573B_Td_2_2	TCACGCCGCGCTCAGATCCGCTCGCAGGAATCATGGCATTCGTTTTTCTTCTGGTGATGC[A/G]GGTGGTAGCAGCAGCAGCGCAAACCCTTCTCGCAACGACCACGTGTTGAAGAGAAATCAG	0.898	1
	wsnp_BF428573B_Td_2_1	CAGCAGTCCTCCCATGCCGTCATGTCTTCCACGCAGACTGCCTGGAGGAAAGTACTCCGA[A/G]GAGTGAAGCCCATGAACCACCTTGCCCGCTGTGCACGCGAGCTCCCGATAGTGAAGGATG	0.828	1
	wsnp_BF428573A_Ta_1_1	GCTCGCGCCAGCGCGCAGCGGCTCGCTGTTCCGGAACCGTTTCAAGAAGCAGTTCCCCTT[A/C]AAGGGGAGGCTCGGGAAGGACCTGTTTGGTGGCAGGGTTTTCAGGAGGTCGGCTCGT	0.785	1
	wsnp_BF293620A_Ta_2_3	GCAGTGACAAGGTATCTAGCTTTGTAACTAGTATTCCAGGTAGTTACTTCTTCACCTTCT[A/C]TATCTTGAATTGCCACCATAGGGTATTGAACTTTGTAACTGATGATTAGTAACTACTCCC	0.77	1
	wsnp_BF293620A_Ta_2_1	TCTAGTTCTTGCTCAATGTACGACTTCCACTTGCAGGTATCGAAAATTAAGCAGACGATG[T/C]TAGGAGACTCCAAAGAAGGCTCTGGCCGGCCTGTGGTCCGTACATTTTATGACCACGTGC	0.964	1
	wsnp_BF293576A_Ta_2_2	ATGTTGGGAACGTCGTAGTTCTGGGCGATGTAGATGCCGCCCGCGGCGCCGACCAGCAGC[A/G]AGAAGGTGCTCTGGATGAAGCCCATTGGGAGCAAGTAA	0.584	0.5
	wsnp_BF293576A_Ta_2_1	AGCCTTGCTCTTGCTGCCGTCCTCGGGCTTCTTGTAGGCATGGTCCAGCTCCTTGGCCTT[T/G]CCCATCAGGCCCTGCATGTAGTTCTTGATGTTGGGAACGTCGTAGTTCTGGGCGATGTAG	0.689	1
	wsnp_BF293573B_Ta_1_1	GAGTTGCAACAGGGGCATAATTATTCTAGTGGGTTAGCCTGTGAGTTATGTACCATATCA[A/G]TGCGATTGTGTAAAAATATAAGATTTTATTTGGGAACTCTTATTGGTAAGCATCTACTGG	0.799	1
	wsnp_BF293500B_Td_2_2	CGCTCAGGGTCTGGCTCGCTATGCCATCATCTGCCAGGAGAATGGTCTGGTGCCCATTGT[T/C]GAGCCTGAGATCCTTGTTGATGGACCTCATGACATTGACCGCTGTGCTTATGTCACCGAG	0.909	1
	wsnp_BF293500B_Td_2_1	CAACGGTGAGACCACCACCCAGGGCTTTGATGACCTTGGCAAGCGCTGCGCCAAGTACTA[T/C]GAGGCTGGTGCCCGCTTCGCCAAGTGGCGTGCAGTCCTCAAGATCGGCGCCACCGAGCCA	0.502	0.5
	wsnp_BF293500A_Ta_2_1	CCTCTTCTGCACCCCTGGAGCCCTCCAGTACCTCAGTGGTGTGATCCTCTTTGAGGAGAC[A/C]CTGTACCAGAGCACCAAGGGTGGCAAGCCCTTCGTTGACATCCTCAAGGAGGGCAACGTC	0.943	1
	wsnp_bf293421B_Td_2_1	GCTGCTGGGCTCGGTCACCATCGCCGCCGGCGGGGTGCTGCCCAGCATCCACAGCACGCT[C/G]CTCCCCAAGAAGGCCGGCAAGGGCAAGGGCGACATCGGCTCCGCTTCC	0.479	0.5
	wsnp_BF293311B_Ta_2_3	TGTATCAAATGATATGCATTTGGCATTTTAAATGTGCATATTTTTGTCTATAAACATGGC[A/C]AAAGTTTGTAGTGTTTGACTTTTGGAAAAATCTATATGCACTACATTATTTGGAGGGAGT	0.852	1
	wsnp_BF293311B_Ta_2_1	TACTGTATAATAGCATGTTGAAATTTAAAAATAATAATGTAGGTAAAGCTGTTTTATACT[T/C]CTTCAGTTCCATAATGTAGTGCGTATRGATTTTCTGAAAAGCCAAAATAAGCTAACTTTG	0.698	1
	wsnp_BF293181B_Ta_2_1	GTTTTGTGAGGTTTTGAGGTAAAAGCAAGAGGAAATAGCAGGTGAATGAGTGGTTTG[A/G]CATAGCGCAATTTTATTGGCAACTATACGTGGCTCTGCATCCCAAGTTAGATGTAAAGTT	0.927	1
	wsnp_BF293181A_Ta_2_4	TTCCCTACATAAACAAGTTCATGAAAACAGACAAAGTTTGTCAACTTGTTCAGCTTTGTG[T/C]AACATCAGCCTGTCTGAATTTTGTAACCTATCTCTTTCTTTTATATAGTGCTGTTATACA	0.892	1
	wsnp_BF293181A_Ta_2_1	TCAAGAAAATGTGTTTCACTTTCACGGTTTTGTGAA[A/G]TTTTGAGGTAAACAAGAGAGGAAATAGCAGGTGAACGAGTGATTTAGCATARTGCAATTT	0.96	1
	wsnp_BF293133B_Ta_2_2	GCCTCCATTCTTCTTCTCTGCTTCATCTTCCAGCAGTTTCAAGAAAGCTTCTGCCAGTCA[C/G]TCAGAAAACAATGGCGGTGTACAGTTTTTTGAATCCTGGCGTGTCTGTTCTTTTTTCCAT	0.873	1
	wsnp_BF293133A_Ta_2_5	CCTGCTGGGGCTGTACCACCTGTCGCCGACSTACGCGTCGGCGATCCAGAACATGGTGCC[C/G]GCCATCACCTTCGTGCTGGCSGCSGTSCTCCGGCTGGAGCAGGTGGACCTGGGCCGGCGG	0.684	1
	wsnp_BF293133A_Ta_2_2	CCCATCTTCTTCYCCGCTTCTTCTTCCAGCAATGGTGGTGGACGGTTTTCTGAATCCTGG[T/C]AGTGTCTCTGTTTCTTCTTCTTCTTCTTCAGGAAGGACAGGCCGCCGCTCACCTTCTCGC	0.991	1
	wsnp_BF293016A_Ta_1_1	AAGCATGCACGCACATCATGACAGCAATTGTTGGTAATCCAGTCGCCTGGTTCAGACGAA[T/C]CCGCATGCTGATTTTGTCTTGCACCTCGCATGTTGCCATGTATGTGGGTTCCTCTGTCCC	0.815	1
	wsnp_BF292987B_Td_2_1	GATTCAGAGACCAGTCGATCTCGATCGTCGGCCCTGGGGGAGGCGGCAACGCCGCGGGGA[T/C]GCCATTCGAGTTGCTGTAATGGAGCGTGGCGGTGTTGGTGAGCACGGGGTTGGTGAAGCG	0.449	0.5
	wsnp_BF292614B_Ta_2_47	AAAWGGTGGAGAYATCCAYAATGTATATTTTGTGACAATCAGAACTATTTCCTATRGTTG[T/C]TCAGTCACGCAATAGTCAAAGGCCATTCAACAAAACAACCATRCAGGTCCTARCATTAGT	0.749	1
	wsnp_BF292614B_Ta_2_3	GTTATATATAAGCAGCAGAAAGTTATGGCTGAAGGAAAGGTAGCTGTAGCAACCCACCTG[T/C]STAAYCTGCTYTAAGAGGGGGTTTTCTGCTTTGTTGTGTATTTCTGGKTGTYCGTGGGAG	0.617	1
	wsnp_BF292596A_Ta_1_3	GTCTTGTTATACCCTATATATCGGCATCTTACTTAAGAGCATGATTTACAGCTATAGAAG[A/C]AGAACCTATATGCAATCTTGTCGATTCTGATATTACTTTCTGTACATGTCACATCGACTG	0.856	1
	wsnp_BF292596A_Ta_1_1	TTGCATTCCTTCATGATTAAAGGGACACCATACCATGTTGCCTGATTAGACATATTCAAA[T/C]CGGTTATGTTGATGCAATATAATGGTATACTTGGAATGATAGCTTCCTTTCTGTATATGC	0.905	1
	wsnp_BF292414D_Ta_1_1	ACCAAGTTTGGCTCCACTGGCGACGTCGAGAGGTGAGTGCCCACTTCTCTGGCCTTGATT[T/G]CAGTGCCCTTCTAGTGATGAAGTGCTAGATGTTCTGTGATTTCCCATAATTTGAGTAGGT	0.965	1
	wsnp_BF292414A_Ta_2_2	AAAGAACTGGCCCAACTGGTACTATCTTGTGATAAAAACTGGTATATGCCTGATCGACAG[T/C]ATTCTCAGCCATATCGACAATGAGTCAGTTCTGCAGTCCTAATTCCTAAACCTACTCAAA	0.862	1
	wsnp_BF292414A_Ta_2_1	ATATGATGAATTCTGCTTCTTTGATATTGGGGGATCATGTTCGTTGCTCAACATGCTATA[T/G]GAGTCAAAGAAGCAACAGCCGCAACATGACGATAGAAATTAGAAGAGCTTTAAAGAAAGA	0.914	1
	wsnp_BF292295A_Ta_2_1	GGTTTTCATCTTTGTTTTTATATATATCCGCTCTTCTTCAGGAAAGCAAGCCTAAGCCAC[A/C]TCCGAAGAGGAGCCAGCCTGAGTTCCTGAGAAATATTACAGTTTCCGTGAAGCCACGAGC	0.733	1
	wsnp_BF292180B_Ta_2_15	ATTGAATGGATCTTGTGCTSTGCATTATTTTTTGTCCCCCTTTGTCAGACAAGTGTTTTT[C/G]TGTTTCTTGTTTGGATGATATGCACAAGTACCTAACGCCCATTTTTT	0.956	1
	wsnp_BF292180B_Ta_2_1	CATATCCACTTATTAATTTATATTATTTGTTCCTGTGAAATACTACTATATCCTTCAGCT[T/G]TATGCTTGACGACTGTGGATGATCTCTTATGGGCAAAATTKTCCACATYCTTACATAGGT	0.912	1
	wsnp_BF292081A_Ta_2_1	TGACAACATAGGCACACAGAAATGATTTCATGATAACCAGTGGCTACAAAATCCCATTCC[A/T]TTGTGGCAGAGTTCTATCTAATCTAGTTTGTTTTGTAGATTGCTCCG	0.988	1
	wsnp_BF291974A_Ta_2_2	GAGTAACAGAAAACGCGACAAAACCAGCAGCGAATGACTTGTATATAATACTACTATCAT[T/C]CCCTTAACATCGACTATTGTTTGGAGTATGTTTCAAGCTTAACGGGATATTCTA	0.672	1
	wsnp_BF291974A_Ta_2_1	ATGCGATAAAACAGTGACCGGTAATTGTTGTTTCCACTCATAATTTTTTTTCCATATTTG[T/C]TTCCAGTTAATTAACAGTACACACATGTGATGCCAACAGATGCCGCAGCTCTGATGCTCA	0.801	1
	wsnp_BF291928A_Ta_1_1	CAAACTCCCATATTCTTGCTTCAGCTAGAGACTTTAATCTAACAATGCCCCACAAGGCTC[T/G]TAATGCCTTCCTTGCCAAGCGCTCTCAACAACTCTATAGTAGAAGTAAAAGTCTTATTTA	0.706	1
	wsnp_BF291736B_Ta_1_1	AACCATTGGGCTGAAGTCAACCGTACAGTTCTTCACCAAGCCTAAGAATCACAAGGTCCT[A/G]TACATGTAACAATGCAAGCCTAAGAACAGTCATGCATCCAAACTGTTCAGTTCCAATTCA	0.936	1
	wsnp_BF291720B_Ta_2_1	TTAGTGATTTTTCCCTCTGAGGATACACATCTTTAAGTTGTAAGGTTTGGTTTAAGCACT[T/G]GTGGATTTTGGAGAAAATTTACACTCTGGATTATAGTTATTTATATGAGAAAACTTTATG	0.853	1
	wsnp_BF291674B_Ta_2_3	TATGGATTTTTTTGAYACGTGGGTTGAGAAAGGGATCATAGATAGACTAAATGTATACAT[C/G]TTATTTATAGCTTCCTTCTGTTGTTGCATATATGGAAGTGGTGTGTATGTCTTTGGTTAC	0.664	1
	wsnp_BF291674B_Ta_2_1	GTCTACACTTACATCATTTACGTAATTACTGTTCTGTTC[A/G]ATGCAGGTAAAGTATATTCTTGAGAACTGCAAAGAAGATATGGATTTTTTTGAYACGTGG	0.711	1
	wsnp_BF291608B_Ta_2_2	TACGCAATKCTTCTTTGAATATAGTGTTTGCGGAAGCACATATGTCCATGTTATTGTCTT[T/C]GCATATGCCTATCCATAATGTTCGTTCTTGTGCTGCAGAGGACGTGACTCCAGTTCC	0.914	1
	wsnp_BF291608B_Ta_2_1	AGTCTGCTCTCAGGGCTCTTGCTCGTTCTGGGATGAAAATTGGGCGCATTGGTACGCAAT[T/G]CTTCTTTGAATATAGTGTTTGCGGAAGCACATATGTCCATGTTATTGTCTTYGCATATGC	0.937	1
	wsnp_BF291549D_Ta_1_1	CAATGTCGTGAAGTGTGAATATCAGGTAATGTATGATCATACCAACACTTTCGCACTTCC[A/G]AAGTCACATAATTTCAATTGGTGCGTATGTGGATTCACCTGGCAAAAATAATTTTTCATC	0.959	1
	wsnp_BF291549B_Ta_1_1	AAAATATTTTTGCCAGGTGAATCCACATACTCATCAGTTGAAATTATGTGACTTTGGAAG[T/C]GCGAAAGTGCTGGTATGATCACACATTACCTGATATTCACACTTGCACGACATTGGCATT	0.997	1
	wsnp_BF291478B_Ta_2_1	GCCCATCTAACAAGAGACTGTTCTGACCTCTCTCTAGAACTGCAACAGCCGTCCAAAGGT[T/C]AATTTACTAATTATAAGGTGTAACGCACCAGAATCAGAATATAAGCTAGAGGGTATATAC	0.905	1
	wsnp_BF203070B_Ta_2_19	CTTCACTTTTGTACATYAGGGTGGAATACTATTTAAAGGGAACTTGCGTGGTGTGCCAGC[T/C]AAAAGTTTTGAAAAGATCACAACTCGACTAGAGGTAACAAGATACYWRAAAGTAGATCCT	0.956	1
	wsnp_BF203070B_Ta_2_13	CTGTTAAWCTSATYATGTATATGATTCATATTCTCATTTCAAATGACARCATGTAAAYAK[A/G]CATCAAATGCTCAAAATGACAGATTKTTATTSYTRCCTTCACTTTTGTACATYAGGGTGG	0.635	1
	wsnp_BF202975B_Ta_2_1	TTGTTAATTGAGCAAGATGAAGCACATGAAACAATTAATGCTTGCCATGCGAATGAAGTA[T/G]TTTATGTCCTAAAGCATGAGACGGGGCCTGACACATGCAAAGCTGAAATGTTTGAAGCAC	0.965	1
	wsnp_BF202810D_Ta_2_2	GGGGATGCTTCAAAAAACTCTAGAAGCTGGAGTTGGGTGGAAATTACCCACCACTGCCAC[T/C]AGTAAGTGGATACCCCTTCATTTCTCTGCCCTCAACCAACTAAATAGATCCTTTCCACCA	0.679	1
	wsnp_BF202810D_Ta_2_1	TTCCTCATGACGTGTAACAGTGGGGATTTCCAAATATGATCCACCGTGCCATCGTGAGAT[T/C]CCCACACTTCAAGTAGTATATATATATAGGGTGTTAAAGCACCACGGTGTTCCTTGTGTG	0.591	0.5
	wsnp_BF202810B_Ta_2_10	GACATGCATTAACATTTTGTTAGTTAAAYSTTTAGTCAAAATTTGACACAAACTACAAAG[A/G]GGACTTATAAACCAGGACGGAGGTAGTACTATTGAGGCTATCTAGCTAGCTTAAAAGAAT	0.949	1
	wsnp_BF202810B_Ta_2_1	ATCACTTCATGCATGCATCTAATGCATGCCAAAGATGGTGCACCCTACTACATCCCTCCG[A/G]GTTTATGGGTCYCCATTGTATTTCGTGCTAAATTTTGGCCATAGATTAAAYTAACAAAAT	0.69	1
	wsnp_BF202806B_Ta_2_9	CCCTGTCTCGGCGGCCCATCCTTACTTTGACYCCATGGTGGACATGGATCCGAGGCTCGT[T/C]GTCGCAATGCTGGACCTGCCAAGGGATGCTGATGTTAACTCTCTAGTGTTAAGGTTTGGT	0.593	0.5
	wsnp_BF202806B_Ta_2_8	GCTCGTGTTCTGGGCTCTAAGCCTGGTGTCCCTGTCTCGGCGGCCCATCCTTACTTTGAC[T/C]CCATGGTGGACATGGATCCGAGGCTCGTYGTCGCAATGCTGGACCTGCCAAGGGATGCTG	0.74	1
	wsnp_BF202806B_Ta_2_7	TCCCATGTTGAAGGACAAGAGAGATGCTATCAGGCTCATTGCAGATAGGTGGAAGCTTTC[T/C]GTCCAGGCAGTTGGTTGGGAGCCAAAGCGTTTTGTTACCGTCCATGTGACACCCAAGTCT	0.584	0.5
	wsnp_BF202806B_Ta_2_6	AAGCTTTCGACATTACCCCGCCCAATCTGGATGCATTGCAYTTTGGTGAGAACTCAAATG[T/C]GTCGGATTTGGTTTCTGATCTTTTCCGGCGTGAGCCAAAGTGGGTGCTGGCCATAGAGGA	0.439	0.5
	wsnp_BF202806B_Ta_2_5	GCGGAAACGAGTCCTTGCTGAAGCTTTCGACATTACCCCGCCCAATCTGGATGCATTGCA[T/C]TTTGGTGAGAACTCAAATGYGTCGGATTTGGTTTCTGATCTTTTCCGGCGTGAGCCAAAG	0.553	0.5
	wsnp_BF202806B_Ta_2_4	GCCAATGGCTCTCCAACCAGTGGAAYCAAATGGGAAAAGGGTACCTCTTGGGCAGAGGAA[A/G]CTCTGTTGTGATGAGGAGTGTGCAAAAGTGGAGCGGAAACGAGTCCTTGCTGAAGCTTTC	0.931	1
	wsnp_BF202806B_Ta_2_3	GATAGTACGTTTGATATCTCCGTCATGCAGCAGCTGCCAATGGCTCTCCAACCAGTGGAA[T/C]CAAATGGGAAAAGGGTACCTCTTGGGCAGAGGAARCTCTGTTGTGATGAGGAGTGTGCAA	0.916	1
	wsnp_BF202806B_Ta_2_2	CGTGAGATGTGAACATCGTGCRACTATTACCTGTTCTTGTGGCCGTATCAGTACAACTGT[A/G]CCCTGCAGTGCCGGTGGAGCCTACAATGGTGATAGTACGTTTGATATCTCCGTCATGCAG	0.785	1
	wsnp_BF202806B_Ta_2_1	TTGCAACGCCCCATGCCACCCATCGTCGCCTTGCCCAGACGTGAGATGTGAACATCGTGC[A/G]ACTATTACCTGTTCTTGTGGCCGTATCAGTACAACTGTRCCCTGCAGTGCCGGTGGAGCC	0.952	1
	wsnp_BF202706D_Ta_1_1	TCGGTGCTGAGATTGATGTGCCCCTCGCTACATGCTTATGATGCTGATCCTTCTGCTATG[A/G]ATTGCAGTTGGGCTCCACCGCAATCGGCTTGATGACTAAGGATGGTGTTGTACTGGCTGT	0.911	1
	wsnp_BF202706B_Td_2_4	CATGGCTACTTTACCAGACTGAAAAAACAATGTACTACTGGACAACTATAGAAATATGTA[A/G]CTGTTTGTTTTCTCAACACATAACTATCACTTCTTTTATCTTCATAACTTATCGTCAAGG	0.616	1
	wsnp_BF202706B_Td_2_1	TTTGGGCCTGAGGTTGGACATTTAGGATGAGACTGCGGATCTCCGGATTTCGGTGCTGAG[A/G]TTGATGTGCCCCTCGCTACATGCTTATGACGCTGATCCTTCTGCTATGGATTGCAGTTGG	0.644	1
	wsnp_BF202706A_Ta_2_1	CAGGGTATATCCAATTTCTTAGTGCTTTAACAGGGTAGGTTCTGTTGTTGTTTAACCTAA[T/C]TTATGCATTCTGCCAAATATTGACAAATTGATTCATGTCTACTTACCAGACTGGAAAAAT	0.935	1
	wsnp_BF202681B_Ta_2_5	GTTWTTCAGTGGTCAGGTGACAATCCCAATAGCCTTGCAGGTACTTCACTGTCATTTCTT[T/G]GATTCTTTTATGAATTGCTGGTKTTGTCATTTTCAATGCAGCWAGTGATGTATCATTTAA	0.831	1
	wsnp_BF202681B_Ta_2_2	TTTCTTTTTCGCTGTCAAAGGGAATCTATTAGTAATTAGATTTTAGGCACCCTATATTAT[A/C]GAAATAATTTGTTAACAGGTAAGCTAGCTTAATGGTCTTAACAAATGCAATCCTAATGGC	0.657	1
	wsnp_BF202681A_Td_2_2	GGATGGCACTTGTTAAGACCATTAAGCTAGCTTACCTGTTAATAAATTATTTCTATAATC[T/G]AGGGTGCCTAAAATACAATTAGTAATAGATTCCCTTCGACAGCAAAAAAGAGGATTGACA	0.455	0.5
	wsnp_BF202681A_Td_2_1	AACAGTTCTTGTCAAACTGATGCCTGCAAATGCATATTGCATCAATAAACTTATGGGATG[A/G]TACTGCAATAATCTTCATTGCTTCTGCCATTAGGATGGCACTTGTTAAGACCATTAAGCT	0.897	1
	wsnp_BF202329A_Ta_2_2	GTAAACTTTTTTAGTCCCTGTTGGTTATTTTTCTTTGAAGTAGCTTAAGTATATATGTGA[A/C]GGAAAAGTTTGTTTCATTGTTCCAATATATGGAACCTCTGGGACAATGTGATGATAGAAA	0.749	1
	wsnp_BF202329A_Ta_2_1	AGTGTTGCTTTTTATGCTCGTGGCAGTCTTGCTTATCTGATGGTTTTGTAGGTAATGAGA[T/C]GTTCAAGCAGCAGAAGTATCCAGAAGCAATAAAGCATTACAATGAGGCTATCAGGAGGAA	0.955	1
	wsnp_BF201830B_Ta_1_2	AGACCTCTTATTTTCCCACCTCGTTTGTGATAAACCGRATCAACCATGGATCCTTCCATG[A/G]AAAAAAAAATGAAATTCATCAAGACGTAAAGAGTAACGTCATGCATCTCAATGCTACTGT	0.907	1
	wsnp_BF201830B_Ta_1_1	GCTAAAAGCACGTTAAGTAGTTAAGACCTCTTATTTTCCCACCTCGTTTGTGATAAACCG[A/G]ATCAACCATGGATCCTTCCATGRAAAAAAAAATGAAATTCATCAAGACGTAAAGAGTAAC	0.815	1
	wsnp_bf201699B_Ta_1_1	TTTATTTGTTCTCAAAGACGTTGTTCTTATATTATCGGTTTTTATCCGGATCGAGCAATT[A/G]CTGACAAGTGGCAACAGATGTCTGATTTAGGTTTCGGTTGTGCTTGCGAGCTTTGCACGT	0.867	1
	wsnp_BF201652B_Td_2_2	TACCCTTTAATATGTAACGAGCATTTACCTGCACATCATCAGGATCACATTCATAATCGC[T/C]GAGTCCTGCCTGATCGCCGGAGCGACAAAGAACGCGTACCACACCAAGTACAGGCACATG	0.928	1
	wsnp_BF201652B_Td_2_1	TACTTTGTATCTTCATGGTAATTCCTATG[T/C]CCCACAGGAAACAATTCTTTTCTTTCACTGCCCAAGTTATGTTACCCTTTAATATGTAAC	0.92	1
	wsnp_bf201560A_Td_2_1	ACATTCATGCACTGCGTAACAGTCAGTTATATATATCTAAATCGTGCCCTGATTATGGAC[A/C]AGATTACCTATTAAGAAGCGGCTAGTTTTCCCTGGGAAGACCATGAAAAAAATGAAAGCC	0.969	1
	wsnp_BF201533D_Ta_1_1	GCTGCTTTCGATGCCACAGAGGAAAATCGTAAGCTCAAATCGTTCTGATGTTTCTTGCTG[A/C]ATCAGCAAAAGAAGTCAACGACAGTTAATTGCTGCATCTGTTTCAAGCACCGAAAAATTG	0.9	1
	wsnp_BF201533A_Ta_2_3	CTTCAAACTAGAGATTATGCTTCTAAATTGTTTCATAATCCTATTACTGTGCCAGCTTAT[A/G]GGCTACGATTTCGACTATGATGAGTTCCACGCCAGCGTGCACGGTAAGTTGCCATACGAG	0.916	1
	wsnp_BF201533A_Ta_2_1	TTGCACCAATCCTCTGTTTTCATGCTACAGAATTCGTGTGCTCATATACTTGTAGTATCT[A/G]CCAAATCGCAGACTACATGCTGAACAAGCTTCAGATCGAGGAGAGCCAGGTCCCCAAGAT	0.966	1
	wsnp_BF201449D_Ta_1_1	CTTCTATTCTTGCTTGAAATTAGTGATTCAGCATTTCTCAACATGGTTTGTCTTAATCTG[T/C]GTATTTTCCCTGGTTGCTCATGGTGTTGCCTGTTGTTATTTGGAGTGCAGATTGAGAATG	0.989	1
	wsnp_BF201388B_Ta_1_1	TTAGTGATATAAAGTTACTAATTTGACCGGTTTATTTAGGCTCTGGAAGATGAATATGGT[T/C]CCGCAGAAATTGTTAAGCAGGGAGCTGAAGTAGTTCAGACAGCTCT	0.907	1
	wsnp_BF201235D_Ta_2_2	AACCAGTACTGACGTTCTTTTCGTTCTTAGTTTTGTTTACAAGGAGTGCCCWTTTTTTTT[A/T]ATCTTGTTATCTTTCCCGATTTCTTAAACATTTACTTATCCTACAACTACTTTCAGGCGC	0.589	0.5
	wsnp_BF201235D_Ta_2_1	TCGTCCTGCAACCAGTACTGACGTTCTTTTCGTTCTTAGTTTTGTTTACAAGGAGTGCCC[A/T]TTTTTTTTWATCTTGTTATCTTTCCCGATTTCTTAAACATTTACTTATCCTACAACTACT	0.663	1
	wsnp_BF201235B_Ta_2_3	TCTTTCCTGATTTCTTAAACATTTACTTATCCTACAACTACTTTCAGGYGCTGARTACCT[A/G]GCGAAGGATCTTGGTCTGTTGGTTGAGAATGCAACAGTAGACCAACTTGGGACAGCAAGG	0.649	1
	wsnp_BF201235B_Ta_2_1	TTTATCTTGTTATCTTTCCTGATTTCTTAAACATTTACTTATCCTACAACTACTTTCAGG[T/C]GCTGARTACCTRGCGAAGGATCTTGGTCTGTTGGTTGAGAATGCAACAGTAGACCAACTT	0.403	0.5
	wsnp_BF201235A_Ta_2_4	YGGTGAAGCTTTGGCAACTCTTGTTGTTAACAAGCTCAGAGGTATTATTAATGTTGCGGC[A/G]ATCAAAGCCCCAAGTTTCGGTGAGCGGCGGAAGGCTGTCCTTCAGGATATTGCCATYGTG	0.977	1
	wsnp_BF201235A_Ta_2_19	AYAACTRCTTTCAGGYGCYGARTACCTAGCGAAGGATCTTGGTCTGTTGGTTGAGAATGC[A/G]ACAGTAGACCAACTTGGGACAGCAAGGAAAATCACAATCCATCAGACTACAACAACCCTC	0.925	1
	wsnp_BF201102B_Ta_2_5	ACGTTCACTCGGAAATGAATCTTCGTGTTTCTTTAAAGGTTGTTTGCGTGCTTGTATTGT[A/G]TGTCTTATATTATGTGCACTCGCTACTCGTGCAGCTTG	0.983	1
	wsnp_BF201102B_Ta_2_1	TGTTTTGAACTAGTAAAAAGAGTTGCAATTTACATTAAGATGCAGTTTTACATTGACATT[T/G]CAGAACATTCTCACTCTTGTCTGATCAAATTGGTTAATGGCCAACTAAGTAACTCTAATA	0.902	1
	wsnp_BF201102A_Ta_2_1	GGTTGTTCTCACATAGTTTATTCTGTATCTAGTACTTTTACTAACGACATCTTTTACTAT[T/C]GCAGCCACTTTATCGTCCCTGAATTGGCTCCTAGCACCAAGTTCTCCTACTCTTCTCACA	0.838	1
	wsnp_BF201071D_Ta_2_1	TACAATAATGCATCAACTATTCGGCTGTTTCACAAAGCATACTACTACAAAGATCTATAA[T/G]AATGGTACAAGTGATTCACCTTATACCATTCTAGATCTTTGTAGTAGTATGCTTTGTGAA	0.68	1
	wsnp_BF200891B_Ta_2_1	AAATCTGACAGGATGTAACCAGCTCATTATGTTCTATTTGTTGTGCCTACCTTTGCTCCG[T/C]GTTGCATTATACTACAGTTAAAAGCCGAAATTCAATAATTAAGATGCATCACTGTTTCAG	0.964	1
	wsnp_BF200774A_Ta_1_1	TGACTTGCCAATTCAACATACCTTATTCAAGCATTGGTGAGCCTCCAGAACTGCTTTGAG[A/G]TTCAGCATGGGCTCACCCATCCCCT	0.747	1
	wsnp_BF200773B_Ta_2_1	ATGCTAACAGTACTAGTTGCTTCCTCTATCTTTTTATCGCCAGTGCCAAAATGTAACACT[T/C]GTGCCTCAGGAACGAAATCCACTATTGCTGCACCTCAAGCTGTGGATCTGCTCGATGGTT	0.905	1
	wsnp_BF200742D_Ta_1_1	AAGGCCAGTGGCTAGCAGAGTAAAAAAAAAATACAGTTGAACCACGTTGCCCAGGTGCCA[T/C]TCAAAGTTAGAGACTGACCATTTGCGCACCAGCTTCTACCGCAGATTGGAATGATGAAGG	0.902	1
	wsnp_BF200742A_Ta_2_1	TGAACCACGTTGCCCAGGTGCCATTCAAAGTTAGAGACTGACCATTTGAGCACCAGCTTC[T/C]ACCGCAGATTGGAATGCTGAAGGATCCACAGACGATACACATATCTGCAAAGATGCAATT	0.794	1
	wsnp_BF200644A_Ta_1_1	ATTCTATTTTGTGGCTTCTGCTCGTTATGTTTTGGATTTCTACCTTTATGTTTACTTATT[T/G]TTACTTTTATAGGTCATGTATGCTATATGATTGAATATTTGTGCAGGTCATTTATTTGTT	0.491	0.5
	wsnp_BF200640B_Ta_2_1	CTGAAGCACTAGTTGTCAAACATCTTGTTGATCAACAGATCTATTTTGCGACTTGC[A/G]CTTCTTTTTTGGTGGTTCTACAGATGCCCTCAATATCTTTTAGTGCTTAAATCATGTTTG	0.951	1
	wsnp_BF200531A_Ta_2_1	CTATGCTATTTATTTAACAGTGCCACAAATCACTCCTAATTGTAATTCTTGGTAACATTG[A/C]CGCATGATTTTCGTACAACAATATCAACTGGTACACAAAATAATAACCAGATAGATCCAA	0.841	1
	wsnp_BF146221B_Ta_2_2	AAGAGCGTTTAATCGTACGTTTAAATCATTAAAGTAGTGATCTAAACTTTTTTTATACTT[T/C]TTTACGGAGGGAATAAGTGCGTACCTTTGCAGTCCAGCAGTTGCCCTCGCCGTTGTGGAT	0.647	1
	wsnp_BF146221B_Ta_2_1	CTCGATGAAGCAGAGGCAGTCCTTCTTCTCTCCCGTCGCGGTCTCTATCGCCGCCGTCAG[C/G]TCCTCCTCGCTACTGACCTGCATTGCATGCATTATCAGTCAACCAAAGCTAAGCTTGTTT	0.77	1
	wsnp_BF145580A_Ta_2_2	CAATCATCAAAGCAACCACCACCGAGTCCTGCAGGCCAACAGGAGCGGAACTTACTAAAT[T/C]ATCATGTGGAGAAGGTGATTAGACATTGACTTGAGAAGTAATAAAATTCTTGCTCAGAAA	0.916	1
	wsnp_BF145580A_Ta_2_1	TGTGTGCGAACCTAGGGATCCTCTCAATCTCGACTATCTGAAAATTAGTGGCAAAAATTG[A/G]AAGAAATTTAAGAGCAGGAAGAAACTAACAAAAGATACAAGTTTGTTTTAGAGTAGGACA	0.839	1
	wsnp_BF145459D_Ta_2_1	GAGGCAGGGTGTCGTGCTGGAGAAGCCGTTTCGGTTGGGTGACACCATAGGGAAAGGGTC[A/G]GCTGGATCCTCGGATTCTTCGGAGCAGCACAAGAACGCCGTGCTGGATATCGAGGCCGAG	0.84	1
	wsnp_BF145459A_Ta_2_1	CTCAAGTACGTACCTGTTCCCTTCCATCCAGCCCGGGAAGGGGTCTCTCCAGGTGCTCTC[A/G]ATGACGCTGGGCCTGATGGTGACCACGGGGATCTCCCCTCGCATGCTGTTGATCACCATC	0.731	1
	wsnp_BF145273B_Ta_2_1	CTCGCTGTTCGTTGTGCTGATCCTGCTCTGGTTCTGCATCTCTGTGCCGCTTACACTCGT[C/G]GGTGGGTTCCTCGGTGCCAAGGCGCCGCACATCGAGTACCCAGTCCGCACAAACCAGATC	0.645	1
	wsnp_BE638137B_Ta_2_5	ATTTTTCATTTCTTCTCTTTTGGTTTACTGAGCCGAAAAATATATTCAGTTGTTAGCTTC[A/G]GTATCCATGAATGTTGCATATCAATTGGAGTATCCCTGTAAAACCGTCTTAGGCTATGGC	0.806	1
	wsnp_BE638137B_Ta_2_2	GAAGATGGAAGCAAATCTGGAAGAAGGAAGTTTGTCCCCGACCCAGCACGCCGCGCAAAA[T/C]AAAATGATGACTCTAGGGATGAGAGGAGCAGGGCCGTGCGTTCTCTGAATTCTRTGCTGA	0.811	1
	wsnp_BE638039D_Ta_2_1	CCACTCAGCAGCGTCCTTACAAGTGTAAGTGTTGGATATGCAGGCTGGGAAGGAAACTGC[A/G]TCTCTGTCTGAACCTTAGCGCATGCAACATATAAGAAGCACTGGATGTAATATAAGTTTT	0.857	1
	wsnp_BE637971D_Ta_2_3	TTGATTTTCTTAACTCAATAGACAACGGTTTGTGCCTGTAATGGAATATTGTGCTCCTAT[A/G]TGCTATTGACCTTTTAGACATGCTTCGTTCAGAATTTTCTGCCCAAGAAATGGCAGGATT	0.912	1
	wsnp_BE637971B_Ta_1_20	YTGCTCCATGCTTCCTTTGTTTCCTTTCAGCATCTATGTTATCGATTTAGGATCTGTYCA[T/C]GGTACATTTGTTGCAAACGAGAGATTAACCAAGGACAACCCTGTTGAACTTGAAGTTGGA	0.737	1
	wsnp_BE637971B_Ta_1_1	GAGTTCGGTGCACTTGCGTTC[A/T]GTTGGACGTACGAGTTTATGTTTTTGATGGTTAAYGAGACTTCTTTTTAGCAACCTGAAT	0.959	1
	wsnp_BE637911B_Ta_2_2	TCCTTTCTGGGAATAGCCGGGGTAATGGCATGCCTCGCATGCTCCCAAGTGTCACAAGCA[A/G]TCCATTACTACCTCCAGATCTCGTGGAGTGCACACAGGCCAAAGTAGCCATCCAGCCATC	0.948	1
	wsnp_BE637911B_Ta_2_1	TGGATTGCTAAATAGTCCTAGAAACAACCAAACAGCGGTTGTGATTCAGGGGGTGGCTAC[T/C]TCCAGGTCAATTCCGACTGGAAGTAGCAGTTGCACAACAAATCCTTTGATTGGTGATGCA	0.743	1
	wsnp_BE637864B_Ta_1_1	TTACTTATTTTCACATTGAGGTAAGCAATTCACTGAGCTATGGAGTATCTTGACGTACTC[T/G]TGAGCTATCCACATAACATTTTATTTTTCTTATATTTTAACATCTTATTTGGGTCTGGAT	0.825	1
	wsnp_BE637864A_Ta_1_1	AATACCTTCCTTTCCTGAATAACCTTTTTGACCCTAATTTTGATGCACA[T/C]TAGTTTTCCTTGAGAATTAATGTCATGTCTTCATTCTGTAGGTTTGTTTTCTTCCTGGCA	0.955	1
	wsnp_BE637838B_Ta_2_1	CCATAGCCTTACAGTTTTGTCACTAGAGCCGGTGGCAATGTAGTTACAATTTACATGCCA[C/G]TGCACACACTGTCAGATAAGTAGTTTGCAGAAGAAAACATCAGT	0.907	1
	wsnp_BE637808B_Td_2_2	GGCAGAATGACTACGGGGATGAAGGTGTTTCTCTTCATGAAATATTAAGAATTGTGAATA[A/C]TATATATTGATGCCTTATAGTATCATGAACATAGCTGGTGCATGATACTCCCTCCATTCC	0.541	0.5
	wsnp_BE637808B_Td_2_1	TAGAAAGATTAAGCATATCATTCACTTGTAAGATTTAAATACCAACACAGCTCTTCTGAA[A/C]AAGATTGGGGAAGATTGATATATCTAACCGAGGTCTGTTGGATTCTCTTCAAAATGAGCT	0.858	1
	wsnp_BE637808A_Ta_2_1	GAATTGTGAATACTATATATTGATGCCTTATATCAATTAAATGCTACATCATGAACATAG[T/C]TGGTGAATGATACTCCTTCCATTCCTAAATACAAGGTGTTAGTTTTTCCAAAAAGTCAAA	0.938	1
	wsnp_BE637702A_Ta_2_1	AATGTTTACGAGTATAAATCAGTTAACTGGTTCACCTTTTTAACGCACAACTTCGTTGCA[C/G]TAGAGATTTTCTGTGGACTTTTATTGTGAGCTGTGAGTGAACCCTATTGTCTATGGATGC	0.619	1
	wsnp_BE637507A_Ta_2_1	TTGAATTTTTTCCATCAGGAAAGAGAACCTCTGAGGCTTTGTCTGAGCATTTCACGTGAG[T/C]TTTTAGACGCTGTTTCTGTTGATTCAGTTTCTTCATGTTCTCATTTGCATGAGAGTGTAG	0.956	1
	wsnp_BE637255B_Td_2_2	CATGATATACTAATTTTTATTCTTGTATATCTTGCAACCATGTTATAATTCTGTTAGTAT[T/C]ACCCCCCAAAAAACGCTGTTATTTTGTTAGTGTTACCTTATGGTTGTAGTGGGACAGTGC	0.934	1
	wsnp_BE637255B_Td_2_1	CGAAACTAAATAAGTCTTGCTGGGGGCACAGCACAACAAACCCCTAAATAAAAACTAAGC[T/C]AAGATGTTGATCCTTTAAAAAAAATCTGTCTAAATTGTGCAGAATATGGAAAATGTTAGC	0.811	1
	wsnp_BE637255A_Td_2_1	GTAAATTATACTTTCAAGTACTTCACATGCTTCTTACTAGCTTGGTGTACTTAAAAATGG[T/C]GTATTTATGGAGTTATTTTCTTGGAAGTATGTATTTCCTCTGGAGTCCCATTCTCAGAAG	0.724	1
	wsnp_BE636954A_Ta_2_3	TATGCCTTGCTTCAGGGTTAACTCAGTATCTTCCTTTTCTGCTTACCTTTAACAGCTTGG[A/G]TTTATGCTACTTGCCCTCATCTGGAAGTTCGACTTTCCACCGTTCATG	0.96	1
	wsnp_BE636954A_Ta_2_1	TGCTTACCAGTCGTGCAATTTTCCAGCGTATGAAGAACTACACTGTATGTGATAGTGTGC[T/C]TGAGTATTATTTCCTACTTTTTTGCTTGTGCTGTATATATGGCTAACGCATTGTGATGCG	0.71	1
	wsnp_BE636872D_Ta_2_8	TARAAGGGCTCAAATTATGATCCATMGACATTGRTTGTATGTACATTATATGGTGATCAA[C/G]ACATTATGGTCTTTTGTATCAGATGCTAGTCAGTCGAAGAGCACTGGATGGACATCAACT	0.775	1
	wsnp_BE636872D_Ta_2_10	TTATATATCAAGGTTGAAAAATATGTTGCACTCRATAGCCGATCATGTCTCACAGGTTTG[T/C]TCTTCTCCTCGTTGTCTCCTGACTCGCCATTCATGTGTTTKACCTATGTATTCTTATGGA	0.885	1
	wsnp_BE636872A_Ta_2_6	TGTATTCTTATGGATGTGTTATGCATAGAGAAATGTCAAAAGCTTAAGATCAAATGTGCC[A/G]TTACATTCTTCTTGCAGGTTCCACTTTCTCTGGCGATAAAAATCACATCTGTTAGAGGTA	0.928	1
	wsnp_BE636872A_Ta_2_1	CTTTCTGCAAATGTCCTGATCAACCCCTATATTCATAGTCTTTGA[C/G]ATGTTAGTTCCCYATGTTGGTTTTGTATATACCTGTAGCAGACTTCAGATAGACATTGCT	0.538	0.5
	wsnp_BE607043A_Td_2_1	TATTTATGTAATTACCTTTTTTCAAGAACATGTAATTACAAACGACAAAACCAGAAGGTT[A/G]GTCCAATCAGGTATGAAAATAGGTGTTGAGTGAAATCTTACCAAATCTTTTATCAGTTTG	0.924	1
	wsnp_BE607036A_Td_2_1	GCACCTAGCTAGATTAGAACTTAAGAGGAATGGGTCATTCGCATGCTAGACCTAAAAAAA[A/T]AATTTAGGATCACAAAAGTTTCCTTTCTTTTAGGTGAATAATGTGGTCGTAGAAACTACG	0.942	1
	wsnp_BE606541B_Ta_2_2	CATTATGCCTGATATGATCCTTCTAGTCTTTGCATGTGACGTCTTGTTTTCTTTTATTGG[T/C]ACGTCGAGATGGTTTCTTCTTTGTAGCTGTCAGTTCTAATTTTGATATATCACAATCACA	0.955	1
	wsnp_BE606541B_Ta_2_1	TGGTGATCTTGTTATGATGGTTGCCTCCAATAATAGGTTCGGTTGTTGTTTTTCAGACAT[A/C]TCTGGTTGTTCTCCAGGGAATTTCTTGAGGGGGTTATATTCCTACTGTTCATTATGCCTG	0.882	1
	wsnp_BE606438D_Ta_1_4	AGATGTATGAGGTCAGGCKACCAAAACAAAGATTTACTTTGTGTTGGAGCATGTGAAGGG[T/C]GGTAGCTGTTTAACAAGGTTCAGAGAGGAAGGCTCAAGGAAGATGCTGCAAGAAGTACTT	0.998	1
	wsnp_BE606438D_Ta_1_3	GTGATGAAGCTGGTGAAGCAYCCWAACATTGTTCAGATGTATGAGGTCAGGC[T/G]ACCAAAACAAAGATTTACTTTGTGTTGGAGCATGTGAAGGGYGGTAGCTGTTTAACAAGG	0.962	1
	wsnp_BE606438D_Ta_1_2	GTGATGAAGCTGGTGAAGCAYCC[A/T]AACATTGTTCAGATGTATGAGGTCAGGCKACCAAAACAAAGATTTACTTTGTGTTGGAGC	0.509	0.5
	wsnp_BE606438D_Ta_1_1	GTGATGAAGCTGGTGAAGCA[T/C]CCWAACATTGTTCAGATGTATGAGGTCAGGCKACCAAAACAAAGATTTACTTTGTGTTGG	0.637	1
	wsnp_BE606403B_Ta_2_1	AATGAATTGTGACAGCACTTAGGTACCTTCTTTTGCAACTGTAATAGTATGACAGACTCT[A/G]AAGCCAATGTTATATTGGCCACTCAGGCTATTGCAGTAGTAAGATTTAAACAAAAGAAAA	0.925	1
	wsnp_BE605194B_Ta_2_7	CTCTTAACTGTACACAATACAATTACAGGCACTTCGGCTGAAGCTGGTGGACCAGATGGG[T/C]TGAGGAAGTGCAAATCTGATTCTAAAGCTATTTCAAGTGTTCTTGCTCCTCCGAAAGATG	0.952	1
	wsnp_BE605194B_Ta_2_1	TGCCATCTCGTCTTTGGGGTTGATTATGCCGCGGCCAAGGCTCGATGAGAACCGGCGTGA[T/C]GCTATCCTCGTGCCTGTCAGCTGCTGTAACGAGTGATGGAGAATGCCGCGCTATATTTGG	0.801	1
	wsnp_BE605063A_Ta_2_3	TGGATCTTATCAAGTTTTTTTACTTTCAAGATAACACCGCGTGCTTAAGTGTACTAATAT[T/C]TAAAGGTCAGAGGATAAATCAATAATAAGACGCATCTGAATAGTAGGTAATATATATTCC	0.891	1
	wsnp_BE605063A_Ta_2_2	ACAACACCATGCATTCTATACCAACCCAACRGTGTAATGTAGTGCGATTTAGAGGTACCT[A/G]CTTGACATACCAAGCTATAACTTCAACATTCCACACATTTTCTCAAGTTTATGAACTTAA	0.821	1
	wsnp_BE605063A_Ta_2_1	CAGAAGCAGAAGCCACACAAAGCAAAGTAGACAACACCATGCATTCTATACCAACCCAAC[A/G]GTGTAATGTAGTGCGATTTAGAGGTACCTRCTTGACATACCAAGCTATAACTTCAACATT	0.975	1
	wsnp_BE604885A_Ta_2_2	CTTGAATTCAAGGATGTTTGGGGGGGGGGGGGGGCAGGGCCCCTGCTGGCACCCTGTCTC[T/C]GCCACTGATTATGCAAGAGTATTTTTACATCATATTTATGGAACATATGTCAAAAAGTAC	0.96	1
	wsnp_BE604885A_Ta_2_1	TTGTCGTTCAGACCATCATTCCACCCATCGAGTAATCCAGGCTATGGTGTACAACGTTAT[A/G]TTTTAGTAATAGAGATTATGTACAGTGGCGGAGCCAGGAATGTTGAATAAGGGGGCCAAG	0.759	1
	wsnp_BE604861B_Ta_2_1	GCAGCACAGGAAAACCAAAGGTACCCTTAACCCCGTAGACTATCGTATACCCTTGGATAT[A/G]AAATAAAGATACTGTGAAGTGTGCAGGGTGTACTGCATACAACGGGGGGCTATATGGTAT	0.845	1
	wsnp_BE604721A_Ta_2_1	AGATGAGTACCGCACGGATTATGATCCTGATATCCTTTGATACTAAAATTGCCACTTACT[A/G]CAGTGATGTGAGAGCGCTAGCATACTCAGAAACCTACCATGCTATCTAAAAATCAACAAT	0.981	1
	wsnp_BE604170B_Ta_1_1	ATCCTATACCTCTTTATTAAAATGTAAGCAGATCCTGATGTTCCTATCCTATACCTCTTT[A/T]TTAAAATGTAAGCAGATAATAATCTGTCTTGCAAATTTGGGCCGAACATATGGCCCCAGG	0.722	1
	wsnp_BE604058A_Ta_2_1	CCACTCGCGGAACCGTGTCACGCAGGAGGAGCTCATCAAAGAGGTCACCGACGTGGACGC[T/C]ATCGGGGTCGACACCCACAAGCACAACCGGCTCCTCCGCCTCGCCATTGACGACCTCGTA	0.597	0.5
	wsnp_BE591931B_Ta_2_2	CGACTTCGGCATGGCCATGATCTTCGAGGACGAGGAGATCGAGGTCGTCAACACCGGCCA[T/C]GTCGTCGGAACATAGTAAGTGCTGACCCAATGTTCTTCAGGCCGTGTGAATGTGATCTTT	0.854	1
	wsnp_BE591931B_Ta_2_1	ATCGTCCACAGGGACCTCAAGGCCAGCAACGTGCTCCTCGACAATAA[A/G]ATGAACCCCAAGATCTCCGACTTCGGCATGGCCATGATCTTCGAGGACGAGGAGATCGAG	0.835	1
	wsnp_BE591861A_Ta_2_5	TTTCACATTTGCACCCCTGCCCAATCCTTTACTGAAAACAGCCAAGACCAATGAAGTTTG[A/G]AGCCTGCTTATTGGAGCCCCTACCCAAACCAGATGACTGAGAGTATGGCCCAACCTGGAA	0.908	1
	wsnp_BE591861A_Ta_2_2	CTAAGCGGCATGCCTAGGGACGATTAAGCACATGGCTAGTACGATAAATCRGTTGCTGTT[T/C]TGCTGTCGCCTAGCACCTAATCACAATTAAGCGGCACATGTATAGGCGTGGWTTTTTTAA	0.697	1
	wsnp_BE591818D_Ta_2_3	TGTTTCAGGTCCGCTCAGACGAACTGGCATATCTCGGGGTTGCCCACTGTTGAGACGAAC[T/C]GGCATATCTCGGGGTTGCCCACTGTTGAGACGAACTGGCATATCTCGGGGTTGCCCACCG	0.65	1
	wsnp_BE591818D_Ta_2_2	CGACGAAAAGACTCATTAACCCAGGGAACGGTTAAACTCTGCAGCTTCAGCACAGGTCAG[T/C]CTTCTTCGATGCACCTACTGCGCGAGCATCATTCTCCACTTCAAGCTGTATGACCGACCG	0.841	1
	wsnp_BE591818D_Ta_2_1	ATGAGCATATTACGATACAAATAGGGAAGGGCTAGCGATATTACGGGAGAAACTGATGCA[A/G]GATGCCAGCTCCGTCCCATAAGATCATTTATCTGGTTTCAGGTTGGGCTTGGTACGAAGT	0.948	1
	wsnp_BE591777B_Td_2_2	TGACTTTTGAATTGTGCAAGTGTGGTAATCCTTTTTCCCCRTTCGATAAATAAGACTGCG[T/C]GTTTGCACTGGTATACTGGTTCGCCTGTTACAGTACTGATAGTGGGCTGCAAATGCAATT	0.566	0.5
	wsnp_BE591777B_Td_2_1	AGATTATTGGTGTTGAGTGTTGACTTTTGAATTGTGCAAGTGTGGTAATCCTTTTTCCCC[A/G]TTCGATAAATAAGACTGCGYGTTTGCACTGGTATACTGGTTCGCCTGTTACAGTACTGAT	0.599	0.5
	wsnp_BE591777A_Ta_1_3	ATGCAATAAATTGGGTGTTTGTGGTGGTTAGTTCCTAATAAATCCATCTGTATTCCTTAT[A/G]CCAGATTGGGGCGTGCAAGCGACAGTCAGCTGGCTACTCTCAGATTGCTTTGGTGATGAA	0.871	1
	wsnp_BE591777A_Ta_1_2	CTCAATGCCTAAACRGGATACTGCTTAGTTAAATTATTGGTGTTGAGTGTTGACTTTTGA[A/G]TTGTGCAAGTGTGGTAATCTTTTTTCCCCATTCGATAAATAAGACTGCGTGTTTGCACTG	0.907	1
	wsnp_BE591777A_Ta_1_1	TTGAACTCTGCTGTATTGGTAAATTTATATTACTATTAGAGTGAGTCTCAATGCCTAAAC[A/G]GGATACTGCTTAGTTAAATTATTGGTGTTGAGTGTTGACTTTTGARTTGTGCAAGTGTGG	0.695	1
	wsnp_BE591739D_Ta_2_4	TAAAACAAATATGTACTCTAGTGCAGATAAAATGGAAACTACCAACCCAAAGGAAACAAG[T/C]CAACCTAATATGCAAGTAATGGACTTCCTGCTGGCTTGCTGGCAGTACTAATGGTTATCT	0.938	1
	wsnp_BE591739D_Ta_2_3	ATCTGCAGAGGAACAGATGTATAACAGCTGGCCAAATAAGAGATGATTGGCAGGGACTTG[T/C]TTATTAGAAGACTTTGCTATTCCATTGCTTAAACTCAAAGATAGCTGCCACACCCTTCCT	0.949	1
	wsnp_BE591739D_Ta_2_2	ATGAAATGAGCCCCTCCAGCAAATAAACTACAATATTTTCTTAATGTTTGACCATATATC[T/C]ACATTGCTGTATAGATTTCACACAGAAGAAATCATACCGATGGTATTTGTATTAAAATAG	0.716	1
	wsnp_BE591739D_Ta_2_1	GCTTCAAGGTAATTTGTATACCTATTTAGGAACTTACAATTGCTTAAGAACCGATAAGTT[T/C]GATTTAGCAAATCCATGAAATGAGCCCCTCCAGCAAATAAACTACAATATTTTCTTAATG	0.94	1
	wsnp_BE591739B_Ta_1_1	CATTACATGGATTTAGAAAGGAAAATAAATAAATGTGCACATGCCATTTTTTCAGTGGAA[A/T]TTTTTCCAAGAAATGAGCCCCATATGTGTTGTCTGTCATTGAATTCCAGTAGAAAACACT	0.843	1
	wsnp_BE591739A_Ta_2_4	CCACACCTTTCCTATCGGAATTGATTTTGACATGCGTATCTAAAACAAATATGTACTCTA[C/G]TGCAGACAAAATGGAAACTACTTACCCAAAGGAAACATGTCAACCTAATGTGCAAGTAAT	0.845	1
	wsnp_BE591739A_Ta_2_3	AATGTGCTTGGACTGTTAAACAAGGTAGCATCAGATGTGTTGGAACTAACGGACCTCCTC[T/C]ATTGCGAGATAACTACAGCATCAAAACCTTTGGATGCTTCAAGGTAATTTGTATACCTAC	0.651	1
	wsnp_BE591739A_Ta_2_2	GAACCTGTTGGTTATGCGTGAAGTACGWGCT[A/G]ACGATATTAATCTTCATGCCATCTGCAGGAAAGGCACCAATGTGCTTGGACTGTTAAACA	0.417	0.5
	wsnp_BE591739A_Ta_2_1	GAACCTGTTGGTTATGCGTGAAGTACG[A/T]GCTRACGATATTAATCTTCATGCCATCTGCAGGAAAGGCACCAATGTGCTTGGACTGTTA	0.752	1
	wsnp_BE591684B_Ta_2_1	TACTAACATGTTAATTTTGTTTTCCAGGAGGCAATGAGGAAAGACACCCTAGAACGTGCG[A/C]GAGAGCCAGGGTTTGACCTGAAAACGTACCTGGCAAGTGCGTACATCCACCCGGTTTTCA	0.9	1
	wsnp_BE591604B_Ta_2_1	TCTATATAGTATGCAACTTCAGATTTGTTATAGTTTGGGAGTACAAGCATGTCTTATTTT[A/G]TTTTTGCAGTTGAAGCATTTCTTACCTAGAAACACACAACTAGCTCCTAATATTTTCTGA	0.933	1
	wsnp_BE591501B_Ta_2_1	GAGTAAAAATGTCAGTATTAAAAAAATTGGATTAATTCTTGGACAAAGCTTAAATTTTCC[A/G]AGCAAGTGTAGAATATAGAAGGAACCTTATTTGATTTATCTTTCCTCTCTCGTGCACGGG	0.859	1
	wsnp_BE591466B_Ta_2_2	CAGGGGCTGCCTGTTAGTCCGCCAGTCATTTTTTCACAACAATCCTTCAAACTTTGTGGA[T/C]TTGGGTGGGGGTGTGATGGGCTGCAGAGGTTTCCACTCAAGCTTTCGAGCCACACAGAGT	0.885	1
	wsnp_BE591466B_Ta_2_1	GTTTCTATTTACTTCTGAATGCTAATTTACCGTTCTTGATTTTTGTTCTCAGGGTTGATA[T/G]AGCATGCTAAATCTTGTCTAATTTCCATGTGTATATTTCTTTGTGTTTGCAGGGGCTGCC	0.859	1
	wsnp_BE591423B_Ta_2_2	CATGCGGAATATTGTATTGCTTCCTTGAGATAAAGCAGAGGTTAYTATGCACATAGACAA[A/G]CTTATATTGTAATACCCCCTCCGATACATATTAATTGTCACTCACTTAGGACAACTTTAG	0.552	0.5
	wsnp_BE591423B_Ta_2_1	TGATCGGTGGATGCTTCATGCGGAATATTGTATTGCTTCCTTGAGATAAAGCAGAGGTTA[T/C]TATGCACATAGACAARCTTATATTGTAATACCCCCTCCGATACATATTAATTGTCACTCA	0.581	0.5
	wsnp_be591305B_Ta_1_1	TCGTTGCGCAAAGCAACAAATGTCAGGCGAGCGACGTCCTATAGTTGCACAGAGAAGGAG[T/C]GTCAACAGTAAGCTACTTTGGAGAGAGACTGGTACATAGATATACACAGTTTCATCTTCC	0.939	1
	wsnp_BE591290B_Ta_2_7	TAGGACTGGTGARGAGACAGAGGGRCCCAATGGCGCTGCGCAAGGGTATAATGAAGGAAG[T/C]GACATGGAAGATGATGAAGACGATGATTTTTCGGACATGGAAGATTGAATTTGGGG	0.915	1
	wsnp_BE591290B_Ta_2_1	CCCCCTGACACACTTCCGGGAGGAGTTCCG[C/G]TTCTCGCAGTCTCTGCGGGGAATGCTCATYCGSCACCCTGACATGTTCTATGTGTCACTC	0.669	1
	wsnp_BE591275B_Ta_2_4	CCGTTAAGAGAGACCTGAAGGATTGGAGTATCATCAAAGAACTAGCTATGGACAGGGGTG[T/C]GTGGAAGCTTGCTATCCATGTGCCGGAGTCATGAGTTGGTTGCGAGATCTTATGGGTTTC	0.935	1
	wsnp_BE591275B_Ta_2_3	CCGTATGTTGAGATGATGTGTGGCCACACGAGGAAGGATCGAGTCCGGAATGATGATATA[A/C]GAGATAGAGTTAGGGTAGCACCAATTGAAGAGAAGCTTGTCCAACATCGGCTGAGATGGT	0.767	1
	wsnp_BE591275B_Ta_2_2	CTGGCATTCTTTGTGACAAGAGAGTGCCACAAAAGCTTAAAGGCAAGTTCTACAGGACGG[T/C]GGTTCAACCCGCAATGCTGTATGGCGCTGAGTGTTGGCCGACTAAACGGCGACATGTTCA	0.92	1
	wsnp_BE591275B_Ta_2_1	GGTACTCTCAGATTTAACGAAGAAAAATGGCTATGATGAACAGCTGAGGAAAGAAGAATC[C/G]CGGCAAATGACTCAGAGATCACGTGTTGTCTCTCAACCGGTGGGTTCTTGTCCTTGTAAA	0.964	1
	wsnp_BE591275A_Td_2_6	GTTATCTTCTATTGTTTTGTCACTACGGAATTCAGTTAGTTATCTTCTGTATGTAACCTG[T/G]TCAATTTCTTAAACAAGGTGATTTATGCGCGACCCTCCTGTTTTGGACAATCTTGTTTGA	0.708	1
	wsnp_BE591275A_Td_2_2	ATCGAATTGAAAAAGGAATACAGAAAACTGGTAATAGACAACAGCACTTTAAGCTGAACG[A/G]TCATCCATGTTTCTGTTACTTATTTTCCTGGTGCATTTTGTCTGTCTAGGCAGTTCTTGT	0.936	1
	wsnp_BE591273D_Ta_1_1	CAATCCATTTACGTTACCTGAAGTTTACTGGGCATCACAGAGGAAAAAGGTACACCTGCA[A/T]TCCAAATTCATTTTTGCATCATTTACTCGTTAGTCATTACAAACTAGGACAGTTATCTTG	0.909	1
	wsnp_BE591273A_Ta_2_1	CTCAGTTGTAACTAGTTAGTTGTCACTTGGCAACAGTGAATAACCTGATGCTGAAACTTG[A/T]TATATTATTGAAGATTCACAATGTTATTTTTTCCATGGTTTCTGACCAGCCAAATATTAT	0.778	1
	wsnp_BE591248B_Td_2_2	AATCTTACTTAAGATTAAGTGTAAATAAACCCAATGTGGTTGAGATGCATGTATCTTTCT[T/G]GGCAGATTTTGGTCCCTGTTCCACAA	0.765	1
	wsnp_BE591248B_Td_2_1	TCAGACTGAACAAGAGCGCCGATGAAAATATCCTATCTACTTGCACATCTCAGTTTTTCT[A/G]GTCAGCCTTCCTCCCTCCTCACACTGGTATTGTATTGTATGATCTACTTATTGCAGTGAT	0.995	1
	wsnp_BE591243A_Td_2_3	CTCTGACCCTATAGATCCTGAAGAAGTCAAGGAGAGTAACCGGCCGAGCAAAATGAAGCT[T/C]CCACAGTTCGAACCGGATGAGAGAAGTGCAACAA	0.683	1
	wsnp_BE591243A_Td_2_2	TAAGAAATACTCCATCATGTTTCTGTGATTACCTGTAATATCTGATAGCATCGTGTCTTC[T/C]TCCAGCACAGATGGGCATTGCGTCAGCTGTTCACCTCTATGTGTTCCCTGCTAAACCCTA	0.972	1
	wsnp_BE591222B_Td_2_4	CACTGTTCCATTCCAGGTACGTGAATGGTATCAGCTCTATTTTGTCCAGTACCGTTCCTG[T/C]GCTGGTTAGCCTGCTTCCCCTACTT	0.952	1
	wsnp_BE591222B_Td_2_3	TCTCATGGCAGAAGCATGGATGCAGAATTTGCATGCAATCCCCTAAAATTCRAAGTTATC[A/G]CCCCATCGGGTTTTTCTAAATAGTCCAACCAATGGCTCATGCTAAAACTAGCACACTCGA	0.633	1
	wsnp_BE591222B_Td_2_2	TACACCAACTCTCATGGCAGAAGCATGGATGCAGAATTTGCATGCAATCCCCTAAAATTC[A/G]AAGTTATCRCCCCATCGGGTTTTTCTAAATAGTCCAACCAATGGCTCATGCTAAAACTAG	0.695	1
	wsnp_BE591222B_Td_2_1	GGATATTTGATAACTTATGAACTGCCAATTGGGGTCTGTATTATGGGAAGTGGCATGCCG[T/G]TACTTGTAAAGAGATGCATATACACCAACTCTCATGGCAGAAGCATGGATGCAGAATTTG	0.968	1
	wsnp_BE591195A_Ta_1_1	CTAGGTTCTAATTGTGTCTGTGATTGTGAGTTGTGACGAACTGATGGCAAATTGTATGTT[T/C]TGCTTATGTTGTGATGTTAGAATGTGAGCACATTGACGATTCTGGTGATGGGGAAGGGCG	0.942	1
	wsnp_BE591172B_Ta_1_1	CTTCTACCAGCAATGCTTGGTGGCCAAGCTTA[T/C]GTTGAAGCTCAAGATGGCTTAACTGTTTCCGAATGGATGGAAAAGCAGGTATGAGCTCAC	0.914	1
	wsnp_BE591169B_Ta_1_1	CTTAGCAAAAAGGGAATTTTACCAAACTGGTTACAGTTTGCAACTAGAATATGACATGTT[T/C]GTGTTACATTTTCAGGTGAGAATGGTGGTTGATGAAGGTGTAGGGGGTT	0.905	1
	wsnp_BE591002A_Ta_2_4	ATGAAGATCATCAGATGCACAGATTTCAGCTACTCAAGTCATCGAGAAAAATATGATATG[T/C]CAGGGGAAAAGGGCAAATTCGCTACGATGAGTAGGACCATACCTTAAGCGAAGAGCATAA	0.952	1
	wsnp_BE591002A_Ta_2_3	GGCTTGTGCCTGCCTATTTTACATTTAAGTTTCCACAAATTTGCACATGTAAYAAATGTA[A/G]TATGTGCATCTGTAACAGATCAACTAGTACCTGATGTAGCATATAGGTGGGTTTCAATGC	0.513	0.5
	wsnp_BE591002A_Ta_2_2	ATTAAGTAGGCTTGTGCCTGCCTATTTTACATTTAAGTTTCCACAAATTTGCACATGTAA[T/C]AAATGTARTATGTGCATCTGTAACAGATCAACTAGTACCTGATGTAGCATATAGGTGGGT	0.679	1
	wsnp_BE591002A_Ta_2_1	GGGACAAGGTATTGCTTGTAACAAGCATGAAGTGTTTAGTCAAGTGATTTCTAAATAACT[C/G]TTTCTGTTTGGCACAAGCGTGTGTACAATTAAGTAGGCTTGTGCCTGCCTATTTTACATT	0.867	1
	wsnp_BE590942A_Ta_2_2	AACTGCCAAATCGTTTAACATTTAGAAACAGAGGTACTCCCTCCGTTCGGAATTACTTGT[T/C]GCAGAAATGGATGTATTTGGATGTATTTTAGTTCTAGATACATCCATATTCGAGACAAGT	0.78	1
	wsnp_BE590942A_Ta_2_1	AGAATTTTGTCATTTCACGAAACAATTGATGTTTCAGAATGTGAAAACTGTCGGATTGAC[C/G]GTTTTGCAATTCAACACAAGGGGTTAATTTACTTGCACATTGGACATAGTTGTGTAGCCT	0.908	1
	wsnp_BE590748A_Ta_2_1	TCCAGGTAATTAAGAAGTTGATGCCGCTCGAATCCCCCATGTAGATATCCTGGCCGACAA[T/C]GCACTGACTGGCTGACTGACACGTGGATACCCCATGCAGTATTTCTCGGCCAAGCCTCTC	0.842	1
	wsnp_BE590745B_Ta_2_11	GAACTAGTCCAACAGGTAGGTAACATATGCCTTTGGATATTACACTTATATATCTCTAAT[T/G]GAAACACCTAAAGCACTTGTCGTCGAAATTCTCAGGTGTTGAGTGCTGGTG	0.688	1
	wsnp_BE590745B_Ta_2_10	ACGCATGCTCAAAAGGCACCATGCTAGCCTTAACTTCACTTGCGCCGAGATGAGGGACTC[A/G]GAGCAAAGCTCGCAGGCGAGGAGCGCACCAGAAGAACTAGTCCAACAGGTAGGTAACATA	0.59	0.5
	wsnp_BE590634B_Ta_2_5	TTGCCAATAAATTCAGGATCACCATAACAGTCTAGATAATCATCCTGTAATAAGAAAAYR[T/C]ATATTAATGCTAAGTAGACTAATGGTGGTCGCAGCCAAAAGATTCATATTGTAATGTGTA	0.43	0.5
	wsnp_BE590634B_Ta_2_2	TCTATGGTAAGACTCAACATTGATGAAATTGCAAGAGCTAAATAGAACATATCAACAAYA[T/G]AACAATGTCCATTCATTTTTAAACGGGCACATGCAGTAATGCACTAACCTTGCCAATAAA	0.647	1
	wsnp_BE590634B_Ta_2_1	AATCTATGGTAAGACTCAACATTGATGAAATTGCAAGAGCTAAATAGAACATATCAACAA[T/C]AKAACAATGTCCATTCATTTTTAAACGGGCACATGCAGTAATGCACTAACCTTGCCAATA	0.642	1
	wsnp_BE590634A_Ta_2_1	CTCATTTGTCTTCGTTCAAGAACATTCTGTAGTCCCTTCTTTCCAATGTTACAAATAAAC[T/G]TATCCGTAATGCTGCCCTTTTCTGATAAACTAGGTTGGCTTCATTGCTGTAAATGATGGG	0.972	1
	wsnp_BE590582B_Ta_1_3	CTCAAGTAGAGATGCTCAGAAATTTTMACGAATTGATTTTAACAGTGTTTCTGTATTATA[C/G]GAATCTGTTTTGTGTACCAGGATCTGGTCCTGAACAAGTTCACTAGTTACGAATTTAGAA	0.817	1
	wsnp_BE590582B_Ta_1_2	TCTTGATTGCATGCTATCACAAGACAGTTTTAAGCTCAAGTAGAGATGCTCAGAAATTTT[A/C]ACGAATTGATTTTAACAGTGTTTCTGTATTATASGAATCTGTTTTGTGTACCAGGATCTG	0.865	1
	wsnp_BE590582B_Ta_1_1	TTTACAAAACCTTGATATAGATTATAAGAATTGTTAGTTGAATACTACCCTAATAGTTCT[C/G]TATTTATTTTTTCTTGATTGCATGCTATCACAAGACAGTTTTAAGCTCAAGTAGAGATGC	0.644	1
	wsnp_BE590553B_Td_2_4	AGGGACGAGATACTACTAAAGCTGATGGTTCCAACAATGTTTGTGCAGGTACTGAAGAAA[A/G]ATAGTTTCTTTCTTTGTTTTCTGATAAATATGCGCAATGAAAATTTTAGGGATTGTTTGG	0.896	1
	wsnp_BE590553B_Td_2_3	CTCAGATAGAATCACAAACTAAAGAAGATGTTCCTTTTGTTTTGCATCTTTGCTTTCTTC[A/G]ACAGGGAGCGAAAGGGGCACTGAGGGACGAGATACTACTAAAGCTGATGGTTCCAACAAT	0.894	1
	wsnp_BE590553B_Td_2_2	TTAATTGTTGTAGAATTCAACCATTTATGTTGTATACAGATCTGCATGCTATTGTTTCTC[A/G]TTTTTTGTTACAACTATGCAGTGACATTTTTATATGATAATTCACTGTCATTTTGTATAC	0.892	1
	wsnp_BE590553B_Td_2_1	TTTACTGTGTGTACTTAGTATTTGGGTTGCTTCCTGGCCTATCTCCTTATTGAATTGTTG[T/C]GCCTGTGTTCTTCAAAGTTCAATACTATAATACACACCGAAATGAATTTGGATCTCCATC	0.935	1
	wsnp_BE590553A_Ta_2_6	GGTTCCAACAATGTTTGTGCAGGTACTTTCTTTGTTTTCTGATAAATATGCGCAGTGAAA[A/G]TTTTAGGGATTGTTTGGAAAGCRTCATCTGA	0.842	1
	wsnp_BE590553A_Ta_2_1	GATGCTTAAACATTCTCAGGGTCAGCTGCATGGTAGCCAGCTCCGATGATATCAGTGTTT[T/C]TGCAGTCATTTGCTTGGGTTATCCACTSAAGGTATCCCCACTTTACTGTGTGTACTTAGA	0.942	1
	wsnp_be590476A_Ta_1_1	TTCGCCACGGTCAGTGCTATCAATTAGAGCTTGCTGTGCTCACAACATAGAA[A/T]TTTACAGGCTATGTAGAAATGGTGCATAAAGAGGCATACAATGCCACCTGCTTAGCCTAA	0.981	1
	wsnp_BE586141B_Ta_2_3	TCCCYATTGGYGTACTTGTGTTTACTTATATTTTTTGCCTTCAGGGCTATGGACTTCCTT[C/G]TTGAACTGTTCCGTAATCTACTTGACCATCCAGACTGGACTATGAGTCAAGCATGTACTG	0.991	1
	wsnp_BE586141B_Ta_2_2	TTCAATCTCTCTTGCCTAATTTGCCTCTTCTATTTTCAGCTTAATCGACATCCCYATTGG[T/C]GTACTTGTGTTTACTTATATTTTTTGCCTTCAGGGCTATGGACTTCCTTSTTGAACTGTT	0.462	0.5
	wsnp_BE586141B_Ta_2_1	AGGTTCTTCAATCTCTCTTGCCTAATTTGCCTCTTCTATTTTCAGCTTAATCGACATCCC[T/C]ATTGGYGTACTTGTGTTTACTTATATTTTTTGCCTTCAGGGCTATGGACTTCCTTSTTGA	0.656	1
	wsnp_BE586140D_Ta_2_2	CTCTCATGTACTGAGATAGAACAACATTTCAAGCCATTTGGAGTATTGCGATGAGGTGAA[T/C]AAAGGTATCAATCAATACCTGAGACTCCTCGGGCTATTCTGGCAATTTCTTTCTATATGG	0.988	1
	wsnp_BE586140D_Ta_2_1	AAAACAGCACACAAAACAGAACTATTGAGTAAAAAGCCCAAGAGTTGCAGGTGGGTTGCT[C/G]AGCATACCTGTAACTACGGCTTCTGCTGTAGCTCCGACTGCGAGCCCGTCCACGACGTGG	0.952	1
	wsnp_BE586140B_Ta_2_4	TTAAATAAGAACTCCCATGTRCTGGGATACATGAACGTTTCAAGCCATTTGRAGTATTGC[A/G]ATGGAGGTGACCAAAGTTTATCAAATACCTGAGACTCCTCGGACTATTCTGGCAATTTCT	0.599	0.5
	wsnp_BE586140B_Ta_2_3	ACCGAAAGATTAAATAAGAACTCCCATGTRCTGGGATACATGAACGTTTCAAGCCATTTG[A/G]AGTATTGCRATGGAGGTGACCAAAGTTTATCAAATACCTGAGACTCCTCGGACTATTCTG	0.698	1
	wsnp_BE586140B_Ta_2_2	CTTCTCTCACGCCTAACAAAACATATCCATYACCGAAAGATTAAATAAGAACTCCCATGT[A/G]CTGGGATACATGAACGTTTCAAGCCATTTGRAGTATTGCRATGGAGGTGACCAAAGTTTA	0.974	1
	wsnp_BE586140B_Ta_2_1	CCACGACGTGGAGATGGGGACCGTGAATAGCTTCTCTCACGCCTAACAAAACATATCCAT[T/C]ACCGAAAGATTAAATAAGAACTCCCATGTRCTGGGATACATGAACGTTTCAAGCCATTTG	0.941	1
	wsnp_BE586140A_Ta_2_1	ATTGCCAGAATAGCCCGAGGAGTCTCAGGTATGGATTTATAAATTTGTTAACCTCCATCG[T/C]GATACTCTAAATGGCCTGAAATGTTCTTCTATCTCAGTACATGAGAGTTCTTATTTAATC	0.836	1
	wsnp_BE586072D_Ta_1_2	AAGTGAACAGATATTGTGAATCATTTTCTACAGTTACATATATTTACCATTTTCTGTTWT[T/G]CTGTTATCAATCATTTGCTATCCTGTGATCCTGTCCTGTTACAGCGTTACTTACTGAACT	0.608	1
	wsnp_BE586072D_Ta_1_1	GTAAGTGAACAGATATTGTGAATCATTTTCTACAGTTACATATATTTACCATTTTCTGTT[A/T]TKCTGTTATCAATCATTTGCTATCCTGTGATCCTGTCCTGTTACAGCGTTACTTACTGAA	0.429	0.5
	wsnp_BE585797D_Ta_2_1	TCTGAGAGAAGTTGGGGACGCTGATGAAAAGTCTACTCTGCTTGAGACTACTGT[A/G]CAAAGGTTCTTTGGTTCCCCTTTACAACCTACTCTACATAGGAATCCTTATCAATCATAA	0.962	1
	wsnp_BE585781D_Ta_1_1	CCATCAATAATTAGAAAATAGTATAATTAAGATCAGTGTGATGTTACATTCTTATTTCAA[T/C]CTGTGGAGCAAATGGACAATAGAATCATGGCTCAACTAGTTACCGAAAAGGATCAGGTCG	0.924	1
	wsnp_BE585780A_Ta_2_2	TTGGGTAGACAACAGACCGGTGCTTGTGTAGCTTCCGTGCTGTTTTGGCATTCTTCTAAT[A/G]CAAAAAACAAGTTCAACAAAAAAAACTCAAGTAAAGATTTGTGTTCATAGAAGAGATCAC	0.967	1
	wsnp_BE585780A_Ta_2_1	ACTGAATACATGTAATTCAAACTTCTGAACAACACTTTAGGAAGTTGCAAGCGAAAAAAA[A/G]AGTATTAATAGCCAGTCATCCATGTGCAAATCAAGGGTCAAATGATACGGATGAATTAGC	0.971	1
	wsnp_BE585760A_Ta_2_2	GGCACTGCTGCAGAACCGAACCGTATCACTGACTGCCGATCATACCCACTGTACCGGTTC[A/G]TGCGCGAGGAGCTGGGAACGGTGTACTTGACCGGAGAGAAGACGCGGTCACCTGGGGAGG	0.786	1
	wsnp_BE585760A_Ta_2_1	AGGAAGACCCTGATCACAAATGACATGGGTGGCCTCCACAACGCACGTTTTTGTGAGAAG[A/G]ACCTGCTCCAAACAATTGACCGCGAGGCGGTGTTTGCATACGCGGACGACCCTTGCAGCG	0.832	1
	wsnp_BE585702B_Ta_1_1	CTTCTATTACACAACTATTTTTAGAGGGACTTCAGTTTAAACTGACTGATTTCTTGCATG[A/G]ACATTAGGATTTGGCAACTGTAGATTCTATTCTTTTGAGAGAACTCCCCCCTGTAGAAGA	0.871	1
	wsnp_BE518446A_Ta_1_1	ATTGGAAATGCACGCTGTTATGGCCGGTACTATGGCATTGTTTACTTGACTGTATGCACA[A/T]TTGGRACCTTGATAATTCATATATATAAATCTACTTTTTTTGATCAGGTAATGAAGTTTG	0.496	0.5
	wsnp_BE518440B_Ta_1_1	TTACATGCTGAACATAGAAGCCAATCCAATTTTCACTTAAATAAATCAATTCCATATTCA[T/C]ATGTATATACTCCCTCCGTTCCTAAATRTTTGTCTTTTTAGAGA	0.741	1
	wsnp_be518436B_Ta_2_3	TCCAGCTATTGGATCTTACTACGATCAGAGCATTGTCATTATACAACATGCAAATGGCTC[T/C]GGGTATTTCCCTGTAAAAGAAAAGCATCAGGAGTTTCAGCAGTCAACAATCCCATTACTG	0.931	1
	wsnp_be518436B_Ta_2_2	TACCAGCAAAATTTCAGCTGCTTATGCCGATACTTGAAATTGTAACACTATAACCATGAT[A/G]GTATGGGGTCGTAAGGCCTCATTGAGGTACCCCAGGAGTTCAGGACCTATGTGGGTGCGA	0.969	1
	wsnp_be518436B_Ta_2_1	GCAACAATGCTAATGATGTTTCTAGAAAATGAGTAATGATGATGATAATTGAGAAATATT[T/G]ATACCAGCAAAATTTCAGCTGCTTATGCCGATACTTGAAATTGTAACACTATAACCATGA	0.85	1
	wsnp_be518436A_Td_2_2	ATGGTAGGGATGAAGGAGACTGGCRCTTGGTTAACTACTCCTTACTTTTGAATTTGACGC[A/G]CCTTGCTTCTTTCCCAGTCCCTTGCTAGCAAATCTGAAGGATACAAACAAATCACCTAAT	0.992	1
	wsnp_be518436A_Td_2_1	CAGGACCTATGCGGGTGCTACGGCAGCCGCACCACTATGGTAGGGATGAAGGAGACTGGC[A/G]CTTGGTTAACTACTCCTTACTTTTGAATTTGACGCRCCTTGCTTCTTTCCCAGTCCCTTG	0.966	1
	wsnp_BE518435A_Ta_2_4	CTTGGTATTTGCTGGTATATTGGTCACAACATACATATTAAATATTAAAACACAAATGAA[A/T]AGCAGAGTTGAGAAACCAGAGCAAGATCTACTCATAGCATGCAGGTACAAAAGTGTTTAG	0.8	1
	wsnp_BE518435A_Ta_2_1	AGAATAATGTCAAGCAGCTTAAGTAAAATCTAATTTATCGTTCCGGCAAGCATAATAA[A/T]TTTTTAAACAAATTGTGCCACACGTGAACTTACCTCTTTCATTTCCTCTGGACTTGAAAA	0.934	1
	wsnp_BE518403B_Ta_1_1	CACTCTGAGCCCGACCGCCGCGCGTCACGGTCCGTGGAGATGCTGCTGTTGGAACGCGCC[A/G]ACTGAGACCGTGCAGGCCCCTGCAGCTCCTCCTCCCGCTCCTTCTCCCAGCTCGCGAACC	0.614	1
	wsnp_BE518393A_Td_2_3	TATAAGAATTTGTAGTTTGTACGTTGTACTTACTTTACTCCAGTTATGTAATTTGTTTAY[T/G]CACAAAATTATTTATCTCTAGCAGGGGAGCAGATAGAGTTGTAGCTTCTTTATGCTTTTA	0.768	1
	wsnp_BE518393A_Td_2_2	TTATAAGAATTTGTAGTTTGTACGTTGTACTTACTTTACTCCAGTTATGTAATTTGTTTA[T/C]KCACAAAATTATTTATCTCTAGCAGGGGAGCAGATAGAGTTGTAGCTTCTTTATGCTTTT	0.497	0.5
	wsnp_BE518393A_Td_2_1	AATGGAACTCTGGGAGTTGCATCTCACACCATGATTCCTTCTGCTTGGTTCTTTGTTGCT[C/G]TACTGTTGTCTTTTATAAACACTAATAACAGTATGCTGGTTAGTTATGTTCTCTTTATAA	0.778	1
	wsnp_BE518379D_Ta_1_1	TGTTTTGAATTAAACGACCCGCGAAATCTACTTTGCTGCTGCTCCTGTGCGGTGATTGTA[T/C]GATTCGGACGGGTCCTTCTGCTGGGCTTTCCTACTAGCTGCAGGCTGATTTAGGCACAGA	0.71	1
	wsnp_BE518379B_Ta_2_2	AGGGGTGCCTTGTGRCTTGCCTAGCTGCCGAATGATTTGGGCACAAAAATTAACTGGCCT[A/G]TAATTTGGTTGTTGCCTCAAGAAGTCAGGATAGCTGTGTGGTGGGGGACACAACTTTGTG	0.875	1
	wsnp_BE518379B_Ta_2_1	GCCGCGAAATTTACTTTTCTGCTGCTCCTGTGATCCGGACGACGCGAGGGGTGCCTTGTG[A/G]CTTGCCTAGCTGCCGAATGATTTGGGCACAAAAATTAACTGGCCTRTAATTTGGTTGTTG	0.578	0.5
	wsnp_BE518379A_Ta_2_1	GATCCGGTAAGCACCTCACCCCCACCGCTCACCACGAGCCGCGAAATCTACTTTGATGCT[C/G]CTCCTGTCCGGTGATTGTATGGTTCGGACGGGTCCTTCTGCTGGGCACCTTGTGGCTTGC	0.847	1
	wsnp_BE518358B_Ta_2_1	TTAAACTTAGGATGCTGTTGTGCGCATTTGCTTATTAAACTCCTTTTTGGCTATTTTTCT[T/C]GTGCACAGAATATGCCATATGCTTTTTTGCCTCTCTCTTTTCTTATTCCCATTTGCTCAA	0.947	1
	wsnp_BE518358A_Ta_1_1	TACAGTGGGGATCATGCATCTAAGATATCTTCTCTTCTGTATCGAGAGAAGCTGACTTTC[A/G]TCAATAACTGATAATTCTTTCTTGTCTGTAGTTAAAAAGGCAATCATTTTCAACTGGATA	0.828	1
	wsnp_BE518357B_Ta_2_2	TCAGCACACTTCTGTTACAACTCCAAAAGCGAAAGTTTACCATAACGAAGGGTGCTGTAG[T/C]ACTCAACATTTTATTCTCTTTCACCATAGCAATTGAAAAG	0.934	1
	wsnp_BE518357B_Ta_2_1	TCTTATTTAGGGGTTGATTAAAGGCAAATTGGGCCCTGATGAGAGCCTTCAGATAGTGCA[T/C]CATTACATTGACAAGGGATTTAGAGGTATGGTTTCCAACACTCTGTTATTGACTTCTCTA	0.974	1
	wsnp_BE518255B_Ta_1_1	CAAACTTTGACCAAAAGATTGGTGTCCAGATCATTCAAAATGCTTTGAAGGTATGTAAAA[A/T]TCTTCTTTTTCTCCAATTGGTTCCATGTCTTAAGCATAAAGAAGGGTAAAATCCTGATGA	0.964	1
	wsnp_BE518142D_Ta_2_1	TCGAGGAAGAGAGGACTAAGGTACCCACAATATGTTGTTCCACGAGTACACACGCCCCAT[C/G]TGCTTCTTCTATGTGTGTTGGAACGAATTGTACTTATTTTCAAACATAATTTGTTGTTGA	0.954	1
	wsnp_BE518014B_Td_2_2	CCGGCGTCTGACTCTCGATCGGCACATCAGATGACTACCTGAGCACGGAGTGCAACGAGG[C/G]CCTGCTGGAGTGCCTGGCGGAGTTGCGGGACGGCACGGGCACCTTCGAGGGGAACAAGTG	0.609	1
	wsnp_BE518014B_Td_2_1	TCGATGATCTCTTGACGCAGCGGCGCCATTCCTGCGGTACGGCAAGTACTGCGGCATCCT[C/G]TACAGCGGGTGCCCCGGCGAGCGGCCGTGCGACCCCCTCGACGCCTGCTGCATGCACCAC	0.558	0.5
	wsnp_BE518003B_Ta_2_3	TCATTTTGTTCYATTCGAATTTCGTTATGTAGACCAGTTAGACTCGGTTATCAACCTAAC[T/C]GATTAATTAAGTTAGACTAATTTTGGGGATATTTCCACCACCAATCGAATTATATATATA	0.757	1
	wsnp_BE518003B_Ta_2_2	AATACTTCATTCTTTACTTGGAATAATTTCAAGCTTGCCTGCCTGTCTCTCATTTTGTTC[T/C]ATTCGAATTTCGTTATGTAGACCAGTTAGACTCGGTTATCAACCTAACYGATTAATTAAG	0.806	1
	wsnp_BE518003B_Ta_2_1	TCCCAGAATACCGAGATAGATAAATGGCAGAGGAAAACACA[C/G]GTCACAACTGGAGCTGCTGCACTGAAAGGAAAGTTGCACGCATTTAATCAGGTTGGTTGA	0.955	1
	wsnp_BE517946D_Ta_1_2	TACATATCGCAAGGCATATATAATGACCTAGTAGAGGTCACCTATACTTTTCAAATCACA[A/G]AAAGGGATAAAATCTACCTTCAATGCTTTTCATGTTGTGTTGTACATATCGGCAAATTGA	0.865	1
	wsnp_BE517946D_Ta_1_1	CTACACTTTTGTCATCTGATACGTGTGCTATGCTTCCTTACAATT[A/G]TGATTCGTGCAAGAGATCCATTAAGAATTTATATACGGTTGTACATATCGCAAGGCATAT	0.954	1
	wsnp_BE517914B_Ta_2_5	GTACACACTTCAACCCATATGCATGTAGAGAAGATTATAGCCCTCATTAGGCTACTTATY[A/G]CCTTTGGAAGTTGTGTCTAACAAACGGCTAGCTAAAGGTAGGGTTATGCAAGGGGGGGGG	0.936	1
	wsnp_BE517914B_Ta_2_1	ACCTTCAGTACACTCTTCAAGCTTCAGTGTAGATAACTATGCTAAA[A/T]WTTTCTTTTTTTGTATTGACATTTGAGTTTATTTTTTAACATACAGACATACGGAACTGG	0.712	1
	wsnp_BE517914A_Td_2_2	TTCAGGAACCAAATATGGATGCAAGAAGGAATGGATGGAGTAATACTTAGAAGCGTCTTC[A/G]TACTGTTGTTCATTTGGTATTATTAGCTCACAGCTCATTATCTGTGCAATTGTTATTGCA	0.783	1
	wsnp_BE517914A_Td_2_1	CACGGATGAGTCATCTTTCAACAGTACCGTCTTTCAGTACACTCTTCAAGCTTCAGTGTA[T/G]ATGCTAAAATTTTCTTTTTTTGTATTGACATTTGAGTTTATTTTTTAACATACAGACATA	0.811	1
	wsnp_BE517877A_Td_2_3	CTTCTCRCAGACATTTTCTCTCTCTTAAACTATAACTCTTACCTTYTTTTCTTTTGCCTC[A/G]CTTCCGTAGGCACATCTTGCTTCCGTGGACATGGCAGGCGTGTTGGTGAGCGCCGGAGGA	0.517	0.5
	wsnp_BE517877A_Td_2_1	TTTGCTTCACAGGGGTATTACACTATTTTCATTGTACTTCTC[A/G]CAGACATTTTCTCTCTCTTAAACTATAACTCTTACCTTYTTTTCTTTTGCCTCRCTTCCG	0.445	0.5
	wsnp_BE517858B_Td_2_4	GTGGGTGTTCCCGGCCACCGYCGACGAGGTGCCCGGCGCCGRCCCCGACCCCTTCAACGG[C/G]GCCAAGAGCGTCAGGGATCTGTACGAGATCGCGAGCACCAACTACACCGGCAAGCCAACT	0.64	1
	wsnp_BE517858B_Td_2_1	CCAAACCTCCGGTGACCGAATTAACTGGAGCATCAGCTGATGATAAAATTTGTGGCTCTT[T/C]AGTCCGTGAAGCCCATCTTCGAGCGGACCAGGGAGTCCGACGACCACCTGGGGTGGGTGT	0.972	1
	wsnp_BE517858A_Ta_2_4	CATGATCTGATCGAGCAGGAAATGGATCTTTGGTCGCCATKGCAGGTGCTGTGGGACAAG[C/G]AGCTGAAGACGGTGGTGAACAACGAG	0.714	1
	wsnp_BE517858A_Ta_2_3	CATCCCCACTCGACTGGACACATGATCTGATCGAGCAGGAAATGGATCTTTGGTCGCCAT[T/G]GCAGGTGCTGTGGGACAAGSAGCTGAAGACGGTGGTGAACAACGAG	0.7	1
	wsnp_BE517858A_Ta_2_2	GCCCGGCGCCAGCCCCGACCCCTTCAACGGCGCCAAGAGCGTCAGGGATCTGTACGAGAT[C/G]GCGAGCACCAACTACACCGGCAAACCGACTGTCCCCGTGAGTCTGAATCTGGGCTCTTCT	0.811	1
	wsnp_BE517831D_Ta_1_2	CGGYGTTCCGGCGGACTCGGTGATGAAGAAGACAAAGGCGGTGGAGGACAACTGGGTGCC[C/G]GTGTGGGGGGAGGAGTTCTCCTTCGGCCTGACGGTGCCGGAGCTGGCGCTGCTGCGGGTG	0.639	1
	wsnp_BE517831D_Ta_1_1	TCATCAAAAGTGAACCCTGTATGTATGTATCCGTTGGCTGAAACAGGTCGGGATCGCCGG[T/C]GTTCCGGCGGACTCGGTGATGAAGAAGACAAAGGCGGTGGAGGACAACTGGGTGCCSGTG	0.575	0.5
	wsnp_BE517831B_Ta_2_2	CGGCGTCCCGGCGGACTCGGTGATGAAGAAGACCAAGGCGGTGGAGGACAACTGGGTGCC[A/G]GTGTGGGGGGAGGAGTTCTCGTTCGACCTGACGGTGCCGGAGCTGGCGCTGCTGCGGGTG	0.631	1
	wsnp_BE517831B_Ta_2_1	TTACAAAGCTGAATGAGTTCAGTAACAAGAACCTAAAACAGTATCCATTTATCTGAAACA[C/G]CGTCAGACTGAACCCTGCATGTATCCGTTGGGTGACAGGTCGGGATCGCCGGCGTCCCGG	0.967	1
	wsnp_BE517805D_Ta_1_1	GCTACAGCTGAGATATAAATACAAAGGAGGGACGAGTTCTAGCTAGTGAAACTATACATG[T/C]TAATCCGCATATAATGTGTTAGTTGAGCTATTGCTGTTGCAAAAAAAAAAATTGTCTCTT	0.745	1
	wsnp_BE517780B_Ta_1_1	ATTAGGATCACTATCTTCTTTCACAGTATTAACTTTGTCCCTATCCCTGTCGTCTACCTG[T/C]ATAAGTAACAAAGTATTAGAGGTCAAGCAAGAATGTCCATTACAATCCCAAGAGTGATTT	0.87	1
	wsnp_BE517729D_Ta_2_4	GGATAGTATTAGCAGAGCCTACAGCATACCAACTCCTTTTGCTACTAGATTCAGGCTCAC[A/G]CGAAACTGCGGCAGACAGTAAATTACTGACCTTATCAG	0.657	1
	wsnp_BE517729D_Ta_2_3	CCTGCTAACATTTAACCARGTTTTCTTCATATCATTATCATAGCACAACATACCATCTGG[A/G]AAAACAGCTGCTGCGCCGCCCTCGTAGAACCAGTCAAGCTCCTTTTTCCTAAGCAAGAAA	0.921	1
	wsnp_BE517729D_Ta_2_1	TATTTTGGACAACTTCAACTCTTTGAGTGGAATTGCTCTTAGGGACATAATGAACAGAAC[A/T]ACATGTAATTTGTCAATTGCCTGCTAACATTTAACCARGTTTTCTTCATATCATTATCAT	0.951	1
	wsnp_BE517729B_Ta_2_2	GTTTTCCCAGATGGTATGTTGTGCTATGATAATGRTATGAAGAAAACTGGTTAAATGTTA[T/G]CAGGCAATTGAAAAATTACAGGCAGTTATGTCCATTTATGTCC	0.957	1
	wsnp_BE517729B_Ta_2_1	GGTTCTACGAGGGCGGCGCAGCAGCTGTTTTCCCAGATGGTATGTTGTGCTATGATAATG[A/G]TATGAAGAAAACTGGTTAAATGTTAKCAGGCAATTGAAAAATTACAGGCAGTTATGTCCA	0.845	1
	wsnp_BE517729A_Ta_2_1	AGCAGAGCCTACAGTATACTAACTCTTTTTGCTCCTAAATTCAGGCTCACACGAGAATGC[A/G]GCAGACAGTAAATTACTGACCTTATCAGGGTGAGTCTGG	0.932	1
	wsnp_BE517719B_Ta_2_1	GCTGAATGAAGGGGCGAACGTGTACAAGCTGATCGGGCCAGTTTTGGTCAAGCAGGACAA[T/C]GCGGAGGCGAAGGCCAACATCAAGAAGCGCATCGAGTACATCACGGCTG	0.743	1
	wsnp_BE517711B_Ta_2_2	TTAGGAAACCACAAGTTCTATTGCAAATTCTGTGATGTATAGGCTATTCTTATCAAAATA[A/C]TGCACATGTGTTCCTAATGAGTATCATGTTAAACCATTGAATCTTCGTTCTCATCCTACC	0.831	1
	wsnp_BE517711B_Ta_2_1	AATATGCCTTATATTAGCATGAATTGCTCTATTTAGTGTGGATAATAAGACAATTTGTGC[T/C]TAGATGACAATTAATGGACTGCAGCTTTAGTTCTGACTTCCAAGGGAAGCATCAATTGTT	0.911	1
	wsnp_BE517711A_Ta_1_1	TAAAAGTTTCATATGAGATGTTGATTTCCATTCGACAGAATTGCAATTTGAGAACCACCT[C/G]TTGGTAGATTAGTTTCTTAATTGAGTGTGATGGCCCAGCAAGCAATTTTATCTCACAACT	0.906	1
	wsnp_BE517709B_Td_2_2	ATAGATAAATCCTCACTATTTTCATGAGTTAAAATTTGTGCTGATATTTCTCAGGTTGGA[A/G]TTCGATCTTGCAATGCAAAGCAAGGACTTGAAAAGAGCACTTGCATGTCTGCTGACAATG	0.914	1
	wsnp_BE517709B_Td_2_1	GAGAATTCTTGCCGCCTTGATTGTTCTGTCATCAGATATCGTTATAGCATCGCATCATAT[T/G]CATGTGTTTCTCTTTATTTAACTGTATTATCATGTTTTGAGTCAAGTATATCTGTTGATA	0.618	1
	wsnp_BE517671A_Ta_2_1	TTGGTAAAATTACTGTAAGTTGGGTTATCGAACGCTTACAGTGACAATGAGGTAGTTTTC[C/G]GGAGGGATCTCCATGACAGAATTCTTGCCAAAGCTCAAGAACAGTGACTTGAAATCGTTC	0.975	1
	wsnp_BE517627D_Ta_1_1	TCAGACGCTAATTTAAGTACTTTAACTGTTTCTGGTTATGTACCTACTACCACGCAGGAG[T/C]TGTTCTTGTATCAGTTTAAAGCTGTGCCCTGTTGGGTTATTGTTGCTTTGTTTTACTATG	0.885	1
	wsnp_BE517627B_Ta_1_1	TTGGTCTCATTCACCTTTTATAGCCATTGGATGTGATGCTATAAGATGCGTGTGTGCTGA[T/C]GTGGGTTGTATTTGTTCTTGTTTTCAAAGTGAATGAGACCAAATTATATCTCATCTAGAT	0.974	1
	wsnp_BE517627A_Ta_2_1	TTTACGGATTGTTTAATTAGTAGTTGGCATAGTTGTAGTTTTCATAGTTTGCTGATGCAT[T/C]CTATTTATTCAGTTTTTGGACGCTGATTTAAGTACTATTACTATTTCTGGTTATGTAGCT	0.869	1
	wsnp_BE500894B_Ta_1_1	GAATGACCGAGTTACTGAGATCATTAATTAACAAAGCTGCACTGTACTTGCTTTATCAAA[T/C]CAGTGTAGGGTGCAAATTCCATTTAGTTTCGGTTTTCGTTTTCCTTTTTGTTGGATACAA	0.959	1
	wsnp_BE500759B_Ta_2_1	TCGCACTTCTTCCATAGCGATTTCGCAATTTTGTGTCCCGTAGCAATATCTCAGTTACGG[T/C]CCGCCGTCCGCGTCGCATTCCCCACATTGATCGACTACTTACGGTACAAATGCATGTTAG	0.593	0.5
	wsnp_BE500759A_Td_2_1	CGCCGCCGTGCCACTGTGTCGAGCTGTTCTCATTCCGTGTGTGCGTGTTCTGCATGTAGA[A/G]TTTTCAGTTTTGGCCATGGAGGGAGACTATGGACCCTAATGTGTTACCAGGATATTATCT	0.844	1
	wsnp_BE500714B_Ta_2_1	AAGATGGGTGACAGTTCAATAGTGCATCGCATATCTCAAATCGTTGCCATCGGCTTTAGG[A/T]GGAAGCTTGAGAGGAAAAATCGTGTTAGGTGGAATCGTCTTGTCATGCATAGTATTAACA	0.903	1
	wsnp_BE500634B_Ta_1_1	TTTGCATATGCAGAATCCTGCTGCAGATGCATTCCCCCCTCCGAGTTTCACTC[A/T]GAATAAAGCTGAGGCAGCTCAGGAGACCCAGTTAAAAGCTTCTCGCGACGTAAGGTGCCA	0.861	1
	wsnp_BE500634A_Td_2_2	TAAAGCTGAGGCAGCCCAGGAGACCCAGTTAAAAGCTTCTCGCGACGTAAGGTGCCATAC[A/G]ATTATAGATCAATTAGGAATATGCTTTACCAAACCCTTTATGGGAAAGCTACTAAACCTT	0.906	1
	wsnp_be500615A_Ta_1_2	GGCTGCTGCTCCTGCACCTCGTGTTAATGTTGTTTCAGGCGCAAGAGGAAGAGGACAGAK[A/T]GAAGTTGTGATGTATGGCTCTTCTTTGCAAGTGCATCTTTTAGTTAGAGGATCCATGCTC	0.77	1
	wsnp_be500615A_Ta_1_1	TGGCTGCTGCTCCTGCACCTCGTGTTAATGTTGTTTCAGGCGCAAGAGGAAGAGGACAGA[T/G]WGAAGTTGTGATGTATGGCTCTTCTTTGCAAGTGCATCTTTTAGTTAGAGGATCCATGCT	0.98	1
	wsnp_BE500510B_Ta_2_1	AACCACTTGACATTTGAAATCCCAGCTGCACAACCAAAAAAAATGTATGCCCGAATCACA[A/T]CGGCAAAAAATATCTTATATTTATGGTTCAAGGAAAGAAAATGAACGGGTATTACTTCCG	0.941	1
	wsnp_BE500480B_Ta_2_1	ATCACATGGTTTCTTGAACTGGACTATAAAAAAAACTATGTTAAGTCATCATTAGATGAT[A/G]AATATTCTTACTCAATACTTGAACATGTGAACCAACTTGAAGTTATACCGAAGGCCGTAC	0.535	0.5
	wsnp_BE500453A_Td_2_3	CTGATGAGGTGAGTGCATCTTTCAATGCTCAAACAGTCTCTGCATAGATCTTTCCTAGTG[A/C]ACTTACCTGTTACTGTACTTTCTAAACATTCCTAAGCTGCACATAATTACAGCTTTTGTT	0.734	1
	wsnp_BE500453A_Td_2_2	GCCACCTTACCCTGTTTTCTTCTCACTTTTATCTTCGCTTGTATAGACATCTCAAGCTGC[T/C]TTTGCCGTGCTGAGTGATTAGGTGAGCAAGGCGGCGGGTGAGAAGTGGAGAGCTATGTCT	0.999	1
	wsnp_BE500443B_Ta_2_1	TGATGACTACGGCCGGTCGATTGGACTCTC[T/G]TCCGGAGGGGCGGAGCAGCCACACGGCGGCGGGGGCGGCAGTGTGGGTGGGAGCTTTGGG	0.498	0.5
	wsnp_BE500317B_Ta_1_1	CTGATAATCTTGACCTGACTCGGTGAACATGTATTTTCATCTCTACTTTGTCTTATCCTT[C/G]CACTGAAGTCATTGTTTGAAGACTTGTCTGGCTTTTAGTTCTGAGAGTTCTAGTTATCTC	0.856	1
	wsnp_BE500317A_Ta_2_1	ATACATTACTTTACTCTTACAGCTTGTTCTGTTTTGGCAGGGTGATGCTGATGGCTCCCT[C/G]GACAGGCTGTGGCAGAAGAGGAAGGCTG	0.746	1
	wsnp_BE500311B_Ta_1_6	ATTGATTTATTTGATCATCTTCTTACAAGCTAATCCTTGAATATGAATACACGTGGTTGT[A/T]GCTAATTTGGGCATTTAATAAAAACACATGCTAACAAGATTGAGGAATTGGTTATTTCTA	0.906	1
	wsnp_BE500311B_Ta_1_1	ATGGTTTCACTTGCTCCTTCCATTCTTATCAAGGTGAGCTGTGAGCTGTTATTTTTTTTT[A/T]AYTTTGGTTATTGTGATTTTGCTAATAGAATCAACTGGCAAACTTTCTTATGTTTTTCCC	0.709	1
	wsnp_BE500291A_Ta_2_1	CTCCTATTCTCTCTGTCTCTCTCATGCCAATG[T/C]CGCTGTCTTGGTCTCATTCTCTTCTCTCCTGATGTGACTGGAAGCAGCCATGCAGTGACC	0.929	1
	wsnp_BE500206B_Ta_2_14	TGACAGAAYAGTAAATTTTGATAAATTTAGYAGYGTCACATGCCACACTCTAGGAAAGAG[A/G]AAGTTATTCTTCAMGAGCATATGCCGAAGATATCATAATCTTATGCAGAACATGTTGATA	0.638	1
	wsnp_BE500206B_Ta_2_1	GCAACACTTCAGCACTTCTGATAGGCTACCAAGCACAGGTA[T/C]TCMTCTTGAACTCTCAAATTCTGCMAACTTTGAGTCSTCGAGTTAAGTTCCAGAGATATA	0.722	1
	wsnp_BE500206A_Td_2_3	CAGAGATATACAAAGGAGCCARAAACAATGGATTGGATCTGCAAGTAAATATTGATAAAT[T/G]AACTGTGAGATCCAACTACCATTATTAAACAACAGAGTCCCCGCGATCTAGCAATTCAGT	0.743	1
	wsnp_BE500206A_Td_2_2	TCTCAGATTCTGCAAACTTTGAGTCCTCGAGTTAAGTTCCAGAGATATACAAAGGAGCCA[A/G]AAACAATGGATTGGATCTGCAAGTAAATATTGATAAATKAACTGTGAGATCCAACTACCA	0.932	1
	wsnp_BE500206A_Td_2_1	CCAGGGCGCAACACTTTCAGCCCTTTTGATAGGCTACCAAGCACAGGTACTCCTTTTGAA[T/C]TCTCAGATTCTGCAAACTTTGAGTCCTCGAGTTAAGTTCCAGAGATATACAAAGGAGCCA	0.956	1
	wsnp_BE500122A_Ta_1_3	TTGTGCAAGACATTGAYAAGCCAGTTTAGAACAATTTTTTAATGAACATTGACATTGGTT[T/C]GTAAGTTATATGCTCATGGTCAACTAACTATCTTCTACACTCCTTCATTTTGCTATCTGT	0.811	1
	wsnp_BE500122A_Ta_1_2	GAGGGAGTACATTACAGTGAACATTGTTGTTGTATTCAAAGGGATTGTGCAAGACATTGA[T/C]AAGCCAGTTTAGAACAATTTTTTAATGAACATTGACATTGGTTYGTAAGTTATATGCTCA	0.983	1
	wsnp_BE500122A_Ta_1_1	GCAGTAACTATTATTAAAGAGGTGCACATTTCTTGACTTCTTCAAATTATTTCCATCAGC[A/G]TATGTTAAACATGATGCCACCCTGAGGAGCTCACAACACCGAATCTTCCTGGCTGTAAAA	0.966	1
	wsnp_BE499835B_Ta_2_5	GTGACAGATTAGTAAATTTGCAGCTTTGCTTATCATTAGTGACCTTGTCATCCATGCCTT[T/G]GTAGGAATTTGTTGGGACCAGTGGTTTCCAGAGACCGCAAGGGCTATGGTGCTACAGGGG	0.895	1
	wsnp_BE499835A_Ta_2_2	CGTATCTTCTTTCACGAGTCTARAAGACATCTCTTCTATTTCTAAATGTTTCTACCAGTT[T/G]GTTCAAGAGTTCTCACGGTTTCGTGATTCACCTTAATGTGCCCAACAGGTTCCTCTTGTT	0.887	1
	wsnp_BE499835A_Ta_2_1	TACTGTTAGCTGTTCTGTTTAATGTCCTTAAATGGACCCGTATCTTCTTTCACGAGTCTA[A/G]AAGACATCTCTTCTATTTCTAAATGTTTCTACCAGTTKGTTCAAGAGTTCTCACGGTTTC	0.825	1
	wsnp_BE499546D_Ta_1_1	TGATTAGCAGTATTCTGTACCGATTGTGTGGAGTTTTTGTATTTCTAGGCTCAACTAACT[A/T]AGTTATTTCGTTGCATGTCTGGTAGTTTCAAACACCGTGCAGTATGCCTATCTCTTCCGT	0.859	1
	wsnp_BE499546B_Ta_2_1	TCTCTTAGCTGATGATTTTGATGTGGTTGGATTCCATATTGACGTATC[A/G]GTTCCCTCTTACTGTACCTGTCCTAACTTATGATCTTGATGCGGTTGGATTCCATAATGA	0.92	1
	wsnp_BE499478B_Ta_2_3	CTGACCACACTGTCAAGTTGGACAGAGTTGGACCTGATATACCAATTGTSCGGAGGCATG[C/G]TAGTAGCTTTCGGCGCCTGACACTTATTGGTTCTGATGGTTCACAGCGCCATTTTATTGT	0.694	1
	wsnp_BE499478B_Ta_2_1	TGAAGATAATGCTCCACATTCTTTTGAAAGTTTTATACTACCCACCAGTTCTTGACTGTA[T/C]TACTCGCCACACTGGTTATTGTTTGTATTATCTCACTTTGCATTTCTTTTGCAGGAGGTT	0.911	1
	wsnp_BE499456B_Ta_1_1	TAGCTTGAGAGCCTTCCTGATGATGACTT[T/C]ATAAACCCCACTGCCCTTCCTGGTTTCTCTTCGTCTTCAACTAGTGAAGATCTTCCAAAA	0.914	1
	wsnp_be499362D_Ta_1_1	TTATCTTGTTTAAATGATTAATCTGAACGACACCGAAGGTCTTCTTTTACTTA[T/G]CACTGTTCACGCTTTTCAAGTTTATTTAATTCTGACTGTTATTCTAACCATAAAGCATGC	0.887	1
	wsnp_be499362B_Td_2_1	ATCTTTGTATGGTTTAATATTTTCTGGCATATAGACACTAGAAACACTTACACAGGTGTC[A/C]TGCAAAACATACAAGCTTCATTGCATTCGAAATATAACCTCTATACCTTTCGATATCACA	0.969	1
	wsnp_BE499340B_Td_2_2	GTTAATTAAGCTAGGCTCTGACTTTTCTKCTGGCCTAGCTAGCTCCCTTGCGTGTCTTGT[A/C]AGATCACTAAAGTGGATATGTTTTTGGCGTGATCAACTCCTTGCAGGTACATCCTCGCGG	0.962	1
	wsnp_BE499340B_Td_2_1	TTCGTGTCCTCGGTACCTCGCTCCATCGTGCCGTTAATTAAGCTAGGCTCTGACTTTTCT[T/G]CTGGCCTAGCTAGCTCCCTTGCGTGTCTTGTMAGATCACTAAAGTGGATATGTTTTTGGC	0.995	1
	wsnp_BE499309D_Ta_2_3	CTTATCCACAGAAACCTTGTGTGAATTGAACTAAACACTCAGAAGGATGCTCTAATGTGT[A/T]AATGGCATTCTATTTTGCTTGCAGATGGTCGGTGAACTTTTTCTTCTACAACCGGAGCCT	0.956	1
	wsnp_BE499309D_Ta_2_2	ATCTACAGCTATAACCCAGACTCTGACGGAGATCCATTTCTAGAGAAAGGGGCCATGTAC[A/G]GCGATCTTATCCACAGAAACCTTGTGTGAATTGAACTAAACACTCAGAAGGATGCTCTAA	0.911	1
	wsnp_BE499309D_Ta_2_1	AACTGGCTTTCCTTCCATCGC[T/G]TTTATATGCTTAACCTGAATTGGACTATTGTTCAGCTCTGGGCAGCAAGAAATGAAGGCA	0.977	1
	wsnp_BE499309B_Ta_2_1	TATTTTGTAACAGGTTATCAAAATCAGGGAGTGTGACATCTACAGCTACAACCCAGACTC[T/C]GACGGAGATCCATTTCTAGAGAAAGGGGCCATGTACGGCGATCTTATCCACAGAAACCTT	0.922	1
	wsnp_BE499257A_Ta_2_1	AGACATCAGTTGCATATAGGCTTAATCTGATTCAGCGGAGTCCCTATATGATAATTAACA[T/C]ATGTGAACACCCATCCACTAGTGAACTTTTGGATTAACCGCTGCTCCTGTGCTGTTAATG	0.959	1
	wsnp_BE499251A_Ta_2_5	GCACCGTCGCATCAGGTATATGCATCCACCTATGCATAGATCGTCCATAAGAAATCACTG[T/C]CATCTCCTCGTCGGAAATTCACTCGTCCTGGTGGAACCTACTTATTACAGGAGCAGGGAG	0.985	1
	wsnp_BE499251A_Ta_2_1	TGCCTGCGTCGGCGCGTCGCCGTCATGCAGATCATCATCAGACCTTCATCCCTTTCTTGT[T/C]GTGCTCCTTGGTGTGTTTGTCSATCTCTGCTGCTGCTGTCAATTATGTAGATAGTATACC	0.826	1
	wsnp_be499248D_Ta_1_1	AATGCAGATCTTGGCCATGGACATCAACCGCGAGAACTACGAGCTGGGGCTGCCGTGCAT[T/C]GAGAAGGCCGGCGTGGCGCACAAGATCGACTTCCGCGAGGGCCCGGCGCTCCCGGTGCTG	0.484	0.5
	wsnp_be499248B_Ta_2_1	CTCCCTGCTCGCCACCGCGCTCGCCATCCCCGACGACGGCACCGTAAGCTCCTTCTCCAC[A/T]CCAGATCTACCGCTCCCAATTTAGCAAGAAACTGAAGAAGAAATGGAAACGGGAATGCAG	0.821	1
	wsnp_be499248A_Ta_1_1	CTCCCTCACTTCTCCGCTCCCA[A/G]ATCCACCGCTCCCAATTCACCAAGAAACTGAAACCGGAATGAAACAGATCTTGGCCATGG	0.66	1
	wsnp_BE499144D_Ta_2_1	AAGTCCACGGCGGTGCGCGCCAAGACGAGCACCCTCAAGACGCGCCTCCTCGTCCTCGGC[A/G]TCCTCCGCAACAGGAAGCTCCTCGTCAGCGCCATCAACCACAAGATCCACGCCATCATGG	0.532	0.5
	wsnp_BE499016D_Ta_2_1	GAGGCCAGTGAGTCAAGAGCATGCACGAACCTGAACTTTGTCCATGGCACTTGTGGCTTC[A/G]CCGTACTCGCGGGTATTCCCCTTCCCTCGAGGGCTCAGCCCTAGCTTATCCCTCTGTTCC	0.689	1
	wsnp_BE499016B_Ta_2_1	TCGCCGTACTCGCGGGTATTCCCCTTCCCTCGAGGGCTCAGCCCTAGCTTATCCCTCTGT[T/C]CCATTCGGTTCACCTTCTTTTTGGAAGGAAT	0.886	1
	wsnp_BE498985A_Ta_2_1	GGTTTTGATGGACCCGACTCATCCAACAGAGATACTCACTA[A/G]CTATGAGGCGTGGACCATTGATCTGGGGAAGCTGGACATGGGGGCTCCTTTTGCTCAGGG	0.996	1
	wsnp_BE498892B_Ta_2_2	ATTAAGTATATTAACAAGAAACTTRACTGCAAAACAGTTAGGCAGCTCAACCTCAATGTA[A/G]RAAAAAACATCATCTATGGTTSCCTTATTACTTAACTAACATGCATAAACATTTCATCAT	0.54	0.5
	wsnp_BE498892A_Ta_2_25	TTTTTTCCCTGTAATTGTGAAATTGTTCCGAYTACTTGGGGGGCTTTGTTGTTTAACAAC[T/C]ATGTTTAGAAAATTATCTACTGTGTATATATACATGCATGCTTGCTTCTGACCATGTTAG	0.738	1
	wsnp_BE498892A_Ta_2_1	ACTCTTTGATATTCTCTGCAATGATGAAATGTATCTGCATGTTAGTTAAGTACCAGGGCA[A/C]CCACAGATGATGTTTATTTCTTATACATTGAGGTTGAGCTGCCTAACTGTTTTGCAGTCA	0.891	1
	wsnp_BE498878A_Ta_2_1	TTTTAGTTGAATCCATATATTGGAATATTTCCAATCTGAATAATGCCCTGGAGATATTTA[A/T]TTGGGTTCTGCACATTACTTCTGGCTTGTATGAATTTTATCAAGAATTTTTGGAGTCAGT	0.973	1
	wsnp_BE498849D_Ta_1_2	ATCTAGACAAATCTAAGATAAGTAGTAATATGGATCTCAGGGAGTATTAAATCAGCGACA[A/G]CTAATTTGGAAAGGAGGGAGTATATATTAGTCTTTCCTGAACATTACTTGCTTTATTAAA	0.948	1
	wsnp_BE498820B_Ta_1_1	AGCCATTCAAACAAATTTAATGGTATATGTGTTGCATAGGGTCGGTCATGGTGGTGTGGT[A/C]GGATTCTGATGTTACATTATTAATGCAGATACCCGGTTGGACGTGTACCTTAGCACTTGC	0.929	1
	wsnp_BE498786B_Ta_2_1	TTGACAATTACTCCTTTTATTTATATTTATTTTTTTACTTTTGTTGCTCTTGCCTTCAAG[T/C]TTTTCTTTTATTACTCACTTTACTGGATTGGGCAGATAGATTGTAGTTGAGTTGTTTGAG	0.774	1
	wsnp_BE498768B_Ta_2_1	TCTGGCAACTGACTGATGTGATTAATGCAAAATTGTTCAGAAACAATATCTGCTTTCATG[C/G]ATTTGTTATATGACAAGATATTTAAATTTTTTCTAAACATTTGCCATCTTGCATCCTTGC	0.696	1
	wsnp_BE498768A_Ta_2_1	TGGCATGATATGTAGTAGTTCAGTAGCTGGCTATTAAATTATTTGCTGATATCGCAGAAC[T/C]GAAACTACTTAAACAACTGAAACTTGAAGGGAGATACTTTAGGTATTAGTATTATCTGGC	0.648	1
	wsnp_BE498750D_Ta_2_1	TTGTCGGTGTCCGATGCCGGTGGTGAGTAAGGAAGCCTTTCGTTTGGTTGATGATTGTTT[C/G]GTTCTTCCTTGCTGACCTGCTGCTATGCTGTGCTGGGGTGGGTGCAGATGAAGCCTCTGC	0.907	1
	wsnp_BE498750B_Ta_2_1	GGAGTCTGCGGAGCGGGGAAACTGCAACTCCACCGTTTTGAACTGCAGCTCCGCCAACTC[T/C]GCTTGCGGAGTTGTGGAGCGAACAGCGCCTTAGATTCCCTTTCATTAGGTGCATATCTGC	0.658	1
	wsnp_BE498730D_Ta_2_17	RRTGMMSTTAACTGAGCGGTTCTTGACTGATTACTCTTATTAGTASTGCACTTAACTKAT[T/C]CCACATTATCTTTGAGAAAAGGTTCTGTCATTAGTTCAGAGTTGTCTTTGATAATTTGAC	0.546	0.5
	wsnp_BE498730D_Ta_2_15	ATCARTCCTATTAGTRRTGMMSTTAACTGAGCGGTTCTTGACTGATTACTCTTATTAGTA[C/G]TGCACTTAACTKATYCCACATTATCTTTGAGAAAAGGTTCTGTCATTAGTTCAGAGTTGT	0.448	0.5
	wsnp_BE498730A_Ta_2_2	GTAGARTGGTCTAATTTAAGAAATTGGGATTCGATTGGTCAAGTTGACATCCATCTGCGC[T/G]ATTGCACAAAGAATCGGTTTTTACCAATGTTCCACTTTTCGAATTTGGCGTGCTGCTAGA	0.866	1
	wsnp_BE498730A_Ta_2_1	GTTATTCGTTCAGTTGGGGGTTCAGATTTGCTTCTTGTTGGTAGATTCTAAGCTAGTAGA[A/G]TGGTCTAATTTAAGAAATTGGGATTCGATTGGTCAAGTTGACATCCATCTGCGCKATTGC	0.84	1
	wsnp_BE498665D_Ta_1_1	TCAAACCACTTGGAAGAAGAACCGTTTGACTTGATTGAGGTAACAATCTCATATCAAAAT[T/G]TTATGCATGGCATCTTAATTAGGCTACAGCCTACAAGCACACTAAATATAATTCCACATT	0.923	1
	wsnp_BE498662B_Ta_2_5	CATTGCTTWATTAAAAAAAAAGTGCATTGCGTGCACATGGTTGCTTCTCTGGGGTTAAGC[A/G]CTGACATGATGTGCGTCAACAATTACTCAAGTAGTATCACAATTTTACTCCATTCATATA	0.895	1
	wsnp_BE498662B_Ta_2_1	GTTAACTCTCTCGCTAAATTTCTTGGGCGGTACAGCTTCAAAGCTTGGAAGGGCCGCCTT[T/C]GCTGATATTATGATATGGGTGCCATGTGGAAGTAGCTGGCCAAGTTAGTTTATGTTTGTA	0.916	1
	wsnp_BE498662A_Ta_1_2	ACAGTTCTGCTTGTGCACATAAACGAATGCCATTTCACCTCAGAGTATTTTGGGATATTC[T/C]ATTTTACGAAGAAAGGGTCAAAGAGCCTATATCTTTGACAGTCACTTGATTGGGATGTTT	0.927	1
	wsnp_BE498662A_Ta_1_1	CGCCTTCGCTGATATTATGATATGGGTGCCATGTGGAAGTAGCTGGCCAAGTTAGTTTAT[A/G]TTTGTAATATTTATTAGATCAATTATCTTTGAGGTGAAAGCCATAAAGTTGAACAGCTGG	0.617	1
	wsnp_be498599B_Ta_1_1	TTTAAGGTTCAGTGTATGATCATTAACTTTGCTAATCTCAAAACAAAATCACCAATATTC[T/C]CAAAACCAACATGTAACAAAAGCGTATGGTGTTCAATCGACAAACTACCATTTACTTTGT	0.957	1
	wsnp_be498599A_Ta_2_3	GAGAGCTACTTTCATATCCCATGGCAATACTGCTAGGCATGCCAAGCAATTTGGGGACCT[T/C]AAACTGGCCCAGATATGTGGTACAATAGCAGCTGATGAGAAGCGCCATGAGACGGCTTAC	0.838	1
	wsnp_be498599A_Ta_2_2	CTGTCTGTAGATRGTGCTTCATTGTAGCAGGGTTGGATTGTAACATGCAACTATATTCTG[T/C]TTTAACCTATATTCTTGTGCTGCTACTTGTAAATTGTAACATGCAATTGTTTTTGGATTG	0.82	1
	wsnp_be498599A_Ta_2_1	TAACAAAAGTGTATGGTGTTCAATCGACAAACTACCATTTACTTTGTGCTGTCTGTAGAT[A/G]GTGCTTCATTGTAGCAGGGTTGGATTGTAACATGCAACTATATTCTGYTTTAACCTATAT	0.989	1
	wsnp_BE498566A_Ta_2_1	TGGGCTAAATGCTTATTTGAACAAGTACAGAATTGAGCTTGACCCTCAGCTTGAAGCCCT[T/C]GTTGGAAGGTATATTGCCACCCAGCACTAATTTTGATGCAAGATCTCTATTTGTCATCTA	0.88	1
	wsnp_BE498419B_Ta_1_3	AGTAGCAGATGAGCCATCTCCTGAAGCTATTTCTAGGGCACCTAAATCATTGGGTAACAT[A/G]CTGGTTTTATCCCTGCAGTTCGTATAGGTTAACCTAATGTGGGCTAATCAGAATAAGTTC	0.945	1
	wsnp_BE498419B_Ta_1_2	GAATGCAGGACCAAATTCTTGTGTTCCAAATCAGGCCTAATGGTGTTCTTCTGGAAGCTG[T/C]CCATAGTATTACTACTGTACTTGTATCTCCTCGTGACATATTTTGATACAGTGTGCAACT	0.684	1
	wsnp_BE498419B_Ta_1_1	TTTTGGTGCCTGAAGAATTTTTTTCTGCAACTCACAGTCAATGTCTATGAAGTTTCAGTT[A/T]GTTAGCAGTGCCACTGATAGGGATGTGGTTTTTAAAAGGTTGCTTGCCTGGCTTAGCAGT	0.942	1
	wsnp_BE498419A_Ta_2_1	TATGATAGCTGCATGGCTGTACTATTTTTTATATCCATATTCATGACCCCATAACTAATA[T/G]GGAAGCTATATTTACCAAAAAGGGCATTGCGTCAAACTGGAACACGAAGCTAAATAGTTT	0.93	1
	wsnp_be498418A_Td_2_1	ATCAAAAATCTGTATCCTAATTTTATGCTTATAACAC[T/C]ACCTGCAGCATGTTGTCCTTTACAGTTATATTGTTCTTGTTATTCACTTAACCGGACTCC	0.888	1
	wsnp_BE498323D_Ta_2_1	TTATTTTGTTGGCTGCAGGTTTAAAC[A/G]TTACTCCAAGGGATCTTGCTTTGCTTTGTCAAAAGGTATGAGCTTAACAAGTCTGGTTGT	0.886	1
	wsnp_BE498323B_Ta_2_1	TGCCAGGTTAGTAGTCTTTATTAAATTCCACAAGTTGGTTGATTTATCTTAACTCCATTC[A/G]AAACCATGTTACTTCTGTATTGTTCAATCACAGTTTCGGTGCAGCCTGCAGAAGTGAAGG	0.761	1
	wsnp_BE498323A_Ta_2_1	TCTCATATTCGATTTTGGGGTCTAGACTCTGGTATACGACATAGGTAGTTTTTTTTCCTC[C/G]TTGAGCTTTGACAGAACTTTTGTGGTTGGGCGAATTGCATCTGATTGCAGTATTCTGTCA	0.966	1
	wsnp_BE498209A_Ta_2_1	ACATGCGTTTTGAATTGAATTGGGCCAATTTTGCATAGGATTATTAA[T/C]TTACATGGATGCTTTGGTGTTTCTTACTTCTCACAGGAAAGCAGGAAAGAGTTGGCCACC	0.921	1
	wsnp_BE497845D_Ta_1_1	GCACAAGAAAATATTAGGATCTTTTTTTATAATACTTCACATTCTATTGACAGGAAGAAT[A/G]CAGGACGGAGATGGGTTCTCTTTTTCCAGGACACAAATGGATTGCTCTTTAATGTTTGTA	0.992	1
	wsnp_BE497820B_Ta_2_3	TTTGAATATTTAGGCTTTTTTGCGGTTGCTGTGCTGAATTGAGCTGAATTCTGGGACCTG[T/G]AATTAGTTAGGATAATATTTACTACTGCAAGTAARATTTTTCTGTTAATGTCTAAAGAAG	0.685	1
	wsnp_BE497820B_Ta_2_2	ATGTCTAGTCTCTAGTGTCTCTACCACTACGTATTTTGTACGCTGTGAGCTGTGCCATCA[T/C]TGTACATTATATGATCTTTGAATATTTAGGCTTTTTTGCGGTTGCTGTGCTGAATTGAGC	0.686	1
	wsnp_BE497820B_Ta_2_1	TCCGGTGATGTGTTCATCAAGAGGGTTGTGGCCAAGGGAGGGGACTACGTCGAAGTAAGC[T/C]TTTATCCCAATGGTAGTGCCTTATGTTTGTTTTTCTACGTTGCTACTAGTAATTGCTGTG	0.914	1
	wsnp_BE497820A_Ta_2_2	ACCTAGCGAATATAAATAAATAAGCGCTTATGAAAAGCCACCACAATGACAAAAGGAGCC[T/C]TAGCTGACATGATCCCATTGAAATGTTTGATTTTTGGTCAAAGCAAACA	0.854	1
	wsnp_BE497820A_Ta_2_1	TATGATCTTTGAACATTTAGGCCTTTTTGCGGTTGTTTTGCTAAATTGAGCTGAATTCTG[A/G]GACCTGTAGTTTGTTAGTAGAATACGGAGTATTTACTAATGCAAGTAAGATTATTCTGTT	0.847	1
	wsnp_BE497785A_Ta_2_1	CCGCCCTCGTTTGGTTCTTTGATTAGTTAGGGTAGAGATTTGATTGGAATCCGTCCTCGA[T/C]GGAGAGAAAATGTGGGTTGATCTGCCGCCTCTGCGTGCATGCATGCATGGGTGTTTTTAT	0.892	1
	wsnp_BE497740B_Ta_2_2	AAAGTGTTTGACTGGCATTTTCTATCTACGGTTTGATTATAGTGTTATAATTGATTCAAT[A/G]TTCTGCTTTTCGTTTCAGCAACAATGACCAAGATTATTAAGGAGATGCTAC	0.717	1
	wsnp_BE497740B_Ta_2_1	CTCTAATTGACCACGGGAGCAACTTTTTGGGGACGGCTATCAGTTATAATAATTGTTAGA[A/G]GATATTGATTTGCTTGAATCCTGGATTAAAGTGTTTGACTGGCATTTTCTATCTACGGTT	0.874	1
	wsnp_BE497740A_Td_2_1	AATAATGGTCAGATATTGATTTGCTTGAATCCTGGATTCAAAGTGTTTGACTGATACTTT[C/G]TGTCTACGGTTTGATTATAGTATTATAATTGATTCAATGCTATGCTTGTTCGTTTCAGCA	0.647	1
	wsnp_BE497701B_Ta_2_2	AGAGTGTTTCTCTCCTCTTATTTCATGTCCAGTGGTCGGATGATTGATATTGCTCGTGCA[A/G]TCGTATTCGTTTGGGTTGGTTATGATGACATTAATTAATGAAGTAAAGCCAATATAGTAG	0.895	1
	wsnp_BE497701B_Ta_2_1	CATGATCTGACTGTTCCCTATGACTTTGCAAGTGTTTAATTTGCGTTACCATTTGGTCTC[T/G]TAAGAGTGTTTCTCTCCTCTTATTTCATGTCCAGTGGTCGGATGATTGATATTGCTCGTG	0.911	1
	wsnp_BE497618A_Ta_1_1	CTGGCTTTGAGGGACCCTGGACAAGGAACCCTTTGAAGTTTGACAACTCTTACTTCACGT[A/G]AGTGGTTCTCTAGTACCTTGATTTCCCCCAACTCGGCGCATGCCATTTGTTGGTGATTAC	0.881	1
	wsnp_BE497590B_Ta_2_1	AAGGCTTAAGCCTGAAAATATGTGGTGCTTCTTTGACATTAATTTTCAAGTCTTTTATCT[T/C]ATCTCGTTGTGCTAAATAAACTTGTGCAACAGGTGGTG	0.833	1
	wsnp_BE497494D_Ta_2_1	ACATCTTAACGTGATAGCTAAATCCATTTACCTTTTTTAGCGTGATAGGTACTAAAGGTA[T/C]GTCCATATAATGAATACTGACAATACCTCCTGATTCTTCCCTAAAACACTTCTTGTTGCT	0.675	1
	wsnp_BE497494B_Ta_2_1	TAGTATCTCTTTCATCAGCTGTAACAAAAAATTAGGTTTTGTGAGTTGGGTGCCTGTGTT[A/C]TGCCARTTTTAATCCAATATGATTTTTTAATTAAAATGACGTCAATTAACGACCTGAGAT	0.69	1
	wsnp_BE497494A_Td_2_2	TACACTYGTTGCTGAAGGAGTTGCATTTTAATAAATTTGTCAGATCATATGCAGTGCAAT[T/G]TTATCTTACTGTTTATTGCTGAAATAACATGGTGCCTTTTGCTCCCTGAATAGGTGAATT	0.859	1
	wsnp_BE497494A_Td_2_1	AAGATATGTCCATATAATGAATACTGACAATACCTCCTGACTCCTCCCTAAAGTTACACT[T/C]GTTGCTGAAGGAGTTGCATTTTAATAAATTTGTCAGATCATATGCAGTGCAATKTTATCT	0.933	1
	wsnp_BE497469B_Ta_2_1	GTGCTCTCATCTTTGCCAAAACTACCTTTGTTTAGAGCAGTGTGCTGTTTGCAGACCTTT[T/C]ATGGCTTCGATACATTATTAACCTGATCATTTTTGTTTTCTGTTTGGATTTTGTAGCTTG	0.98	1
	wsnp_BE497375A_Ta_1_1	TTAATTTAAGGTCTCAACTTTCTGAACTGTATGTCATCAGGATCACATAACATGGTTTGT[A/G]CTGACTGCAGCCTTAGGAACATCATTGATTTTGCCTGTGAGGTTTGTAGAAATGAGTTCA	0.944	1
	wsnp_BE497368A_Ta_2_1	CAGAACATTAGTTAGTCCCTTGCCAAGCAGCCTTACATATGCTGGCAATCTTAAATAGGC[T/C]GTTATGGTAAGAATAATTGTTCTTTGGTTAGCAAAACAAGTTAGGACCTTAAAGTGACAT	0.875	1
	wsnp_BE497361A_Ta_1_1	GCGTGTTCCTTGCATGCTGCTAATTTTAATCCCTATTGTTCAGGAGAAGATTGAACAATC[A/G]ACTGATGTTCTGAAGGCAATTATTAGTCCTGTTATGAATGAAGGAGAAGATGCGATGTGG	0.836	1
	wsnp_BE497245B_Ta_1_1	TTTTTTTACTTGTCTATTCATCGATTTCAGGCGCATATGGTGCACTCTGAGCATGATGCC[C/G]ACTTTTTCGCRCTTAATAAGCAGGTAGTTTATTTTAGCTCCCCCTGTTACCTTTGTTTGC	0.639	1
	wsnp_BE497238B_Ta_2_2	AGTTGTATCATTCTGACTACGTGAAWTTTTAGTGGTCATGCACTTATTTTCAGAAGTAGC[A/G]TTTACACTGCAGCTCCTTGCATATATATGACACTGCTTGATAATTTGGACAGGTGAGAAT	0.957	1
	wsnp_BE497238B_Ta_2_1	CCATGATGATTAAGACGATTAGCTGACGCTGAACAAGTTGTATCATTCTGACTACGTGAA[A/T]TTTTAGTGGTCATGCACTTATTTTCAGAAGTAGCRTTTACACTGCAGCTCCTTGCATATA	0.866	1
	wsnp_BE497224D_Ta_1_1	CTCAATGAAGAGAGCTCCTACAATATCTTGAAGTTTGAAATTGGGTGTGTAATATGCCTT[T/C]ATGTTTTCTAATATTCATTATCTAGTCTTTATGTTTACCATTGGTGCATTAAATATCTGT	0.702	1
	wsnp_BE497224A_Ta_2_5	CAAATTAACCAAGTCCTCTTATTGTCACAGTACTGTTGACTATCCTATTTTTCTTTGCTT[T/G]AAGGATGCACTCTTGCTCTCCGTTGATCACCATGGATTTGAGGTGCTCGCCAGGGTTCCT	0.994	1
	wsnp_BE497224A_Ta_2_1	TTGGGTGTGTAATATGCCTTTATGTTTTCTAATATTCATT[A/T]TCTAGTCTTTATGTTTACCATTGGTGCATTAAATATCTGTTGATCATCTGTGTAATTAAT	0.837	1
	wsnp_BE497184B_Ta_1_1	ATATGCACACCCTGCTGAAATTTTGTTCCTGGGGTTTGCCACGGTTGTTGGTCCTGCCCT[T/C]ACCGGCCCTCACTTGTTCACCCTTTGGC	0.561	0.5
	wsnp_BE497177A_Ta_2_5	ATCATTAAAACTAATTGTTGGTCAAAGCACSAATTTGGACTGTCAAAATATGCCTTATAA[T/C]TTGAAAAAGGAGGGAGTACTAATTAGTACAGTAACAATGAACATACTGCCCATGTCTGTG	0.843	1
	wsnp_BE497177A_Ta_2_1	ACATCTCTCTTTCTTCCTTTGTCCAGTCAGAAGTCATGTCAATAATGCTCTGTAATGATT[T/C]GTCGTCATACAACAACCCAACCTGCAGAGAAGGACAAATCAGATGCAAAGCTGATTCTGA	0.974	1
	wsnp_BE497169B_Ta_2_2	CCAGCGCGCAACCTGAAAACCCAAGGATCTTYCCAGGCACATGCAGATCCATCATATGCA[A/C]ATCATTTCAATGCCCCTTTCATCTTGTTCTCAATTTTGTAATCATGCTGGCCTGCAAACC	0.882	1
	wsnp_BE497169B_Ta_2_1	TTGTAGCTCACACAACACATCCCATCTGGCCAGCGCGCAACCTGAAAACCCAAGGATCTT[T/C]CCAGGCACATGCAGATCCATCATATGCAMATCATTTCAATGCCCCTTTCATCTTGTTCTC	0.871	1
	wsnp_BE497160D_Ta_2_2	CACCACATAGCTCYGAGATGATCACTCTACTGAACATGAATTATGAATGTCTGGAAGAAT[A/G]ATCTAGGGTACTATCGGTCTCATAGCTTGGTATGGTGAATTGGCTCTATGCACCAACACC	0.816	1
	wsnp_BE497160D_Ta_2_1	TTCGCCAAGCTTGGTGAACAGGTCCGTTCAGATACTAACATCCATCGCACCACATAGCTC[T/C]GAGATGATCACTCTACTGAACATGAATTATGAATGTCTGGAAGAATRATCTAGGGTACTA	0.995	1
	wsnp_BE497160A_Ta_1_1	TTGGCTGTATGGACCAACACCTGCATGACACAAATTATCATCCAAAATGCCACTGCAGTG[T/G]AGCGTGCTGAAATTATAGTTCACACTCATCTTTTGACAGTGTTGATATTACTAGGTAAAA	0.974	1
	wsnp_BE497134B_Ta_1_1	CGTGCTCACCAACGAGCCGGTGTCCGTGAAGAGCACCGTGCACTCCGTCGAAGCTAAGCC[A/G]CAGGTGAAGAAATCTCTCACTCAATCCCATTTCACCCTCTTGGCACGAATCAAGTTTCAC	0.98	1
	wsnp_BE497109B_Ta_2_5	CTTGTCGTCGAGGCCGGAGCAGACGCCGGACGTCTTCCAGGCGCTCTTCCAGCTGCTCTG[T/G]CCGTTGTTGCTGGGGCACTTGATGTTGCTCCAGAANGCCCCTCAGA	0.633	1
	wsnp_BE497109B_Ta_2_1	TACAGGCCAAAGTCCGGCTTGATCCCTGCAATGACAGCACCCAGTACGTACTCAATGGTG[A/T]TGRTTTCCTTTCCAAGAAAACGGGGTCATGACTCATGAGCCATGGATGCATGCWTGCGTC	0.664	1
	wsnp_BE497107B_Td_2_1	TCTGGTAGGAGAGATTACATAGAACTGCAGCACTTGCTCTTTGGGATCTCCTGTGCTGGG[A/C]CTGGGACAAGAACCTTCTTGCCGGCCAGCGGCGGCGCAGCACCATTGGCCTTTGGGTCGG	0.828	1
	wsnp_BE496986B_Ta_2_3	CGAGAAACTCTTATCTTTGTGGCTTCACCTTCATCGACTACTGTATTTGGCCTGCATGCA[T/C]GTGTGTCAGTAGTCCACACTCAGGTTATCAGTAGTACCTATGCAAGGCTACTAACTGAAA	0.978	1
	wsnp_BE496986B_Ta_2_2	TGCTAGATTATGAGTATGTCTGTAGTAGTTCTCCACTTGTACCGCCAGCCATCKTGTTGG[A/G]TTTCATTCTGGCACTATATTACCGAGCACAAGTGCTCCAATGCCAGAGTTTGGGGGGTCG	0.601	1
	wsnp_BE496986B_Ta_2_1	CATCAGATGCTAGATTATGAGTATGTCTGTAGTAGTTCTCCACTTGTACCGCCAGCCATC[T/G]TGTTGGRTTTCATTCTGGCACTATATTACCGAGCACAAGTGCTCCAATGCCAGAGTTTGG	0.627	1
	wsnp_BE496986A_Ta_2_6	CCTAGTCTTTTCCATAAGATCGATTTTTTGGTTGCATTGGCTAGAGCATGCACTTCTACA[A/G]GCCTGCATGCATGTGTGTCAGCGGTAACACCGAGAACCATTTCAAATTTGACATGTCAAC	0.93	1
	wsnp_BE496986A_Ta_2_5	TTTGGTCCACGTTTAGGCCTGAGGAGCCACACGTGAGGAGGAGTGTTGACGTATAATGTG[T/C]TGCCTAGTCTTTTCCATAAGATCGATTTTTTGGTTGCATTGGCTAGAGCATGCACTTCTA	0.92	1
	wsnp_BE496986A_Ta_2_1	TGCACTTCTCCTGCCATCGCGCTGGATGTTATCCTGACACTATATCACTGAGCACAAGTG[T/C]TTCAGTGTCAGAGTGCACGTAGTAGTAGTAGCATTACATTTGCATGATGAACTTAGCACG	0.888	1
	wsnp_BE496983B_Ta_2_2	GCAATGATCCTCGCAGCCTCCGACGCGGCCATCAGCTGCGGCCAGGTGAGCTCTGCCTTG[A/G]CCCCCTGCGTCGCCTATGCGAAGGGCAGCGGGACCAGCCCGTCTGGGGCCTGCTGCAGCG	0.538	0.5
	wsnp_BE496983B_Ta_2_1	CACCACAAGGTCCACAACTACAGCTAACTCGGTCGAGATGGCTCGCACTGCAGCTACTAA[A/G]CTCGTGCTGGTCGCCCTGGTGGCGGCAATGATCCTCGCAGCCTCCGACGCGGCCATCAGC	0.739	1
	wsnp_BE496976B_Ta_2_1	AGAATGTGGTCTTAACGCTTTAAATATTAGCTTGGACACATTGATTCCTGCAAAGTTTGA[A/G]TTCATGACGAGGCGTAAAGGGCACTCGAAGGTCATGGAATCAATAGATACTGCCATACAA	0.907	1
	wsnp_BE496976A_Ta_2_1	TTGGATATGACCCCGTCAAGGTATGCAGTTTTTCTGCATGCTAAATTATTTCAGTCCTTT[A/G]TTTTCGAATATCATTTCAAAAAGTAGAGATATATTCACTTCATACCATACATAATTTGTT	0.877	1
	wsnp_be496863B_Ta_2_2	AGTGGATCTCGCGTTTTGATGTCTGGCCGTACCTGGAGACATACACCGAGGTAAATATTT[A/G]TTTGACAGAGCGTCCCACAGAGCTAAAACATAGTATCTGTATTCTGAGATCATGCATGGT	0.995	1
	wsnp_be496863B_Ta_2_1	CTGAGGATTAAGCAGCAAGGCCTTGATATAACTCCCAAGATCCTCATTGTATGTTTGAGA[T/C]AACAATGTTGGATGTTGCAATTTCTAAGGCCTTGTTTGTCAGTGTGTTGTGACTAACTTG	0.946	1
	wsnp_be496863A_Ta_2_3	CATTGGAACTGAGCACACTGACATTCTCCGTGTTCCATTCAGAACTGAGAATGGGATCCT[T/C]CGTAAGTGGATCTCGCGTTTTGATGTCTGGCCATACCTGGAGACATACACCGAGGTAAAC	0.891	1
	wsnp_be496863A_Ta_2_2	CTAGTTTTTTCAGGCTTCCTAGTTCTGATCTGACAGGATATTGTTTAACAGGTTGTGTAC[A/G]TCTTGGATCAAGTCCGTGCTTTGGAGAATGAGATGCTTCTGAGGATTAAGCAGCAAGGCC	0.986	1
	wsnp_be496863A_Ta_2_1	AATCACTTGTGAACCTGACATCCTACAAAGAACCGCGTAATGATTTGATCCATGCCCTCT[T/C]GATAATGAAATGTCATTTTCAATTACAGACAATGATGTTGAACGACAGAATTCAGAGCCT	0.901	1
	wsnp_BE496826D_Ta_2_7	GCTGGGGGAYTTYGGGGAYTCCAAGACCGTGTCGCTCTGCGTCAAGCGCCTCGTCTACAC[T/C]AACGACGCCGGGGAGGTCGTCAAGGGCGTCTGCTCMAACTTCCTCTGTCAGTAMYATRCA	0.633	1
	wsnp_BE496826D_Ta_2_20	TGRTYCGTTCATCAATCAAATCAATCGSTGAAGATGATGCCGAGATGCATGTTTTATGGT[A/G]ATTTTTGACGTCTCTGTTCTTGTCTGCTGAACAGCTATTTTG	0.974	1
	wsnp_BE496826D_Ta_2_19	ATRCATCTCTTYTCCTATCMTTTCTTYSTTKTTTGRTYCGTTCATCAATCAAATCAATCG[C/G]TGAAGATGATGCCGAGATGCATGTTTTATGGTRATTTTTGACGTCTCTGTTCTTGTCTGC	0.959	1
	wsnp_BE496826B_Ta_1_2	GGGRCAGTCCATCGGCGTGATCGCCGACGGCGAGGACAAGAACGGGAAGCCGCACAAGCT[C/G]CGGCTCTACTCCATCGCCAGCAGCGCGCTGGGGGACTTCGGGGACTCCAAGACCGTGTCG	0.62	1
	wsnp_BE496826B_Ta_1_1	GCCGGGGGAGACCTGGCACATGGTGTTCAGCACCGAGGGGGAGGTGCCGTACCGGGAGGG[A/G]CAGTCCATCGGCGTGATCGCCGACGGCGAGGACAAGAACGGGAAGCCGCACAAGCTSCGG	0.574	0.5
	wsnp_BE496826A_Ta_2_3	CCGTTCATCAATCAATCGCTGAAGATTGGCCGGAGATTGAAATGAAACCGATTGATTATG[A/G]CACCGAGATGCATGTTTTCTGCTGATTTTTGACGCCTCTGTTCTTGTCTGCTGAGCTGCT	0.986	1
	wsnp_BE496826A_Ta_2_2	CTACTCCATCGCCAGCAGCGCGATTGGGGACTTCGGCGACTCCAAGACCGTGTCGCTCTG[T/C]GTCAAGCGCCTCGTCTACACCAACGACGCCGGGGAGGTCGTCAAGGGCGTCTGCTCCAAC	0.705	1
	wsnp_BE495896B_Ta_2_1	GGCTTCCTTGAAAACTTTCAGGCATTTCTCGACAACGTTGCTACTGAACTTCTGCATGGA[A/G]AGGTGGATGTACTTGCCTTCAAACTGCTGTGCCAGACTTGCATTTGCAGTAGCGACCTTT	0.877	1
	wsnp_BE495786B_Ta_2_2	GGTACATACAGATTGTATAGTCCTTATGGTAGCAAAAAAGTTTTCTGTTTTCTTGGGGTT[T/C]TCAACACATAGCCATGATTTAGGGATTCAACAAAGAAAGCAAATATATTTGACAACAGAA	0.914	1
	wsnp_BE495786B_Ta_2_1	CACAGCCTGCTATCTGTTATCTGGTGTTGCACACATTACTTATAAACATCTAAAGAGAAA[T/G]TGTGGGTATTTTCTCTGCCATCCCATTTGTGAAACCAATAAGAAGACCTCATGGTGGGAA	0.746	1
	wsnp_BE495786A_Ta_2_1	CCTAAATATTTTAGTTGCCTCTTCAATGGAGTATAAAAGGAACATTAAGAGAATGATACA[T/G]AACAAGAAAGAACTAACCTTATTTTTAGAATTTTTGTCCATCTTTGTTACTGTTGCTTTC	0.592	0.5
	wsnp_BE495766A_Ta_2_1	TAGCGCCGTCGTGTCGCACTCCCGCCGGATCTCGCTGCAGAACATCCCTCCCCAGTACTG[A/C]ACCTACTTCGACAAGATTCAGGGAGCA	0.947	1
	wsnp_BE495542B_Ta_1_1	AGCTGTAGAAGCCTCAGGGTTTGAGATGACGCTGCTAAGATCAGGCGCCTTGAATTGCTC[A/C]GCGGCCTGGGACTGCAGCTGTGAGCTCAGATCCTCAATCTTAGCCTCACCGAAAATGACA	0.606	1
	wsnp_BE495542A_Ta_2_1	GGATCTGGGAATGAAACAATAGTTAGCAGCAAGAAATTAACCAAGAAAAGTTGTGAAGAC[A/G]AGATAAGAGCACTCGGCAGCTCACATTCTTGCTCTTCTTGACAGTTACACGGCTCACGCC	0.632	1
	wsnp_BE495325D_Ta_1_1	AAGAGCCAACGCTGGCTTGATCAATTTAAAACCATGGTTTCACATGAACTTGGAAGATGT[T/C]GGCAATTGCGCGAAATGAAACCATATGAGATGGAGAGGCACCCACCCAGTAGCTATTGGA	0.935	1
	wsnp_BE495304B_Td_2_4	CCCTTTCTTGAMTGGCAGTTTGTTGGAGAGAAGGTTGCATATGCACTCGCTCAGGGCTTG[A/G]AGGTCATTGCATGTGTTGGTGAGACTCTTGAGCAGCGAGAAGCTGGATCAACCATGGAAG	0.805	1
	wsnp_BE495304B_Td_2_3	GTTGCAATGACCTGACTGATTTAAAGAGTTTTCARCGTTAAATCGTCTCCCCTTTCTTGA[A/C]TGGCAGTTTGTTGGAGAGAAGGTTGCATATGCACTCGCTCAGGGCTTGRAGGTCATTGCA	0.858	1
	wsnp_BE495304B_Td_2_1	CAAGTGAGGTATGCTGCAGTTTTTCACACCATGCTATTCATAAATCAGGTGCCTTTCCAT[T/C]TGCAAATGCAGCAAACAACCAAACTATGAAATACTGCTATTGGAAGACAAACCTACAATA	0.886	1
	wsnp_BE495304A_Ta_1_1	CACTTGCTCAGGGCTTGAAGGTCATTGCATGTGTTGGTGAGACTCTCGAGCAGCGAGAAG[T/C]TGGATCAACCATGGAAGTTGTCGCTGAACAGA	0.885	1
	wsnp_BE495277B_Ta_2_5	ATGAGGAATGCTTTCATTGTGTTGTACTCTAGTCATTTAGAAGGCTTTCTCATTGTGTTC[T/C]GCATGGGATTTCATCTTATTAAGTTAAACACTGCTTTGCACAAAAAATGACTAACTGGAC	0.884	1
	wsnp_BE495277B_Ta_2_1	TATTTTTTTTTCCGATCTAGCATCGCGAGCGATCGCGCTGTCTGGATGGGGATTTTTAAT[T/C]GGGGTTAGGTTAGGGTTTGATGCGAAGAAACGGCGGGGGATTGGTTGGCTTCTAGGAGGA	0.912	1
	wsnp_BE495277A_Ta_2_5	CATCATGAGTTTACAGCAAAATGTAAATTCTCTGACATGCCTAACTTGTTTGCAGCTGTA[T/C]GTGCACGGTGAGAAGTTCAACCAACCGATATTTCACTGCAACAATATTTCTGGGTTCGTT	0.911	1
	wsnp_BE495277A_Ta_2_1	TTTGATTGGGGTTAGGTTAGGGGTGCACGCGAAGAAACGGTGGGGGGTTTAGCATCTCTT[T/C]GGAATCGGCTCATCTGAGATTCCGGGTGGCGCGGGCGGCCCGAATTGAGCCGAGCCCTTG	0.899	1
	wsnp_BE495175B_Ta_2_1	GATTTGGCTCTGCTCCCAAGTTTCCAAGACCTGTTGAAGATTGCATAATGCTCTATAAAT[A/T]CCGGAAACACATGGAAGCTAGGCAGGAGAGTGAAGCCCAAAACATAATGAAGATGGTAAC	0.987	1
	wsnp_BE495175A_Ta_1_1	TAGCAAGCAGTTATGACCCAAAGTTTGGTGGATTTGGCTCTGCTCCCAAGTTTCCAAGAC[T/C]TGTTGAAGATTGCATAATGCTCTATAAATTCCGGAAACACATGGAAGCTAGGCAGGAGAG	0.987	1
	wsnp_BE495143A_Ta_2_2	AGGAACACATTTTGCACTGCTGAGTAAAACTTATCATATACCTATCTGGAATAATTTCCT[A/G]ATGGTGGAAAGAAAATCGTCAATTTACATAAGCTCAGCATCTATCTGCCATATTTATTAT	0.911	1
	wsnp_BE495143A_Ta_2_1	AGAAGCTTTTAAGGGTTCGCTGCATGTTAGCTTTGTTATTTACTGTTAGAAACTATTCGA[T/C]AAGTGAGCTTATATCTTAGCTCATGAGAGGTTTCTCCTGCACCATTTAGGTGTCCATATG	0.581	0.5
	wsnp_BE495116B_Ta_2_2	TTTAGCTAAACATGGTGTTATTTGCTTTTTTTATTAGCTAAACATGGTGTCCTTGGCTGC[T/C]TAGTGCCTTCCTATGATGAGTTGCAAACTTTATTGCCTACATTGTTCGATCAATCTTATG	0.736	1
	wsnp_BE495116B_Ta_2_1	ATTCTATGAGACCAGGTCTCACGGATTAGCAGGTGAGACCCATCCTGATGGATGACACGT[C/G]GCATCCACAAATCACAAAGCATCCACTCCACCCCCACCTGAAATCAGGGGGGGAGAGATT	0.88	1
	wsnp_BE495116A_Ta_2_2	AGAGGATGAAAAAATGCACTAAAAATCCAATGTTTTTTTCTATATATTTTTATTATTTAC[A/G]TTCAGTTACTTGGGTTGTGGCTTTTCTACCTATGATGAGCTGCACACCTTATTCCCTATA	0.645	1
	wsnp_BE495116A_Ta_2_1	CCTTGCATTGTTTGAGAAATATTTTGTGATAATAATTGCAACATCTGAGGTTTTTCAGTA[T/C]GATAGTTCTTCTGTTTGTGTTTATTCTTTTTAGCTAAACATGGTGTTATTTGCGTTTTTT	0.847	1
	wsnp_BE495008B_Td_2_1	GGCAGCTTCTGATCAAATCCAATCCTGGGGAGATCATCAAGCCTGGTACATCAATTTCCT[T/C]TTGTGGATCTGTTTTTCCTTGCCCCTTTGTTGATATCTGCCTTCCAGTTCCTCTATCCTG	0.911	1
	wsnp_BE495008A_Td_2_1	GGAGATCATCAAGCCTGGTACATCAATTTCTTCTTGTGGATCTGTTTTTCCTTGCCCCTT[T/C]GTTGATATCTGCCTTCCAGTTCCTCTATCCTGTCGATAAAATTTCCCCCCTTTTTAGTAC	0.942	1
	wsnp_BE494921B_Ta_2_1	TAAGCGGAAGGCACAAACGACCAAGC[A/C]ATGCCAGGGAGACGTGCTGTCCATGTACATGAACTGGACCATGGATTCCAGCATGAGTGA	0.741	1
	wsnp_BE494910D_Ta_1_17	AGRAACAAGGATATTTTCTACTGATTTTAGGCTGTTTTTGATGGCGAGGAGGAAAGAGCA[T/G]AGAGCAGGGAGTACCATGTTGCCGGGGTGGCCCCAGTGCACGAGCCAGTCGGGGAGGCTC	0.85	1
	wsnp_BE494910D_Ta_1_16	ATCCTGAATCCSAGRTATGTCCCGTACCCACCCATTGCGAACAGCACCACGGCCTGAAAG[A/G]AACAAGGATATTTTCTACTGATTTTAGGCTGTTTTTGATGGCGAGGAGGAAAGAGCAKAG	0.882	1
	wsnp_BE494910D_Ta_1_15	GRCAAATGTTGTACGAGTGCTACTTACAGGGTCGTCAGACAGCTTGATCCTGAATCCSAG[A/G]TATGTCCCGTACCCACCCATTGCGAACAGCACCACGGCCTGAAAGRAACAAGGATATTTT	0.722	1
	wsnp_BE494848D_Ta_1_1	GTGTAAACAGATGGTGTTTCTCAGCTGTCATACTAAAACTGCTATTTCCCCCATGATATA[T/G]TATTTGTGTCTACCCTCTGAACTATCTTCATTGAAATAAAGAAATCCATTGTACCTATGC	0.687	1
	wsnp_BE494848B_Ta_2_1	CCTTATTGCTAGAGCTGTTGCCAATGAAACAGGTGCATTCTTCTTTCTGATCAATGGCCC[A/G]GAAATTATGTCCAAGTTAGCAG	0.803	1
	wsnp_BE494527B_Ta_2_2	TACATTGTTTCAAATGGTTCTGACAAGTGGTGCACTTGGTTGTACCTTACAGGACAAACC[T/C]GCTCTGTTCAGAAACTTCTTCAAGTGGCTCAAGCCTGGGGGCAAAGTG	0.937	1
	wsnp_BE494527B_Ta_2_1	CAAGTATGTTTTACTGCAAAGATTTTGACTCATTTTTGTGTGTATAGATGATTGGAAATC[A/G]TTGCATACATTGTTTCAAATGGTTCTGACAAGTGGTGCACTTGGTTGTACCTTACAGGAC	0.923	1
	wsnp_BE494527A_Ta_2_1	ACATCCAAGTATGTTTTACTGCAAAGATTGTAACTCATTTGTAAACTCATTTTAGTGTAT[A/G]TGCTGCAGATGATTGGAAATCATTGCATATAAATGGTTCTGACAAGTGGTGCACTTGGTT	0.904	1
	wsnp_BE494482B_Ta_2_3	AATTGATTGCTAGTAGTAGAATCATGCATTTAACTGTCAAAATGYTGAAGAATTCTTTCT[T/C]GGTACTATGGCCTTGTGCTGCAGGTGACTTGGGATGAACCGGACCTGCTACAGAATGTGA	0.651	1
	wsnp_BE494482B_Ta_2_2	TATTGACTAGTAATTGAATTGATTGCTAGTAGTAGAATCATGCATTTAACTGTCAAAATG[T/C]TGAAGAATTCTTTCTYGGTACTATGGCCTTGTGCTGCAGGTGACTTGGGATGAACCGGAC	0.49	0.5
	wsnp_BE494482B_Ta_2_1	CTCTCTAGGACAGCACCACAAGATTGCA[T/G]TCCTTGTATTGACTAGTAATTGAATTGATTGCTAGTAGTAGAATCATGCATTTAACTGTC	0.932	1
	wsnp_BE494482A_Ta_1_1	GACCTCCCGGCCGACGGCCAGTTTCCAGCCCCGATGTTCCACGGAAACCCACTCGGACGC[C/G]GCGGCGGCGTCGGTCCGATGTGCTATTTCCCGGACGGCACTCCTGCAGGCATACAGGGAG	0.544	0.5
	wsnp_BE494474B_Ta_2_2	ACTGTCCATGTTGCGCTGGACATCTTGCTTATAGAGTTGTGAAAGTACTTTGGAATGTGT[T/C]TTGCAAGAGAATTTTGAAACCATCTAGGATTGGTGCTACCGGGGATGTCTTTAAGGGGAC	0.924	1
	wsnp_BE494474B_Ta_2_1	TTTTGTCTTGACTAAGATCCACTGTTTAGGTGCTCGGCGGTGGGGGGTTTGCTTATTAGA[T/C]CTTGAACTGTAGGTTTGGGCATTAATTTTGGTGCGAAATGAAGGGGGTTTGACTCAGTGA	0.834	1
	wsnp_BE494474A_Ta_2_3	TTAGTTATTCAGAATATCTACTCTTCTTGAACATTACAATTATGGAGGTTACTTTTGCAG[A/C]CAGAAGCCTCTCCTACCTCAATTTGAGTCAGCTGAAATGCGTAACTTAGCAG	0.952	1
	wsnp_BE494474A_Ta_2_2	AAAGTCTCAAGTTGCCATTATGTTTCACTTCAATTACAACATTTGCTCTCCCTGAAAAAT[T/G]ATTTTGCATGTTCAAATCTTAGTTATTCAGAATATCTACTCTTCTTGAACATTACAATTA	0.962	1
	wsnp_BE494474A_Ta_2_1	CTTTAGAATGTGTGTTGCAAGAGAATATTGAAACCATCTAGGATTGGTGCTACCGGGGAT[A/G]TCTTTAAGGGGACAATTTTGGGCATAATTTTCGGGTTTTAGCTGGAGCATACCTTGAATT	0.906	1
	wsnp_BE494426A_Ta_1_2	TTATTTGTGTGGCTAAGGAATGCTCCCCCTCCCTTGATGGTTTTACATCATGATCAGGCT[T/G]CTTTGGTTTATATAGCCTACAGGCACTGTGCTTGTAAAATGAGTCATCTAATCTGTTTAT	0.941	1
	wsnp_BE494426A_Ta_1_1	AGAAACTGATGAAGAAGGCGAGGATGATGATGAGTCCATTGTCCATAACACCGCCAGTGT[T/C]GGTGATGCAGAGGTAATTGCGTCAAAGAATATTGATAGGCCTTGCCTTCTAATTCTTTTC	0.834	1
	wsnp_BE494262D_Ta_2_2	CAAGCTGACRGGAACTTTTTCAGAGGTCTGCTCTTGCTGTACTAGTGTTTTTTTACACTT[A/T]TCTGGACTATCATGTTAGTTTCAATGCTGATATAGTAACACATTCTTTCTGTTCCTTATA	0.832	1
	wsnp_BE494262D_Ta_2_1	CACGTGTTGGTTTGGTGGGCTTTCTTCGGTTGGGAAATCAACATTGTTGAACAAGCTGAC[A/G]GGAACTTTTTCAGAGGTCTGCTCTTGCTGTACTAGTGTTTTTTTACACTTWTCTGGACTA	0.89	1
	wsnp_be494028B_Ta_1_1	GGGAACACGTGTAGGGGAAGGTGCACTAAGGGAAGTTGCGGCTTATATTCTCGACCATCC[A/T]GTTGGTGATCGTGAATCGGGCCACGGTGTTGGGTTTTCTGGTGTGCCTCCCACAGCATTA	0.868	1
	wsnp_be494028A_Ta_2_1	CACAGCATTAGTCCGAAGCTTACATAGGGGAAAGAGCTTCAAGTTTGGATCTCTGCAGAT[T/G]TTTATGGAGAACGATGGAAGTTGCGAGGATATGGGTCCGCGTGCTTTTCCAGTGAAGGAG	0.927	1
	wsnp_be493897D_Ta_1_1	CTCCTCTCACTCTAATGATCCACTCTCTTATTCCTCTCGTTGCTGCTAATGATGGAACTC[A/G]TTCTTGTTTCTTCTTGATAATGCGCAATTGTTGAAAGTGATAGCAATGTGACGGATATAT	0.951	1
	wsnp_BE493868B_Ta_1_4	GGATCCTCTGTATCTTCAAGAACTATCCAMAGTCAATCCTATGCTTGATCCTTGAACCTT[T/G]ATCTACATTCTGTCATGCCATCATCCAATAAAGTTCTCTTCATTGTTCTTGTACAGAATG	0.912	1
	wsnp_BE493868B_Ta_1_3	ACCAGGAAACTTGTATAAAGTATGTACGGACGGATCCTCTGTATCTTCAAGAACTATCCA[A/C]AGTCAATCCTATGCTTGATCCTTGAACCTTKATCTACATTCTGTCATGCCATCATCCAAT	0.933	1
	wsnp_BE493868B_Ta_1_1	TTTTTGCTCATTTTGACACAGAAATCAACTCTATTCAAATTTACAACTACTACAATTATA[T/G]CTAGACCGCAATTTCCCACATGAAAAGGATAAAATTATTGCAGATTTGATCCATGTRCCC	0.744	1
	wsnp_BE490805A_Ta_2_2	CCAGCATCTCAATGTGAGCAGGTTCAGTGTTACGAGGGGCAGCTKTGGATTTGAACTGAC[A/G]ATGTCGCTCGACGCAACAGCGGTGACACCGATGGGAGGATCCCGGAGACGTC	0.494	0.5
	wsnp_BE490763B_Ta_2_3	CCTAAGAGGGGAAGAGTTTTCTTGCGGAAGGAATATGACAACTGATTTTGTGACATTTAC[T/C]GTGAAGTATGGCTGCAGGAGTTACAAAGGGAGCAATGTTG	0.952	1
	wsnp_BE490763B_Ta_2_2	AATGCAAGAAATGACTTTTGTGTCCTTCARACGTTCGCAAACACAATGAATTATCTTGCA[T/C]TGCCATTAACCGTGTAGTATCAATTGCCTATGTAGAAATGCCAATTGTTGAGCAAGGGAA	0.955	1
	wsnp_BE490763B_Ta_2_1	GTTATTGTAGTTTTGTGTATTAGGATTAAGGAATGCAAGAAATGACTTTTGTGTCCTTCA[A/G]ACGTTCGCAAACACAATGAATTATCTTGCAYTGCCATTAACCGTGTAGTATCAATTGCCT	0.95	1
	wsnp_BE490763A_Ta_1_3	CTTGCATTGTCATTAACTGTGTACAGTTGCCTACTTAGAAATGCAATTGTTCGGCAAGGR[A/G]ATAATAGGTACTTACTCTGTTCCAGTTTGACCAAAAATCATGACACTTATTTTGGAACAA	0.472	0.5
	wsnp_BE490763A_Ta_1_2	TCTTGCATTGTCATTAACTGTGTACAGTTGCCTACTTAGAAATGCAATTGTTCGGCAAGG[A/G]RATAATAGGTACTTACTCTGTTCCAGTTTGACCAAAAATCATGACACTTATTTTGGAACA	0.876	1
	wsnp_BE490763A_Ta_1_1	GTCGCTTACGGGAGGGAGTATGAGTTTAACTTTGACAAATGGTATCCTAATATTTTGACT[A/C]GGTGTTTAACTGTTTTGACTCATCGGGTGTTGTCGTATGATTTCCATAATTTGTCATCAT	0.91	1
	wsnp_BE490744B_Ta_2_2	CCATTCTATTAAATAATATGTCAGTTTCCCCCTAAGTTCTTGTGCATCGGGTAATTAGAG[T/C]TAGTTATAAACAACTGGCTCTGCAATGTACGTTATTCTTTCTGCAAATTAAGTTGCCCGA	0.922	1
	wsnp_BE490744B_Ta_2_1	CATCTTTTAATGGAGTTGTGATATGGAAGATTAATAGTTTTTTTATGGGGAAATCCGGCA[A/G]GTGGAAGATTAAAAATTAATCTGTAGAGATGTTGCTTTTATTCGCATAATCTGTAAGATG	0.855	1
	wsnp_BE490744A_Td_2_1	CCAGATGGGTTCCATGACCTGGCTTCTCTGTTTCA[T/C]GTGAGTTATTTCTTGTGCTTGTTGTAGTGATATTTAGTGATATCTGCATGAACATATGTG	0.902	1
	wsnp_BE490655A_Ta_1_1	TGCTCCAACAAATGGATACTTCCAGTATGGTCAGCCACCCAATTTCTTCTCTGGTCCAGT[T/C]GGATTCCGAGTACCTGGGAACGGACCTGCTGATTTCTCGGTGCAGTACAACAATGTACAT	0.904	1
	wsnp_BE490651D_Ta_1_1	GCAGTGGTGATGGTTCCAGTATACAGCAAAGTGCTAACTGTGCCCAGTTTGATGAAAGAC[A/G]GACTGTTTCCAGTCAAAATTCATTGTCCAATGTTTTGTTCACAACAAGAAGTTACATCAA	0.971	1
	wsnp_BE490651A_Ta_2_4	CATGTTGTTTAAATTGAATCTGCTTTAATGATATATTAACTGTTTGCATGGAGCATATTT[A/T]ATTGTGTTATTAACGTTCCACTTGTTGTTACCGGTCCTTCACTAGGTGAGGAAAGATGAG	0.88	1
	wsnp_BE490651A_Ta_2_3	GYTACTCCCGAAATAACCTTGGTAGATGAGCATTGTCTTTATTTTGGAGACCGTGGCTAC[A/G]GCAGTGGTGATGGTTCCAGTATACAGCAAAGTGCTAACTGTGCCCAGTTTGATGAAAGAC	0.924	1
	wsnp_BE490651A_Ta_2_2	TTACCATGTATCATTGACTCTGCAGATACATATTCAGCACAGAAGGCCATTTGTTACCTG[T/C]TACTCCCGAAATAACCTTGGTAGATGAGCATTGTCTTTATTTTGGAGACCGTGGCTACRG	0.914	1
	wsnp_BE490651A_Ta_2_1	CTTGACATGAATTAAAAAAACAGTCATTTCATGTCTGTACCAGTTAAATCTAACTACGAA[T/C]ACATTGCAGGTAAAATATCTCTGGCTTCTTTTTGATTTAGCTGTAGGCCCTGATAACATT	0.7	1
	wsnp_BE490643D_Ta_2_3	GCTGTTCAGGTACATCTAGAAGACTCACGACGAGTCGAGCGGACTTYGAATCTACGGACA[C/G]CATCACGAATAACTTCCCCGCCCCGCCCGTCGTCCACCGTTCGTATGTTGTGCGCTGCTG	0.518	0.5
	wsnp_BE490643D_Ta_2_1	GTCGCTCAACATCCTCATCAAGCTCATGGCCGTCGAGTCCCTCGTGTTTGCGCCCTTCTT[T/C]GCCACGTACGGAGGCGTGCTGTTCAGGTACATCTAGAAGACTCACGACGAGTCGAGCGGA	0.656	1
	wsnp_BE490643B_Ta_2_5	TAGAAGACTCRTTGAGCGGACTTRGAATCTACGGACACCATCACCATCACGAATAACTCT[C/G]CCCCGCCCGCCCGCCGTTCGTATGTTGTGCGCTGCTGTTATTTTTGGTTCTCGTGTCATT	0.506	0.5
	wsnp_BE490643B_Ta_2_4	TTTCGCCACGTAYGGAGGTGTGCTGTTCAAGTACATCTAGAAGACTCRTTGAGCGGACTT[A/G]GAATCTACGGACACCATCACCATCACGAATAACTCTSCCCCGCCCGCCCGCCGTTCGTAT	0.65	1
	wsnp_BE490643B_Ta_2_3	TGTTCGCGCCCTTTTTCGCCACGTAYGGAGGTGTGCTGTTCAAGTACATCTAGAAGACTC[A/G]TTGAGCGGACTTRGAATCTACGGACACCATCACCATCACGAATAACTCTSCCCCGCCCGC	0.508	0.5
	wsnp_BE490643B_Ta_2_2	CATCCTCATCAAGCTCATGGCCGTCGAGTCCCTCGTGTTCGCGCCCTTTTTCGCCACGTA[T/C]GGAGGTGTGCTGTTCAAGTACATCTAGAAGACTCRTTGAGCGGACTTRGAATCTACGGAC	0.927	1
	wsnp_BE490643A_Ta_2_3	GCGGACTTAGAATCTACGGACACCATCACGAATAACTCTGCCCYGCCCGCCCGCCGTTCG[A/T]ATGTTGTGCGCTGCTGTTATTTTTGGTTCTTGTGTCATTATTCCAGGATTGCCGCAGTTT	0.589	0.5
	wsnp_BE490643A_Ta_2_1	GTGCATGGGACAACGCAAAGAAGTACATTGAGGTAAATATTCTCAGAAGCCCTGATTGTT[C/G]ATTTCCTTTTGACTTTATATTGATGAGCCAATGTATTGATCATGTCTCTTAACTTTGTCA	0.877	1
	wsnp_BE490613A_Ta_2_1	CAGACAGGTAACCTCAATTGTTTCTTTCTTGAACACTTGTTTATTGCCATACTTGCCAAA[A/G]TTGCGGAGACGTATATCTATCCGTTTGAGAAAATAGTGCGTAGAAAATGGGAAAACCAAC	0.908	1
	wsnp_BE490604A_Ta_2_1	GCAGGCCGTGCTGCCATGGTGGGCTTCTTCATGGCTTACTTTGTCGATAGCTTGACGGGC[A/G]TGGGGCTCGTCGACCAAATGGGCAACTTCTTCTGCAAAACCCTGCTGTTTGTTGCTGTGG	0.728	1
	wsnp_BE490599A_Ta_2_1	AATGCCGTTATCTTACTTGTAAATTATGCCAATTTGCTGTTTCTATAGCTAAGGCTGGAG[A/G]ACTTTCTTTGTTATTAGGTTATGATACTAAGCCATGACCGTGAAAGGGGCCGGGTTAGCC	0.773	1
	wsnp_BE490550A_Ta_1_1	GCTAGGCCGTACCTCCTCAGGGACGGGCTGCAAGCTCTCGTCGATATAGCCTACTTCAGG[A/G]GGTATCAGAGCCCTCCTCTTGCCTGCAAAGCCACGGAGAAATAAAAGTTTCTAGTGGCTA	0.976	1
	wsnp_BE490384D_Ta_1_2	GGTTGCAATTTCACATAGCTCAGCTAAAAATATATTGGTCTCTTCAAGACGCTAGGTGCC[A/G]AATTCAAGGAAAAAACAAAACGACAGGTATGCAAATGTTTAGAAGTCAATGTATAAGATT	0.949	1
	wsnp_BE490384D_Ta_1_1	ACCTCAAAGTTGAAGCATGTAAACGAAAAAAACTCCTGCCAACCCCAGGCACCACACATG[A/G]GGGTTATTTGCAGTGCCATAACTTCATACATAGTTTCCACATGGCAATAAAAACTTCTTA	0.911	1
	wsnp_BE490384A_Ta_2_7	TACTTTGATCAACTTAAGAAGTTTTTATTACCATGTCGAAACTTTGTGTATGGAGTTATG[A/G]CACTGCGAATAATCCCCCCGTGTGGTGCCTGGGGTTGCCAGTAGTTTTTTTTTTCCTTTT	0.965	1
	wsnp_BE490384A_Ta_2_1	TATTCAGTAAAAGCAGTACACATGCCATGGGAACTAATTTCTGGGGCTGTTGATGTGACA[A/G]ACAGGGTAGAAAAAAACAGATATGACWAACAGGGGTTGTGTTCTGGAATTCAGTAGTCAC	0.987	1
	wsnp_BE490350A_Ta_2_1	GCTTTCGGTTCGTAGGATATGGTGCGGACTCTCGAGAGATGAAACGTTAGTT[C/G]ATAGTGTTAAATGCTGGCCGTAGGAGCTGACTGAGCTGCCCGATTTTGGTTTCGTTTCAT	0.955	1
	wsnp_BE490267A_Ta_2_1	GCTCGCCGCTTCCGCCGGACGGCGGCCAGCACGTCGTTCCGGTTGCAGATCCCCCACACC[A/G]TCACCTTCTGCTGGTGGTAATCCACCTGAACCGAGTGAATCCCTGCAAGTAGCAGCAAGC	0.843	1
	wsnp_BE490226B_Ta_1_2	GTAAGATTCTTTATGTTATATACACTCCATTTGCAGATTGTTAACTCAGCTGGTTATGGA[A/C]ATGATTATGGCCTTGTGAGCATACTTACGTAACTACATGTAGTGTACCATAGCTTGCACT	0.909	1
	wsnp_BE490226B_Ta_1_1	CATGCATGCATTTTGTTGTCTAATGATTTCTCTAACACAGAATCGATTGAGGGGTAGTGG[A/C]CACGGTATAGCAGCTGCCAGAATGGATGCTAAGTTAAATGCAGCTGGATGGATTTCAGAA	0.91	1
	wsnp_BE490226A_Ta_2_2	TGATTATGGCCTTGTGAGCATACTTACATGACTACATGTAGTGTACCATAGCTTGCGCTT[T/C]TGATACTCAGTCTTGGTTGCTTAATATTAATATGCTTCATTGTGGTCTTAGCAACCCACC	0.95	1
	wsnp_BE490226A_Ta_2_1	GAATGGAGGTACAAAACTAGTATATTTGTGATTCATATTACTATA[T/C]GCATGCATGCATTTTGTTGTCTAATGATTTCTCGGACACAGAATCGATTGAGGGGTAGTG	0.612	1
	wsnp_be490219D_Ta_1_1	GCAGCATCTGTGTGGGCTACTAATATGAATGTGATATATATCTTGTAGGTTCTCGTATAT[T/C]TCCATATGCACCTTGTCATTACTGCATCGTCTGCACAAAATTAATG	0.732	1
	wsnp_be490219B_Ta_2_1	GCAATTTTAACATGGTCCCTCTTAC[T/C]TCTTCTTTTCACATGGGAGGTAAGAAGGTAAGAGTTACTTAGACCCACTACTTAATGAAA	0.919	1
	wsnp_be490219A_Ta_1_1	AATACCATATGAGATAGTACTTGATAGATGATCGATATTGTGTGGCTGTGACACAGTATT[T/C]GAACACTAATCTGCTGCATTAGCCAGTTCTAGGTATTTGATTGCCTTGCGGCTTGACTTA	0.887	1
	wsnp_BE490204D_Ta_2_1	AGAGGCTTTGAAAAATGTATTTCGTGCAGCTGAGGCATGTGAAGAATTTGGTGGAGTTGT[A/G]GTTACCCTAAGAATGGCTCTGGATGATCTTTGTGGTCTAACAGGCGAGGTTGGTACTTAA	0.899	1
	wsnp_BE490204A_Ta_1_1	ACTCTTGCAGAACGTGGGCCCTTTGCCTGGTTATGTTGAAGATGCTGTTAAGTCCACATT[A/T]AATAGGTACATGACATATCTAGAATCCTTTGG	0.83	1
	wsnp_BE490200B_Ta_2_1	TGAGCATTGGTCATGTAGCCTTTATCTCTGCGCGATATAGCTGTCTCGTTTGGGAACACA[A/G]CATCTTATTGGTGGAAATGTTGTGACCAAGAACATGAGGCTCTCTTGCCATTTGGGCTCC	0.984	1
	wsnp_be490149B_Ta_1_1	TTACCCATAAAATGGTTATGTTACTTGCAACAGCATCTCTTCTTGATCAGTCCTGTAACT[A/G]AGCCTACATATTGATATAGCCCATGCTAATATTTATAGGTAAAGTAGAAAACAAATGAAT	0.912	1
	wsnp_BE490147B_Ta_2_2	CGAGAAACTCTTATCTTTGTGGCTTCACCTTCATCGACTACTGTATTTGGCCTGCATGCA[T/C]GTGTGTCAGTAGTCCACACTCAGGTTATCAGTAGTACCTATGCAAGGCTACTAACTGAAA	0.978	1
	wsnp_BE490147B_Ta_2_1	GTTCTTCCACTTGTACCGGCAGCCATC[T/G]TGTTGGGTTTCATTCTGGCACTATATTACCGAGCACAAGTGCTCCAATGCCAGAGTTTGG	0.748	1
	wsnp_BE490147A_Ta_2_1	TGCACTTCTCCTGCCATCGCGCTGGATGTTATCCTGACACTATATCACTGAGCACAAGTG[T/C]TTCAGTGTCAGAGTGCACGTAGTAGTAGTAGCATTACATTTGCATGATGAACTTAGCACG	0.888	1
	wsnp_BE490041A_Ta_2_3	ATCTGAATCGTCAACTCTCTAGGATGTTCCTTTAGGAGGAAAAATCAAGCATATTTATAC[T/C]ATATACTCCGTCCGTCAAATAAGTGTCTCAACTTTGTAAAGTTGAGACACTTATTTCGGG	0.836	1
	wsnp_BE490041A_Ta_2_2	CCTATCGCTTTGATCGMCATAAAGGTGAGGTAGATATGTACTCCAGTTGAACTTGCTTTC[C/G]AGGAAAATAAAATAAGAAAATGACACATGTGAAGATACTCTTGAAGTTTAGTAGTTGAGG	0.824	1
	wsnp_BE490041A_Ta_2_1	GAAATTGGATTGTTCTTTGTTTCTTTTGTAGAATCAGTCTAATTCCTATCGCTTTGATCG[A/C]CATAAAGGTGAGGTAGATATGTACTCCAGTTGAACTTGCTTTCSAGGAAAATAAAATAAG	0.872	1
	wsnp_BE489901D_Ta_2_31	GATACTGGCTCTKCCAGCAATGTTGCTTGAAGGAGGYGGCGTAATCGACTGGTTCTACAC[A/G]CACGACTCTGTCTTCTCTTCACTGATTATCATCCTAGGCTCAGGGGTTCTTGCGTTTTGC	0.94	1
	wsnp_BE489901D_Ta_2_1	AGCAAGCACTTTGAGTGGCGCATATGGGCTTCGCTGGTCCCGATAGTCGGGGGGATCCTC[T/C]TRACCTCRATGACAGAGCTCAGCTTCAACATTTTTGGYTTCTGTGCTGCCATGATAGGCT	0.68	1
	wsnp_BE489901B_Ta_2_68	TAMTGTAGTGYTACCGTCAGGTTCAGTCCTGYAAGTTCTTGCCTCGGTCAGATGATTTAT[T/C]AAGTATYCTCTGTTTCTACAGCATTAACACAGTGTACTACATGGCACCCTTTGCCACCAT	0.723	1
	wsnp_BE489901B_Ta_2_25	TTWTCTGRCGRTTMSGTGTGATGCAGTTATTCTGCAGTGGTTGGTTTGGRGCAAGCAYTY[T/C]GAGTGGCGCATATGGGCTTCGCTGGTCCCGATAGTCGGGGGGATCCTCYTRACSTCRATG	0.635	1
	wsnp_BE489896D_Ta_1_2	GGCCGTTGCCATATCACATGCTCAAGAAGGCTGAGTATGTTGCCGTCCTTGATCCATACC[A/G]GTGTCATAAGCTTTCAGCCATGCGAGAGGATTACTCAAACTATGTGTTTTGTTGTTCCTT	0.912	1
	wsnp_BE489896D_Ta_1_1	ATTATCGGGCTCCGGAAGTTATCCTGGGTATCTTTCTCGTCCAGTGCAAAGGCTCTTCCC[T/C]TCAGCCAGATTTTGGGGTTGTAAGTTATTTATATTTGCCATGACGGTTGTTCAGGACTTG	0.758	1
	wsnp_BE489896B_Ta_2_1	TATGATGGAGAGGGTGCTTGGGCCGTTGCCATATCACATGCTCAAGAAGGCTGAGTATGT[T/C]GCAGTCCTTGATCCATACCAGTGTCATAAGCTTTCAGCCATGCGAGAGGATTACTCAAAC	0.902	1
	wsnp_BE489896A_Ta_2_1	ATGTGATATCTGGAGCGTTGGGTGTATACTAGTTGAACTCTGCACGGTATGTCATTGGGG[T/C]TTACTTTCATCTGTCATTAAGTCACAAGGATAGAGTTTTTGAGCTACCAGAGGTACTGCA	0.964	1
	wsnp_BE489894A_Ta_2_2	ACCAGTGTTGTGGTTGACACCGGATTTCCCTTTGAAGACGGATGAGCTGATCCCTTTGCT[T/C]GATGTACTAGCAAACAAAGTGAAGGCTGTTAGAAGGCTTAGGGAA	0.964	1
	wsnp_BE489894A_Ta_2_1	AGGTGTACGATATGTTGAATGTTCTGGTGACCGT[T/C]AAGTCGAGACGGGTCCCTGGGGCAATGACAGATGAGGAGCTGTTTGCGATGGATGGCGAG	0.69	1
	wsnp_BE489692B_Ta_2_2	ACATGTCAAGAAACCCAACACAGATACTGGCAAACATTCAAGCAGGGTTCACATTTTAAC[T/C]GCATTGGGTAATAATAATAATTACCAGATGATTTTTGTTCTCGCCAGACATCCTCCAGTG	0.878	1
	wsnp_BE489692B_Ta_2_1	AACGGAGATTGTAGCAATTGAAAACATTTAGGACTACACAACAAAAAAAGTAAAAAGTGT[C/G]CATCTGCTCAGTCATGAATACATGTCAAGAAACCCAACACAGATACTGGCAAACATTCAA	0.903	1
	wsnp_BE489692A_Ta_1_1	TTATTTCCTACCCTTGAAATGTACGCTATATCAGTGCATAGAATGTAA[T/C]GCAAGTGTCCCCAAAAGTTCAAAACACCTCCAGTAAATATGACAGCGAAATGCATAAAGT	0.989	1
	wsnp_BE489623D_Ta_2_1	CTATGAACTTCCTCACATGGATCTTGAACCATTCAAAGATCAAATTCAGAGCCATTGTGA[T/C]AGAAGTAACTAACTCCCTGTTGTGTTTTATGTGATGTGTTCTTTTACATTGCCTGTGAGT	0.952	1
	wsnp_BE489611D_Ta_2_2	CTCAAGTTCAAGGAGGATGCCCTCAAGTACCTKGAGGACCATGAGAGCAACCCTGACCTG[A/G]ACCGGCACGAGACTCTGGGGCAGTTCATCCAGACGCATGGATACTCCCAGCTCTTCCAGG	0.792	1
	wsnp_BE489611D_Ta_2_1	TGCCTTCTGGCACATGATCCGCGAGATACTCAAGTTCAAGGAGGATGCCCTCAAGTACCT[T/G]GAGGACCATGAGAGCAACCCTGACCTGRACCGGCACGAGACTCTGGGGCAGTTCATCCAG	0.831	1
	wsnp_BE489611B_Ta_1_1	GAACCGGCACGAGACTCTGGGGCAGTTCATCCAGACGCATGGATACTCCCAGCTCTTCCA[C/G]GAGGCTTACCTGATCCCAATCTGTGCGAGCATATGGTCATGCCCGTCGCAGGGGGTGCTC	0.868	1
	wsnp_BE489326B_Ta_2_4	ATTGCAAAATTCAGTTGTGATGTCAACATTCTTACTGCGATTTCTATTTTCTAAAGATRR[A/T]TTAACCATTTTTCATATGCAGAAACTCTTGTCCATTCA	0.662	1
	wsnp_BE489326B_Ta_2_2	GCATTGCAAAATTCAGTTGTGATGTCAACATTCTTACTGCGATTTCTATTTTCTAAAGAT[A/G]RWTTAACCATTTTTCATATGCAGAAACTCTTGTCCATTCA	0.563	0.5
	wsnp_BE489326B_Ta_2_1	TGGAATTAAACTGCAAGAAAATTGATGATCAACTATTAAATAATAACCTGTGGGGATTTG[A/G]TTATGCTCTCCTAAGATTAGGATTGTTTAAATCAATCCCTGCAAGCCCCATCAATATGTT	0.811	1
	wsnp_BE489218A_Ta_1_1	TGGGCTGGTCGAACGTCGGCGGCCCCTCCCTGGAGTTGACGAGCCGCTTGGAGATGTTCT[T/C]GACGCCGATCTCGCCGACCCACTTGCGCACCTCGTCGTCGTACACCCGCGCCCGCAGCGC	0.624	1
	wsnp_BE489053A_Ta_1_1	AATCATCCTTGTATTCATAAGGTATGTGTTGTATCAAGCAATCATCCTTGCATTCATCGA[T/C]TAGTGCGTAAGTGCACTTGGATAATGGTCTCCTAACTGGACCCATTTGAGCATGCATGCG	0.843	1
	wsnp_BE488779D_Ta_1_3	ATTCAAAGAGGATTGCACTGACGGTRTGTACTTGGCGGAGCAATCAATTTTGAAGTGCCC[A/G]TAATTGTCTCCATAAGTGCTATGACTGCTGCAGTGATACTAAAATCACCATTTTGTTATT	0.994	1
	wsnp_BE488779D_Ta_1_2	GGATGAAATCCTGATACTTCGTGAGCATATATCAGATTCAAAGAGGATTGCACTGACGGT[A/G]TGTACTTGGCGGAGCAATCAATTTTGAAGTGCCCRTAATTGTCTCCATAAGTGCTATGAC	0.773	1
	wsnp_BE488779D_Ta_1_1	GAGTGGTTTAAGCTGATTGAGCAGCTCCTTGGTAATAGTTTTCCTCGTTGCTTGTCTCGT[C/G]GCAACACATAACTGGAGATTTCTTTCTGAAGCCGTCCCCTATTTTCGCAGGAAGGGAAAT	0.99	1
	wsnp_be488670A_Ta_2_9	AGTTAGCTGTAGCTRCTCATTGTTTATATGCGTACCCATTTCATGTRTRTRTRTRTRTRT[A/G]TAAGCTAACCATCGAAATACTTAATTTTGTAGTGGTGTCATTGGATTTTTGCTATGTGCG	0.489	0.5
	wsnp_be488670A_Ta_2_2	ATAAGTAATTTATCAGTTAGCTGTAGCTRCTCATTGTTTATATGCGTACCCATTTCATGT[A/G]TRTRTRTRTRTRTRTAAGCTAACCATCGAAATACTTAATTTTGTAGTGGTGTCATTGGAT	0.611	1
	wsnp_be488670A_Ta_2_1	TTTCCTTTTCCTAACATTTGGTGGTCCAGAGTATAAGTAATTTATCAGTTAGCTGTAGCT[A/G]CTCATTGTTTATATGCGTACCCATTTCATGTRTRTRTRTRTRTRTRTAAGCTAACCATCG	0.799	1
	wsnp_BE488220D_Ta_2_1	TATTTGTCAATGATCTCTCTGCTGCCAACTATTTTTGTATTCAATTAGCTCAATTTGTTA[A/G]ATTTCAAAAGCCCAGGGTTCTGACCCAAATTCAGGCAAACCTTTTTTCGTTATTCTTCAT	0.988	1
	wsnp_BE488220B_Ta_1_1	AGATAATTGAGTACTAAATGAATCTGAATAAAAGCATGTTTCGTTTACACCATAGGAAAT[A/G]CAGTGGTATCTTTGCAAGAAGTTTAGTCAACGAATTTTTTCAAATGTTATATAGTGCAAT	0.911	1
	wsnp_BE488206B_Ta_2_1	CAGACACCATGTAGAAGAATACAAGTAATACATGCATATAACACTGCGTCGTTCTATATC[T/C]GTTTTCCTACAGGTATGGCTCTTGGGCTGTGTGCTTCACCTATGGCACATGGTTCGGAGT	0.93	1
	wsnp_BE488206A_Ta_1_2	CATGGTAAATTTTCAGACTCCATGTAGAAGAATACAAGTAATACATGCATATAACACTGC[A/G]TTGTTCTATATCTGTTTTCCTACAGGTATGGCTCTTGGGCTGTGTGCTTCACCTATGGCA	0.667	1
	wsnp_BE488206A_Ta_1_1	TGCCATAGGTGAAGCACACAGCCCGAGAGCCATACCTGTAGGAAAACAGATATAGAACAA[T/C]GCAGTGTTATATGCATGTATTACTTGTATTCTTCTACATGGAGTCTGAAAATTTACCATT	0.667	1
	wsnp_BE474579A_Ta_2_2	TGTCCCTCGACGTTCGCATTGACAGGGTGTGATCTGGGGCATRATTTCTTCATGGAAAAT[A/G]CACTGGTGTAATGTAATTGCTGCTAGATGCCACTCCTGATGGAAGATATGCACTGAACTT	0.401	0.5
	wsnp_BE474579A_Ta_2_1	GATCTGAGGCGTCCGAGGTGTCCCTCGACGTTCGCATTGACAGGGTGTGATCTGGGGCAT[A/G]ATTTCTTCATGGAAAATRCACTGGTGTAATGTAATTGCTGCTAGATGCCACTCCTGATGG	0.623	1
	wsnp_be471272A_Ta_2_3	AGTAATGAAGAYATCTCATTTGACAAGCCATTTTGGATTGTCTGCCTTTGCTTCAACAGA[A/G]AACACAACTCTGTATACTTTCTAGACCTGTTTCAATGTGCCAAACCAAATATCACTTGTG	0.581	0.5
	wsnp_be471272A_Ta_2_2	TTTGTCTATATTAACCACTCCATCTTTTCTCTATCTAGTTATGCTTTATAGTAATGAAGA[T/C]ATCTCATTTGACAAGCCATTTTGGATTGTCTGCCTTTGCTTCAACAGARAACACAACTCT	0.728	1
	wsnp_be471272A_Ta_2_1	TAGCTTCTCTCCCCCAACTCAGAAACTTCCATTTGCAGTAGCAAGCATC[A/G]GCGAGGATAGCTCCTTATTGTACTATTCTTCTATTGATCTTGCTGGTAGATTGTCCACAA	0.988	1
	wsnp_BE471213D_Ta_2_2	GTATGAAAGTGATTGGTATCCTGTYTGTCTCTGGCAGAAATGTCAGGATATATACATCTT[A/G]CCCTTGCTAAGTATCATAATTTGAAAATAGACTGATCAA	0.743	1
	wsnp_BE471213D_Ta_2_1	TCTGGTTCTTCCGGAGCTATGCTCGTGTTAACATAGGTATGAAAGTGATTGGTATCCTGT[T/C]TGTCTCTGGCAGAAATGTCAGGATATATACATCTTRCCCTTGCTAAGTATCATAATTTGA	0.769	1
	wsnp_BE471213B_Ta_2_2	TGGCAGATCTGTCAGGATATACATCTTCTCCTTGCTAAGTATCATAATTTGAAAATAGAC[T/C]GATCAATGGACATATCATTGTCTGTTGTTCTTAGG	0.571	0.5
	wsnp_BE471213B_Ta_2_1	ATCCGTTGTCCAACTTCTGTGACCTCTTGCATTATTTCCCTGAGAAACTGTGAATTTTGT[C/G]TTCTTTTATGTCCCCTTGCATCTACCACATTATTTCTTTATTCACGGCCTATCAATCTAA	0.905	1
	wsnp_BE471213A_Ta_2_1	AGCGCTGCATTCGTTTATGCAGGATG[A/G]ATCTGAGCACAAGTAAGCACCAGTTATATATGCTGACAGATGACGCTGTCCGAATATCTT	0.898	1
	wsnp_be471201A_Ta_1_5	TTCTGGCACTGTGTCAGATAATCTTCTAACATATTTAGCAGCTTYGATATACAGAGAGGA[A/G]AACCAAACCTGGACATCCTGATGCGCAGCTGTT	0.629	1
	wsnp_be471201A_Ta_1_3	TGGATGACAACACTGTATCATGATCAACGAAATTGAGAAACTACATGATTTTATAAGAAT[A/G]TCAAAGCACAATACTGGCAGTTTCTGGCACTGTGTCAGATAATCTTCTAACATATTTAGC	0.572	0.5
	wsnp_be471201A_Ta_1_2	GGAATATCACCGAAAGGATCAAATGGTTCAGGTACTGTGTTCTTGGACACGGAAGTATTA[A/G]CATTAGAAGATGTCCCAGAAGTTGGTGGTGGGATAAACCCAGTCTGTGGTGGAAATGCTG	0.919	1
	wsnp_be471201A_Ta_1_1	ACAGGTGGTGGTGGTGCACTAGAGGTGCTGAAGTCACCAAATGGGTCAGATCCCCCAAAA[T/C]TGCTTAAAGGAATATCACCGAAAGGATCAAATGGTTCAGGTACTGTGTTCTTGGACACGG	0.96	1
	wsnp_BE471022A_Ta_1_1	CGTAGTACATTTCATCCATGGAGTCCTTCCTGCCCCTCCCATGGACCACTGGTTCCAGAT[A/C]CTATGCGAAACACGAACCACGCGTTAATGGCCGTAGCAGAGCAATGGCAATGCAAAGAAG	0.801	1
	wsnp_BE446672B_Ta_2_2	GCTCAAGCTCAATGTTTATCACCTGAGTAAACTGGCTTTCGCTAACTCCATCCCTGAAAG[T/C]AGCATGAGTTATATCCATTTTCAGCAGAGCAACATTTGAGGAACTACAAAAAATTACTGC	0.991	1
	wsnp_BE446672B_Ta_2_1	CTTGGGCTCCCACTTGTCGTCAAGGCACTTGCATGCCTGCATTGGTTGGTTAAAAGTAGA[T/C]CAAATGAGTGACGCTGTCCAGCTCCAGCACGGGATAATTACTGTAAGAAGCACAAGTTGG	0.966	1
	wsnp_BE446509B_Ta_2_6	TCCCTCATTGTGGTTGTACAGCACATATTCGTTGTAGGTAGGAGCAAACTGCATGAGRAT[A/G]GAGCCGATTAGACCAAGATACATGCAAGGCACAGTAAACAAGAATGTAGTTTCCTTCAGC	0.704	1
	wsnp_BE446509B_Ta_2_1	GTCCGTGAGGTCGTACATTCCTCCAGGCGGGTCCACTTTGTTCCTGATCGGAGTGGTCAT[T/C]GACTCGTCCTGGTCTACGTGGTTGGATGACACGCTTGAGGTCACTGGACTATTTGAGGGC	0.845	1
	wsnp_BE446480A_Td_2_1	TGATTCATTACTACTAATGTGAATCCCATTTTGTACACAAGTTATGGAAGCAGCTTCAAA[C/G]AATATAATTCACATTCAATCGAACTAAGGAATACTCCCTCCGTTCC	0.928	1
	wsnp_BE446462D_Ta_2_3	TATGTTTSTTTCTTTGACATGGAGTTTGCGGTAGCTCCATTGGTAGTGTTCTCTTCTGCT[T/C]AGATAAACATATGTGGAACGTGCACGTTCTGAAGCTAGTGTTTCTCTTGTATTTTGGCTA	0.93	1
	wsnp_BE446462D_Ta_2_2	KGACAGAGCATGCGACGCTTAGTCCCCCTGTAAATTGCCTTAACATTTATGCTTATGTTT[C/G]TTTCTTTGACATGGAGTTTGCGGTAGCTCCATTGGTAGTGTTCTCTTCTGCTYAGATAAA	0.985	1
	wsnp_BE446462D_Ta_2_1	TTGTGTTCGCAGTCCGGTAAATTTGTGAAACAT[T/G]GACAGAGCATGCGACGCTTAGTCCCCCTGTAAATTGCCTTAACATTTATGCTTATGTTTS	0.928	1
	wsnp_be446380A_Ta_2_3	CACAAAATGCAGAAACTATGCACATTAATTTCAACTCCATTTGACCTAGCTGTTTTTAAG[A/G]AAGTGCCTGTTTGCATGTTACTTGACAGTATCCGGAGCTATACCAAGAAGG	0.941	1
	wsnp_be446380A_Ta_2_2	AGCCTTAATTCAAGGCTCAGCAATCCTATTCGTGCCGTTTTAAGTTCCTTTTTCACTGTT[A/T]TCTTGGACAAATAAAGATATCATTCCATCTTTCATACTGCACAAAATGCAGAAACTATGC	0.778	1
	wsnp_be446380A_Ta_2_1	CATTAGCCTAGACTCAATGGAAAAAATCCTTTGATGTGAAACAAATGACATCTCCTTTCC[T/C]ATTCCTACTCATAGGATTTGAGATGCATGTCATCTCATTTCCTATGACTTCCCTATTCCT	0.937	1
	wsnp_BE446344A_Ta_2_1	TGTCAATTCTACAGTGTCAAATGCAAACCACCCTCAGCAGCTTGTGTTTCATGTAGTCAC[A/G]GACAGGATCAATTTTGGTGCTATGTCAACCTGGTTCCTGATAAATGACTTCAAAGGGTGT	0.926	1
	wsnp_BE446310B_Ta_2_4	TCGGCTGGCCYGGGCCAAGGTGYACCAAGCCMAACGACGACGACGATGTCCCAAGTGGTA[T/C]TGGTACCATTACTAGCTGCTCGAKAGGAATTTGTACTACTACTAGATRTGGTGCAAATGT	0.949	1
	wsnp_BE446310B_Ta_2_3	TTCCCGCCACGTGTGCGGCGACTCCTACTTCGGCTGGCCYGGGCCAAGGTGYACCAAGCC[A/C]AACGACGACGACGATGTCCCAAGTGGTAYTGGTACCATTACTAGCTGCTCGAKAGGAATT	0.429	0.5
	wsnp_BE446310B_Ta_2_1	CGACCAGGATGAGTCGGACGCTTCCCGCCACGTGTGCGGCGACTCCTACTTCGGCTGGCC[T/C]GGGCCAAGGTGYACCAAGCCMAACGACGACGACGATGTCCCAAGTGGTAYTGGTACCATT	0.43	0.5
	wsnp_BE446304B_Td_2_2	TTGGGGAACCAGTGATGCTGGCGAGGATTACTGGGTATCTTGTTGATTCTCTATCTTACA[C/G]TATTTATTAACCAATGATCAAGTCCTGACATGTTTTCTTTCGTCTTCTGCTCTTCAGCTT	0.776	1
	wsnp_BE446304B_Td_2_1	TGATCCCCATGACATCATGGCAGAGGTCTACAAAAATGGCCCTGTAGAAGTTGCTTTCAC[T/C]GTTTATGAGGTAAACTTTTAGTATTTTTCCTATTTCTGAGTTTTAACCCAAGGTTCTAAA	0.808	1
	wsnp_BE446304A_Ta_1_1	TTAACCCGAGGTTCTAAAAATTGCTATTTAGCAGAAGTCGTGGCGGATCCTGGGTTGGTT[A/G]CAGTTACTGAAGTAAATTATTAGCAAAAGCTTAGAAACAACTAACATAGGCACTCTAGTG	0.804	1
	wsnp_BE446240B_Ta_2_4	ACAATCCTTTCTTTTGCGATGGAAATGATTACACAATCCTCATTTATGATATTTCTGTTG[T/G]TCTCCTCTTGTTACGTATGTCTTCTGTTGCTCATACACA	0.802	1
	wsnp_BE446240B_Ta_2_3	ATCCCAAATACAAATGAGTCCCACTCRGTCCAGATTATTTTGCCACAGAAACAACTTGGA[T/C]GCAATTCAGACATGTGAGGCCTATTTCAAGCCCAAACAATTTTCATTTGATGGATGACTA	0.841	1
	wsnp_BE446240B_Ta_2_2	AGTTGCACGTGCAATTGCTATTATGAGTCATCCAATCCCAAATACAAATGAGTCCCACTC[A/G]GTCCAGATTATTTTGCCACAGAAACAACTTGGAYGCAATTCAGACATGTGAGGCCTATTT	0.894	1
	wsnp_BE446240B_Ta_2_1	TTATGCATTGCTTCCAATGATGATGTTTTGCTCATGTTTTTCAACAGGTCAGGAAGATCG[A/G]CAAAGTTGCACGTGCAATTGCTATTATGAGTCATCCAATCCCAAATACAAATGAGTCCCA	0.945	1
	wsnp_BE446161B_Td_2_3	ATGGAAAATAGCACCAATATCTTTGTATTACTCCTGCCTGTGTCTTTGGAAGTTACGTTT[T/C]GAAATTATTCACTGGAGCCTG	0.869	1
	wsnp_BE446161B_Td_2_2	ATGATGACGTTACACGAACTGTGCTGAATAGTGTTGTTGGTACGGTAGATCTATGTGTCA[A/G]GCATCCTCTATATGGGGAGACATATCCCGCGGTATGGAAAATAGCACCAATATCTTTGTA	0.898	1
	wsnp_BE446161B_Td_2_1	AGTATGTTATGCTAGTTCTGAGATATGCTTTGAGGGAAGACACGCGAAAATGGCTACCCA[A/G]CAACGGACAAGTTAAAACTTCACTTTTCTGTTGTTAGAGATCTTTTAAACAAAAATTAGG	0.766	1
	wsnp_BE446153B_Td_2_1	CACTTTTCATGTATTTGTGTCCCGTGTAAAAGACATATTTTAATTTTTGTTCTGTCATGT[T/C]TATCATGCACATTGTGGTTATTTGAAATAGACTGCATGCCTTGTACTTCATGTACACTGC	0.859	1
	wsnp_BE446087B_Ta_2_2	TTTTCCTTTTTCCAGTTCTCTATCCATTTTCCAGTGCTTGGTAACTTGTGGCACTAAAGA[A/T]AGGCTTCATGTTTCTTTTCTTCAGGAGGAGTCTAAGACCTTGGAGTGCAACGCCTGCAAG	0.928	1
	wsnp_BE446087B_Ta_2_1	AAAATATAAGGCCTATTTTCTTGTTCAGCATGTAGATTTAGAAAGTCATGAAACCAAGAG[A/G]CAATAATAAAGGGAAACGACCTTGCTTCCATGGTGTTAGTGTCGTGGGAATCGGAGAGAG	0.951	1
	wsnp_BE446058B_Ta_1_1	GGTTATTATTCATTTTTACCTCTTTCAGTTATCTCCAAAATGTGGAACACAGATTGTATT[A/G]TACTTTTTTAGTCCATTTTGTTATTATTCATTTGCTAGTTGCTAACATCTGTTAAACTCA	0.83	1
	wsnp_BE445667D_Ta_1_1	ACCAGACGGTGCGACCCATGTCACCACAAAGGTGAAAGGCACACTCGGTTACCTAGCGCC[A/G]GAGTATGCCATGCTTGGCAAGGCCAAAG	0.803	1
	wsnp_BE445667B_Ta_1_1	AACATCACTTTATAATATTCATTCATCATAATGCAGCAGTCTAATAACATTTAAATACCT[A/C]TGCGCCTTGTAGTTATCTTCATCACCATGCGATCCCACATATCATCCATAGAGACGTCAA	0.9	1
	wsnp_BE445642B_Ta_2_1	GGTTTTATCTTCACTGTAAAAAGGATCTTTCCTGCCGCTCTGCTTTTGCCTGATTAGGTT[A/T]GGTGGTAAAGTTCAACATTTCTGCCTTGGATTTTTTTAGTCCTGTATACCAATTTTAGTA	0.951	1
	wsnp_BE445641B_Td_2_2	GTACCATGTTCCCTTGTGTTCACTTCAGCCTGACCCTGATGGTAGGAGGGTAGAGATCAC[A/C]TGCGCATCTTGCGCGGGGCATTTGGGACTTGTGTTCAGGGGAGAAG	0.704	1
	wsnp_BE445641B_Td_2_1	GGACGGTATGCTTCCTTCAACAGCCGTTCATTTACTTGATTCTATCATCAGGAATTTATT[A/T]TGTTTGTTTGAGTACAACATACTGAATGGTACCATGTTCCCTTGTGTTCACTTCAGCCTG	0.795	1
	wsnp_BE445508B_Ta_2_2	TTTGTTTTTGCTGGTGATACAAACTGTTTTCCAGTCACTCTTTTTTTCAAATAAGAAAGA[T/C]GTGGCAAGTGATGTTTGTATGGAGCACCACTTAATTTTATTTACCTTTGCACTAGACTAG	0.941	1
	wsnp_BE445508B_Ta_2_1	TGGTCATATGCTGCAATTGTGTACCGTACTACAGTGTATTAGCATGATTTCTCAGTTTTC[A/G]TATTTTGTTTTTGCTGGTGATACAAACTGTTTTCCAGTCACTCTTTTTTTCAAATAAGAA	0.838	1
	wsnp_BE445506B_Ta_2_4	CTCCGGAGTATGTTTCTACCGGTATGTTCGTCAGTTAATAGTCACATTACAAATTAACAC[T/C]GTGCATCATCTGTTCATAGCACT	0.637	1
	wsnp_BE445506B_Ta_2_3	GAGCCTCAGGCTGAAGATTCTCATCGGTGCAGCCCGTGGCCTCGCCTTCCTTCATTCGTC[T/C]GAAAGGCAGATTATCTACCGGGACTTCAAAGCTTCCAACATCCTATTAGATTCAGTATGT	0.777	1
	wsnp_BE445506B_Ta_2_2	TCATTCTTGCCAGGTCAATTTGCAAATAGAGGGTCAAAAGTAGGACTCGGATTTTTTCCT[T/C]TGCTCTGCTTTTTTGCTTAGCTGTCAAAGATTATTTGTGATCAAACTTACCATTTAGCTC	0.936	1
	wsnp_BE445506B_Ta_2_1	TTCCTCTTTATGCCGACTTGGTCCGCAAAGCAGCACGCCTTGCAGATGCTGGTGAAACTG[A/C]AACATCGTTTTCGTCGCATATTATATATCAAGCACCATAGTCCATAGTGCTATACAACTA	0.864	1
	wsnp_BE445506A_Ta_2_2	ACCGGGACTTCAAGGCGTCCAATATACTACTAGATTCAGTATGCGCTATTGATTAATATC[T/C]TATATATTAGCAACAAACTTTAGTCCCTGAATAATACCCTGATCACCCTGCAACCATGTC	0.7	1
	wsnp_BE445506A_Ta_2_1	CACTTTTCAAGGGCACGAGCATCCACTAAATTGTCTGAACCCAGCCAAATTCTTGCTGCT[T/G]CTGCCTTCCATCATTCTTGCCAGGTCAATTTGCAATAGAGGGTCAAAAGTAGGACTCGGA	0.762	1
	wsnp_BE445505B_Ta_1_1	TGGTGCTGAAACAAGAAATAGACCTTCTGCAGAAGGGACTGAGGTACTCCATCCTGCTTA[C/G]ACATTTCGCTTTGCTTCTACAGGTCACATTATTTATGCCCAAGTAAACATCACATTAGCT	0.891	1
	wsnp_BE445496A_Ta_2_1	GGCTCCACGCAGCGCTGGTGGAGGAGCTGAGCAGGATAGAAGGGTCCGTGTCTGGTGCTA[A/G]CCTGGGAGCTGTGGAGTTTAAGAAGCAGTGGGAAAAAGGCGT	0.866	1
	wsnp_BE445475B_Ta_1_1	ATCCTGGCAGCCTGAAACAAAAACAATATGTAAAACAAAATCCCATGCAGAATATGGAAT[T/G]WAGATAAAAACGGTTCTCTTGATCTGAAGAATTACTAGCATCAATACTGCAATAATATGT	0.968	1
	wsnp_BE445431D_Ta_2_10	TGGTTGGAAAAGCTGATTGATCGCTTCATGTGCTCTTGAATCTACYGATGAGCAGGCATC[T/C]GTTCCGACCAAAGCACCTGGCTGTGATCTACTGCTTGTGTTGCTAGAGAGGAGCATCCA	0.639	1
	wsnp_BE445431D_Ta_2_1	TTTTGCAATTTCTAGAAGAACCTCCAAGACAGAAGGTCTCACTGTGACGTGATTCTGAAG[A/G]AAGACATACATCCATGAATTCATTAGTTAGTCAATAAAAAATAGCAAAATTTGCTGAAGC	0.944	1
	wsnp_BE445431B_Ta_1_1	GTCTCACTGTGACATGATTCTGAAGAAAGACAATACATCCATGAATTCATTAGTTAGTCA[A/G]TAAAAAATAGCAAAATTTGCTGAAGCATTTCTGCCCACCTGGAGCTCCTCTGGAGTTGTT	0.886	1
	wsnp_BE445431A_Td_2_2	AAAGGTACTGTCTGCCCTAAGTGAAGCTGGGCTTTTTACCAGTGGCGGTTTGGTGAGAGA[T/G]AAGGTAAACTTCATAATAAGACCTTGGAGACAGACATTTATCACTGCTTTAGTTTTGGAT	0.945	1
	wsnp_BE445431A_Td_2_1	GTGGGCAGAAATGCTTCAGCAAATTTTGCTATTTTTTATTGACTAACTGACGAATTCATG[T/G]ATGTACTGTCTTTCTTCAGAATCACGTTACAGTGAAACCTTCTGTTTTGGAGGTTCTTCT	0.823	1
	wsnp_BE445427A_Ta_2_1	GGAGAAGAAGCAGCAGTTCTTGACACAGGAGCAGATGATGTGGCAGCAGTACCAACGGGA[T/C]GGCATGCAGGGGCCGTCGAGCTTGGCCAAGCTCGATCGGACCTACAACAACGGCTTCGGC	0.563	0.5
	wsnp_BE445348B_Ta_2_1	ATCGATGTTGTTTGTCTATGGGAGATGTACTACAATAGCTACTGAATCTTGCTTCTTTGC[A/C]AACACATCCATGCTTCTATCACTTGTTGTTGCATGACACCCTCTCCATTTTTCAGTAGTT	0.902	1
	wsnp_BE445287B_Ta_1_4	TTGAGGTAAACCACCCGAGTGTATTATGATCTATGTAAACTTATCATTACCAAAAAAAAA[A/G]AATCAAGAAATTGCCTCACACTGTACTTACTAATATTAGTTTTATGTAGTTCTGAACAAA	0.857	1
	wsnp_BE445287B_Ta_1_3	CTGAAATGTCATTGATTAATTATCAACAAGTGCTAGTGTCCTATGAAACATTGTGTAGGT[C/G]GCAAATGTATCGTTAGTTTGTCAGTCCTGATAGTTGATTGGGAATCAGCCTATAAGCAGT	0.892	1
	wsnp_BE445287B_Ta_1_2	TTTAAGTTAGCCCTAGTTAAGTRCCACCGGTAGTTGCCTAGTTATGTATGTTTCTCTCCT[C/G]AAACCGGAGAAAGCAGGATGCCCAGAACATTGCTCGGGTAAATGCTGAAATGTCATTGAT	0.989	1
	wsnp_BE445287B_Ta_1_1	TTCAGTGGCTTGGTCTTAAGGTTTCAACATATGTGTAATTTAAGTTAGCCCTAGTTAAGT[A/G]CCACCGGTAGTTGCCTAGTTATGTATGTTTCTCTCCTSAAACCGGAGAAAGCAGGATGCC	0.874	1
	wsnp_BE445287A_Ta_2_1	TTCAATACATGTATAATTTAAGTTAGCCCTAGTTAAGTACCACCGGTAGTTGCCTAGTTA[T/C]GTATGTTTCTCTCCTGAAACCAGAGAAAGCAGGATGCCCAGAACATTGCTCGGGTAAATG	0.893	1
	wsnp_BE445278B_Ta_2_4	GCAGACATTTCAACGTCTTCTTCCTCACACCTGATGTCTAAGATCTTCCGGATCTCCTCC[C/G]CCGTGTATGGTTGTGTTGTGATGATCAAGAGGCGGTCGAGGAAATCCGACGGTATACCAT	0.924	1
	wsnp_BE445278B_Ta_2_3	CTTGCGCTTCTGGCAAGCCAAGCCGGCCGAWGTGATCAGCTGGATCGCGTACCTGAGGGA[A/G]GTCTCAGTGCCAATCTTTGTCAGCAGATCCTTGCCCTCAGCAGACATTTCAACGTCTTCT	0.885	1
	wsnp_BE445278B_Ta_2_2	GCTTATGTCCTCCATCTCCACGACYTTGCCCTTGCGCTTCTGGCAAGCCAAGCCGGCCGA[A/T]GTGATCAGCTGGATCGCGTACCTGAGGGARGTCTCAGTGCCAATCTTTGTCAGCAGATCC	0.518	0.5
	wsnp_BE445278B_Ta_2_1	CGATCTCTTCACGTCCAGAAACAGGTGGTACACCCGGCTTATGTCCTCCATCTCCACGAC[T/C]TTGCCCTTGCGCTTCTGGCAAGCCAAGCCGGCCGAWGTGATCAGCTGGATCGCGTACCTG	0.764	1
	wsnp_BE445268B_Ta_1_1	TCCCAAAATAAGTGTCGCTGCTTTAGTACAAATTTAGTACAAAGTTGTACTAAATCAACG[A/G]CACCCAAACTGTTAGTATATCAAATTAGAAGTGGATGTATCAGGTCCAACCCAAGCTGTT	0.416	0.5
	wsnp_BE445242B_Ta_2_2	ATTATGTTATTTAACAGTATTGGCYGCAATCATGCATTATACTAAGATGTCATTCTTCAC[A/G]ACATGTTGATTAGAAGATTGTCATACTCCTGGCTGAAAAATGACATATATAGATTTAAAT	0.715	1
	wsnp_BE445242B_Ta_2_1	CAGTTTTTAGATGGTCATTATGCATCAACTGTCATCATTATGTTATTTAACAGTATTGGC[T/C]GCAATCATGCATTATACTAAGATGTCATTCTTCACRACATGTTGATTAGAAGATTGTCAT	0.723	1
	wsnp_BE445242A_Ta_1_2	TTTCTATTGGAGAACAATCAATCCGGAAGCTCAATAATGTTTAGTACYAGCTCACTTTCT[A/T]GGTTAGACTTATGTTCTTGCAAAGAACAATTTGTTGTTAGAACTCTTTACGAGCACTGTT	0.544	0.5
	wsnp_BE445242A_Ta_1_1	TGTTCAGGAAACCTTTCTATTGGAGAACAATCAATCCGGAAGCTCAATAATGTTTAGTAC[T/C]AGCTCACTTTCTWGGTTAGACTTATGTTCTTGCAAAGAACAATTTGTTGTTAGAACTCTT	0.598	0.5
	wsnp_BE445201D_Ta_2_5	AAAAGCACAAACTATGCCAAACACATGAGCAGCTTGGTGCTRTTGCTTGTTTGTTGTATC[A/G]CTTGGTCAGGAATCCCATGACCGTATCTGCCTAGCCTTGTTTTCTAAAAGAAACACTGAA	0.512	0.5
	wsnp_BE445201D_Ta_1_1	TTTTAAATGTTACATATAATTGCTACTATCAGAATTTTTGTTTTTAGTTTATAGATATAT[T/G]TGCAAAACAACATTTTAGTTTACTGATAATTACTTTGTGATCAGTGAAATGCGTTGATTA	0.523	0.5
	wsnp_BE445184B_Ta_1_1	CTTCCAGAGCTCTGATAATCATGTCAGAAGCATGTCCATAGGATTTTAGGTGCAGAAGAA[C/G]GCCAATAATTAAAAAGAGTAACCAGAACTTTAAAGATCAGTTATGATAAACTAAGGTTTC	0.905	1
	wsnp_BE445181D_Ta_1_1	TATGATTGTTAGATCAGATACTGCACTATCATTAGCTGGTCACACTTTGATAATGTTACT[A/T]AATTCATAGAAAAATAGGAAGTATGTGGCGGTACTCTTATTCTGTCTTAACAGAGACTCT	0.765	1
	wsnp_BE445181B_Ta_2_1	GTGCTCTATTGGCACAGCTCGAAAGACGGGAATAGTAGTTCTATGGATAAGATGGCAACA[A/G]TAATTCTCTGGATTAGAAATGGCAATACAATTATATGGGTGTTAAATATGCACAGATGTA	0.856	1
	wsnp_BE445121D_Ta_2_2	ACTGTTGTCGTTTGGAAACACCAATTAGAAGACTAGAATTTTACTAGCAGATTTGAGAGG[T/C]GTAAATTTCTACTTGAATTGTGAGTGATTGTGTGTTTTATTTGATCAGGTGCCAGTAACT	0.685	1
	wsnp_BE445121D_Ta_2_1	CTTATGACTGATTTTGTAACCATAACTAAATATTATACGAGATTACGGTCAAAATACGTC[A/T]TATATTTTGAAATGGAATGAGTAACTTCCATCTAGTTGCAAAACACAGAATCAGCTTTGC	0.855	1
	wsnp_BE445121A_Ta_1_8	TCCATGTATCTCTTCAACCTAACCTGCAAGGAGAAYAAAAAAGAACAACTGATTGTTGAA[T/G]TGAAACAACACCAATTAATATGTCACCATGCCAACCAAATCAAAGGTAAACCTCAGGAAA	0.877	1
	wsnp_BE445121A_Ta_1_1	CTAGTGTAAATTCTAGTCTTCTAATTGATGTTTCCAAACGA[C/G]AACAGTTTCTACCACTAAGGATAAAGAGCAGAAATATCTTGAGATACCTTCCGTCTCAAC	0.859	1
	wsnp_BE445113A_Ta_2_2	CGCCACGCCGCGCCTGGAGAATGAGGAGCTCTACAAGAGGGTCCCGGTCGAGATCTGAGC[A/G]GCCTGTGCTGCTTTGCTTGGGGTGTTGCGCTGCTTTCAGCTAGGTGCTGGATGGAGCTCG	0.67	1
	wsnp_BE445113A_Ta_2_1	CCAGGCCGGAGGACATCAGCATGATGGAGTCCCCCGGGCTCGTCACCTTCATGGGCACGC[T/C]GCTGCAGGCCGTCGCCACGCCGCGCCTGGAGAATGAGGAGCTCTACAAGAGGGTCCCGGT	0.452	0.5
	wsnp_BE445011D_Ta_1_1	TACAGAGGCATAACCCTGCACAAGTGCGGCCGGTGGGAGGCGCGCATGGGCCAGTTCCTC[A/G]GCAAGAAGTAAGAAAAATTTCCCCTTCCATTTTGAACCAATTTTACATTTCTTACTTCAT	0.912	1
	wsnp_BE444858D_Ta_1_1	GAGAAGAATGTTGCAAAGTCAGAAGGTAGGCCTGAGCCTGCCTTGCATGGAAGCGAGGAC[A/G]TCCGTCCTCTTAGTTTGGATGACTTCAAATCTGCCCATGAGCAGGTATTTATCATCCATC	0.875	1
	wsnp_BE444858B_Ta_1_1	ATTTGATTTATATACGCTAAACGTTGTTTCCTTGATAATATGTAGGAGAAGAATGTTGCA[A/C]AGTCAGAAGGTAGGCCTGAGCCTGCATTGCATGGAAGCGAGGACGTCCGTCCTCTTAGTT	0.978	1
	wsnp_BE444858A_Ta_2_1	GGCTCTTTGGTTTACATCATTGTATAGATGGTTTTTTCATCCCTATGCTTTGGTTAGATT[A/G]TTTGATTTAAATAGGCTAAACGTTGGTTCCTTGATAATATGTAGGAGAAGAATGTTGCAA	0.897	1
	wsnp_BE444846B_Ta_2_4	TTTGAGTTTRATTGTGGCTTGTTCTTGCAGTGTGAGGCAAGCATTATGCAGTGTCAACTG[T/G]TTCTTCATTTCTACATGTCCAACATGCATTGTATCTTCATCATTTGAAGTAACTAATGTT	0.962	1
	wsnp_BE444846B_Ta_2_3	GCTGCGTGAGAGATATCCTGTTAAGAAACAAATATCATAATAATACGGCCATTTGAGTTT[A/G]ATTGTGGCTTGTTCTTGCAGTGTGAGGCAAGCATTATGCAGTGTCAACTGKTTCTTCATT	0.986	1
	wsnp_BE444846B_Ta_2_2	CTGCTGTCTGCTTCATTTTCTATCTGTATATTGTTGGATTGTACTAGAATTTAGTTGGTA[T/C]GGGGCAAAATTTAGTTGATGTTAATTGAGCTTCTCATATTTTGCTTGCATCTATCTGGGG	0.882	1
	wsnp_BE444846B_Ta_2_1	TCAAGGTTTTTCCCCATCTGTTGATCACAAACCATCTCTGAACACCAGAGAAACCGACTT[T/G]TTAGGCACTAATTATAATTTGTTGTTGGCTGCTGTCTGCTTCATTTTCTATCTGTATATT	0.914	1
	wsnp_BE444811A_Ta_2_2	CTAGACATGTTTGGTGTTTGATACATCCTTATCTAGATAAATCTAAGACAAGCTTTTTGG[A/G]ACGGAGGTAATACGTTGTCCACACTGTGTGCTGAGTTCACTGAACAACCATTTTTACAGG	0.618	1
	wsnp_BE444811A_Ta_2_1	ATATTACACATTTATTCTACTGTACCTTTCTAGCGTTACTTTCTAGGTTAGCTCCAAATC[A/G]TTGAACGTACATATATACCTCAAGTAATGGCCATTGAGGTATCATGAACTCATAATTATC	0.738	1
	wsnp_BE444720B_Ta_2_2	TTGCACCGTATGTAGTCACTTGTTGAAATCTCTATAAAGACAAGTATTTAGGAACGGAGG[A/G]AGTAGTATCTAGCTGTAGTGTTCCTGAACTTTTATACACAAAAAAGATCAGAACATATTT	0.8	1
	wsnp_BE444720B_Ta_2_1	CATTTCAAATGGACTCAACATACGGATGTATGTAGACATATTTTAAAGTGTAGATTCACT[T/C]ATTTTGCACCGTATGTAGTCACTTGTTGAAATCTCTATAAAGACAAGTATTTAGGAACGG	0.761	1
	wsnp_BE444720A_Ta_2_1	AAAAATGTGCATATTAGACTGCTGAATTTTCTAAAACTGTGTTTCCTAAACCCTAGTCCC[A/G]TTTATTTATAACAAGATTGCTATTCTATCTAGCTTTTGTTTTCTATCTAGTATCTAGCTG	0.728	1
	wsnp_BE444702A_Td_2_1	TGAATACCTGGTGCAACGTCGTCGAAAGTACATTGTCATTAGTTCGCCAGTTGGAACAAT[C/G]ATGTAACTGACTAGTAGAAGGTGTCTCACAATGCATCACTCACCTGGCAAAACACGAAGG	0.911	1
	wsnp_BE444644A_Ta_2_2	CGTTGCTTAATTTGGTAAAGATGTCGTCTGCCGTGGTTGCTTCACTTACAGCAACTTCCG[A/C]CGGTATTTTCATCCTCTTTTCTCCCCTTGCTCTATTTGTTTCATTTTTGGTCTACTGTCA	0.97	1
	wsnp_BE444644A_Ta_2_1	ATTGTACTTATCCATCTATAATTTTCTATTACCTGCGTACCTTTATTGCTAATTATGCTG[T/C]CATACTTATTTTGTAGATTGTGGAGGTGCTCCATTCCTACCATTGCTTTTTATATTCGTA	0.875	1
	wsnp_BE444631B_Td_2_2	GCATTGGTCATTCTTGCTGCAGGCGACAAGGTAATTCACTCACAAAATTGTGCTTAAM[A/G]CAAAGATTTTTACTAGAAACATTTTCCGCCATATTTTGGTCTTTGTATTACTGGTTTTGG	0.809	1
	wsnp_BE444631B_Td_2_1	GCATTGGTCATTCTTGCTGCAGGCGACAAGGTAATTCACTCACAAAATTGTGCTTAA[A/C]RCAAAGATTTTTACTAGAAACATTTTCCGCCATATTTTGGTCTTTGTATTACTGGTTTTG	0.78	1
	wsnp_BE444599A_Td_2_1	CTCGATCCCAAAACTTTGAGAGCAACACTAGGGGAGTAATACAATATCTACTTGAATAAG[T/C]ACTCCCCAGTAAACACCGACAGAATTGGAGTAAGCTACACACACACCAAATGGTGGGCAA	0.754	1
	wsnp_BE444579D_Ta_2_3	CTAGCATGAAACATAGTTATTTGAATTTTAATATTGTAATGTCACTGGCCTTGGATTTCC[A/G]TTATCTATTGGAGTTTTAATATGATTTCTTGTCCATTTTTAATACTCCAGCCACCAGATT	0.843	1
	wsnp_BE444579D_Ta_2_2	GATGTTGGCAAAACAAGCATTRGAATGAAGAAAAAACACAAATGTGAATTGATATATAAA[T/C]GTTTGAACATATGATATTTCTGACAAAGTCTACTTGTTTTTTATTTCTCATAGCAAAACT	0.631	1
	wsnp_BE444579D_Ta_2_1	CATCAGGACCTTTCCTACATCTACTGACTTTCTGCTGGTGATGTTGGCAAAACAAGCATT[A/G]GAATGAAGAAAAAACACAAATGTGAATTGATATATAAAYGTTTGAACATATGATATTTCT	0.983	1
	wsnp_BE444579B_Ta_2_3	AGAAGAAACTCATCGATCCTGTTTTTTTTCTGTTTGTTTGCATCACAACAGGAARCCCAT[T/C]GATCATTTTCTTCAGTGCATGGAGGAACTGACCCTAGATGACAT	0.646	1
	wsnp_BE444579B_Ta_2_2	TCTCATAGAAGAAACTCATCGATCCTGTTTTTTTTCTGTTTGTTTGCATCACAACAGGAA[A/G]CCCATYGATCATTTTCTTCAGTGCATGGAGGAACTGACCCTAGATGACAT	0.721	1
	wsnp_BE444579B_Ta_2_1	TCTTGTCAGTTATCACGTATATTTAAAAGGATTTGATATCCATCTGTTAACTTTGCACTG[T/C]AGGTAATTGTTGCAGAAGATATAGGGAGGCAGCTTTTGACTTATGGTAGCAGGTAAGTCC	0.859	1
	wsnp_BE444579A_Ta_1_1	ATGTTTTTAAGGCGACGCCTTGCTTTAAGGCGCTGGGGGGGCGCTTCGACGCCTAGGCGA[A/C]GCCTAGGCGCCTAAAGCGGACGCCTAGGCGCCTAAAGCGCAAAGCGCTGGGGGGGCGCCT	0.548	0.5
	wsnp_BE444541B_Td_2_34	CTGAAAAGCTTGGCGGACCTGTTGACATTCTTCATCTTGACGCACATCCGATATCTATGA[T/C]TGTTTTGAAGGCAACACTTACTCACACGCTTCT	0.861	1
	wsnp_BE444541B_Td_2_1	TGCCAAGAGACATTTATCAAAGAAAGAGTTATGGAGTTC[A/C]TGCTATGCAGGCAAGGAATTAAATGATCCAAGGGTGCTAACTGATGTYGGTGATGTCCCC	0.944	1
	wsnp_BE444541A_Ta_2_25	CAAGGAATTAAATGATCCAAGAGTGYTAACTGATGTTGGTGATGTCCCYATACAAGAGAT[T/C]CGTGACTGTGGTGTTGAAGATGACAGATTGATGCATGTAATCAGCGAGTCTGTCAAAACA	0.653	1
	wsnp_BE444541A_Ta_2_23	RWCAAAGAAACAAKCATRWGTTCWTGMTATGCAGGCAAGGAATTAAATGATCCAAGAGTG[T/C]TAACTGATGTTGGTGATGTCCCYATACAAGAGATYCGTGACTGTGGTGTTGAAGATGACA	0.864	1
	wsnp_BE444505B_Ta_2_2	ATGAAGGCATATTCCAAGTTCTGCCTTGTGCACCACAATCAAACCAGAGTTTTTTTTAAA[T/G]CTAAAAAAGAATAAAAAAATGGAATTAAAAACCTTTTGTAAATGGTCTTGCTGGAAAAAA	0.824	1
	wsnp_BE444505B_Ta_2_1	AAAGCAGAGTGTCACAGGCTAGAAAGTTATACAGTATAAGCAAGTACTCGATCCCATTTT[A/G]ATATGGTGACATCAATCATGAAGGCATATTCCAAGTTCTGCCTTGTGCACCACAATCAAA	0.882	1
	wsnp_BE444359B_Td_2_3	GGWTAGGGAGTTCCATATTTAGCTATGTAGCTTTGTTCCGGAATTTCCGGTAGAGCACCA[T/G]CCTATACTGCCCTGAATGCAAAGGTCCATTACTAGCTCCTAACCATTTGACGACAGCAAA	0.903	1
	wsnp_BE444359B_Td_2_2	ATGGATGCCAATATATTKTGCGCTGTGGTAGCTAATCACCAATGCTTTTGTCTATCTGGG[A/T]TAGGGAGTTCCATATTTAGCTATGTAGCTTTGTTCCGGAATTTCCGGTAGAGCACCAKCC	0.983	1
	wsnp_BE444359B_Td_2_1	CCTTCAATTATCCCCATTAGTGTTCGCTTGCCCATTTTGGAAAATGGATGCCAATATATT[T/G]TGCGCTGTGGTAGCTAATCACCAATGCTTTTGTCTATCTGGGWTAGGGAGTTCCATATTT	0.959	1
	wsnp_BE444359A_Ta_2_1	GGGTTGCCAGAACAGAAGGCACTTGAGCATAGTGAAACACAGCCCTGGGCAGTGGGCACA[A/C]AATAGACCGCCAATGCGAGGGAATTCGTGTGGCTTGCTTACCTACATGGGAAGGCAGGAC	0.594	0.5
	wsnp_BE444353D_Ta_1_1	GTGGCTGAAGGGTTCCTGCATTAAGTTTGTCTAATTGGGTTTAATTGCCATTTGCTGTAA[C/G]TTGAATGTTTGTGAACTGAAGATGTTTGTCCTATTCTTCTATGCGCTAATTCTCTCTACA	0.955	1
	wsnp_BE444305B_Ta_2_3	GGGTATCACAAGCAGGACTAGATACCTTTGAGGCTTCGGCCATGGAATTAGTTACCTTCC[A/G]AAGGCTACGCTTAACCTTCTCAAGTTCAGTTAATTGGCTATCAGGCACTGAATCAGCAGG	0.901	1
	wsnp_BE444305B_Ta_2_2	GTTCTTGAATCTCAGGATAAACTGGAACTTCCTGTGCAGTACRTTGTGGTTTCTCACATT[T/C]GATCTCTGGGTGGTCAGGGGTATCACAAGCAGGACTAGATACCTTTGAGGCTTCGGCCAT	0.596	0.5
	wsnp_BE444305B_Ta_2_1	ACTGATCATCATGGTTAGGTTCTTGAATCTCAGGATAAACTGGAACTTCCTGTGCAGTAC[A/G]TTGTGGTTTCTCACATTYGATCTCTGGGTGGTCAGGGGTATCACAAGCAGGACTAGATAC	0.444	0.5
	wsnp_BE444305A_Td_2_1	GTAGCAACAACGGTCGGCTCATTAAGTTTTTCTTCAGTTGTGACTGCATATGGAGTAACT[T/C]CCACTTCAGGTTTGAGATCAGGTACAAAGATATCCACCTTCGCATTTTCCAGAAGATCAT	0.945	1
	wsnp_be444301A_Ta_1_1	GTTCTTATACTATTTATTAGCCTACCCTAACTTGTTTAGTACTAAAGGCTTTGTTGTTGT[T/G]GTGGTGGTTGTGTTCTTACTATTTATGTCTGATGATTGACTCTTTAGCCTTTGGTTTTTG	0.765	1
	wsnp_BE444266A_Ta_2_4	CCTTCACTCTCTGGATTATAAACTCTAGCTCCGACAGTATATGCGTSACATCTGTGAATA[A/G]ATAGTACAATTATAGCAAAAAAAAACTGGATGCACAGACAATTAGAGCACGAAGCAGGGC	0.408	0.5
	wsnp_BE444266A_Ta_2_3	GCGGTGGGTCGACACCTTCACTCTCTGGATTATAAACTCTAGCTCCGACAGTATATGCGT[C/G]ACATCTGTGAATARATAGTACAATTATAGCAAAAAAAAACTGGATGCACAGACAATTAGA	0.579	0.5
	wsnp_BE444266A_Ta_2_2	CCTGAACCCCAAGATTGYGACTAGCGAGACTTACATGCCATCAGTGATAAAGAAGAGGTT[C/G]ACAACTCTCCCCGCTCAGGGCGGTGGGTCGACACCTTCACTCTCTGGATTATAAACTCTA	0.959	1
	wsnp_BE444266A_Ta_2_1	CATGCACAAAACACCTGAACCCCAAGATTG[T/C]GACTAGCGAGACTTACATGCCATCAGTGATAAAGAAGAGGTTSACAACTCTCCCCGCTCA	0.929	1
	wsnp_BE444264D_Ta_1_1	GTTTCATGGCCACGGGCTCCCAACAATTTATTAGATGAATAATAACCTTAAGTTCCCTGC[A/G]TCCGGATGTTGCTGTGTACTGTTCCGTTGAAATAGTGTACTGCATACTGCTGTGGCCCGG	0.989	1
	wsnp_BE444264B_Ta_2_2	TTTAGTGTTTACATGCTATGAGCAAAACATGTTTCTTTAGACTGTGCTCCCAGTCGTACT[T/G]CGCTACTACTCATCTACGCTCATGATAAAACATCAAGCATGTTCTAAGTTCTAATTGCAT	0.944	1
	wsnp_BE444264B_Ta_2_1	GCTGTGGCCTGGAAAAGAATTTAATATGCCAGCACCATTTGTAGAACAATGATTTTGTAA[C/G]TAAGCAGTAAGCTCACTAAGTAATGATGTGGCTGTGATCTCAAATCTCTTAGGACCTTTG	0.694	1
	wsnp_BE444144D_Ta_1_1	CGGTGCTGGTTCTTGCCCCACAATTTATGAATGCCCAAGGACTTATTTTTTTAGTTTTAA[T/C]TCGTACGTGTATCAGTATATGCGGTTTTTTGGTGCTGCTTCTTACCCCCACAATTTTGCA	0.889	1
	wsnp_BE444144B_Ta_2_1	AACTTCTTGCGGATTGGATGTTATAGCTGTGTGATGTGAAAAACGCAATAACTTCCAAGT[C/G]TTCTGCAAATGTTTCAGTTCCACATGATTGTTAAAATTTCAAAAATTAAGACTATTGCTA	0.942	1
	wsnp_BE444144A_Ta_2_13	TTTTGTTGGRGTAATTTATGTGATTTTGTGGTTTTTCGGTGCTGGTTCTTACCCCACAAT[A/T]TACGAATGCCCAAGGACTTWTTTTYGTTTTAACTYGTRCRTGTATCAATATATGTGTYTT	0.727	1
	wsnp_BE444144A_Ta_2_1	ACCCCAAGTTTCAAGCAGTAGCTATAGCCATCCAAAGGTCTGGCTTCAAGGTAACTTCTT[T/G]CGGATTRGATGTTATAGCTGTGTGATGTGAAAACACAATAACTTCCAAATRTTCTGCAAA	0.695	1
	wsnp_be444125D_Ta_1_1	AGTCAAAAAAAGAAATGTATGCATCTGCCCAGTTTAACTGGATATGTTTTCATCATTGGA[A/C]AGGTAGCAAAGCTGTGACTGTTGTTTGGAACATAAGTGATTGGTCTAGAATTGGGTACAA	0.919	1
	wsnp_BE443995B_Ta_2_3	AGATTTACAGCTATATTTGTTTCCCAAGGTTCCGATCTTCTCCTTCATGCAGTTCTCTAA[C/G]ATGCCATTATTAATAATAGGTGGAGCATATTATTCGGGAGCAAAATATATTGGCTGCCTA	0.888	1
	wsnp_BE443995B_Ta_2_2	GAGCGGAGGGAGTACTAGTCAATTCTTACCATAACCATTCCATGTTTCATACCGCTCTTA[T/C]GTTGTTACCGGAGAGGCAGTCTTGCTTTATTTATGCCCATAATTAACAGAAGTTCCCAAC	0.764	1
	wsnp_BE443995B_Ta_2_1	GCATTTTAGTGTGTTTGTTCACTCATTTCGGTCCATATGTACTCCATATTGAAATATCCA[A/T]AACATCTTATATTTGTGAGCGGAGGGAGTACTAGTCAATTCTTACCATAACCATTCCATG	0.881	1
	wsnp_BE443973A_Ta_2_1	TTTTTGTTGCAAGTATATGTGATGTTTCTTTGATCTTCGTGTTTCTTTGTTTTATAATTG[T/C]AGTGCACGAGAAATCAATTTTGCTTCCTCTTTTACCCGCAAGCCTTTTAGCATTACACGA	0.951	1
	wsnp_BE443948A_Ta_2_1	TGCGAAGGTGCACAAACCTTTGTCTTTGAGAGATATTCAGAGAGAGGAAGAAAGGAGATC[A/C]GGTGTTGTCCAGCAACAACCACCCTCACCTGCTCCAGCAAAAGGTTTCG	0.987	1
	wsnp_BE443930B_Ta_2_2	GCTACAGAGAGGGGTCGCAAAGCGAGGCCTAACTTGAAGGTAAGTATTCCACCGAGGACA[T/C]TGTATCTGTTGTGCAGGATACATTCTTAGTTCATTTGACTGATCGATTTCGTGTTTCCAA	0.964	1
	wsnp_BE443930B_Ta_2_1	TCCTTCTGACAATTGACATTTGGTTTTGCCAGGAATTGGGACATCAGGTGGCTCTTATCC[A/G]CCAAATTGCTAACAATGTTTTCACCAATATGGGGAAAACCATTGATTACAAAGTTGGGAC	0.992	1
	wsnp_BE443930A_Ta_2_1	TCATCACTCACACACGTGGGCACCTCACATGTCTAGGCATTTTGCATGTTCCTTCTTGAT[A/T]TTTTTTGTACAGCCATAACCTTATCATATTGTACTTGATAACTTACCTGTTAATGAATAT	0.971	1
	wsnp_be443797B_Ta_2_1	ATATTTCCTGTACATTGCAGGTTCATCTCATAGAAGGAATCATCGATGAAGTCGACAGCA[T/C]GGTTCATGTTTCGTGGGTCCAGCCTAGAGTACTTGGCATCCCACAGGGAAGGCGTTGCGG	0.805	1
	wsnp_BE443797A_Td_2_1	CCATTCCCAAATATTTGTCTTTCTAGAGATTTCAACAAGTGACTACATACGGGAGCAAAA[T/C]GAGTGAATCTACACTCTGAACTATGTCTATATACATCCGTATGCATTTGTATATACCTCA	0.895	1
	wsnp_BE443771B_Ta_1_1	CGACGCATTGCTATTAACAGACGGCACGGTTCTAAACAGATCTAAGAATAGCCCGATTTG[A/T]CGGAACCAACGACCGAACCGGATCAAGGAATAGAATACCGAGAGAACTGGGG	0.944	1
	wsnp_BE443745A_Ta_2_3	CATTACTATAGTTGATTCRCATCGAGGACTTGGAATGCAGATCCGTGATGGAGGTATTGM[T/C]TTTTTTGCTTCCAATTGTCAATGAACTGTCATACTATCAGGCGGCATAACTGAATATCTT	0.845	1
	wsnp_BE443745A_Ta_2_2	ACATTACTATAGTTGATTCRCATCGAGGACTTGGAATGCAGATCCGTGATGGAGGTATTG[A/C]YTTTTTTGCTTCCAATTGTCAATGAACTGTCATACTATCAGGCGGCATAACTGAATATCT	0.917	1
	wsnp_BE443745A_Ta_2_1	AAGTGCAAGCTTTTTCAACTTTGAGAAGCTGCTCTTTGACAACATTACTATAGTTGATTC[A/G]CATCGAGGACTTGGAATGCAGATCCGTGATGGAGGTATTGMYTTTTTTGCTTCCAATTGT	0.751	1
	wsnp_BE443588B_Ta_1_2	TTATCACTGCATGGGACACCGTAATAGTTTCTGCAAACCTAGTTCTAATGATACTATTGG[T/C]TTTATGCATAACATGAATTCCAAGCATGAAGTGTCCAGTTCGTCACTTGTATCTGTAGAA	0.823	1
	wsnp_BE443588A_Ta_2_3	AATTGCTGTTTTGAGTCGKCGGTCAAACCAGCACTTTGTTATCGGACTATATTGCATCGG[A/G]TGCATTGTATCATCTGGATAGTCGCTGGCAAAGGCTTTTCGTGCGACCCAATCGTAGAAC	0.955	1
	wsnp_BE443588A_Ta_2_2	CTAGGAGTACATGCGAAATGTTAACTGATTCAATGTACAATTAATTGCTGTTTTGAGTCG[T/G]CGGTCAAACCAGCACTTTGTTATCGGACTATATTGCATCGGRTGCATTGTATCATCTGGA	0.982	1
	wsnp_BE443588A_Ta_2_1	TGCTGTAGCATTTGAACTGAGATTTCCATACATTACTGTTTGTGCATTTGAGAAATTTGG[A/C]ATCCAGAGTGTGTCATTACCTGCGGAGTTGAACTAGGAGTACATGCGAAATGTTAACTGA	0.952	1
	wsnp_be443572D_Ta_1_1	TCACACAAATCGACTATCAGTTACCACAAGACAATGAACAATAATGCTTGCATACAATTT[T/C]CTTTCAAATGGATGCCAAGTACTTCTGA	0.927	1
	wsnp_BE443568A_Ta_2_2	GTTGATAAATCATGGCAATATCATATTGGTTTATCTGCACCTGCTGCTGAACTATTGCTA[A/G]GATATGAACTGAATGTGAATGGTAAACTTGTGAACCTATTATTTCTTGATTTTTCTGATA	0.983	1
	wsnp_BE443568A_Ta_2_1	CTTCATGCATGATTTCCTAGAACCATTTCCTGCTGCATACTGCCAGCATTAATCGTGTAG[T/C]ATATGGTATTTTCAACGGAATGCCAGAAGCTACGAGCATCTAGTGGCAAGACTGGCCTGT	0.687	1
	wsnp_BE443531B_Ta_1_1	CAACAATCTCTACTTCATATTTGTGCTGTAGTTGCAACCCTGATAGTACTCGGTTACTTG[T/C]TCTAGCATCAAGGGATTTCTAATTTACTTGCTAGGCTAATCTATACTGTTTTGGGCCTCT	0.915	1
	wsnp_BE443531A_Ta_1_1	AACTCCATGAGGAAGTGGCCGCTGCATCCGAGGTGTCGGGAGAGAAGTTCTGGAGGCTGC[T/C]ACTAGAAGAAAGCTACTGGGAGACGATGAAGTCTGGTGTTGCTGATATGCTCAACACCGG	0.821	1
	wsnp_BE443521B_Ta_2_1	CAGCGGAGCCTCTGCGGCTAACCTAGAGCTTGTCTACACTCCCCAAATTTTTTTTACCTC[A/G]TATGTATTTTTCTGACTCCCAGCGCCTAATAGGAAGAAACGGGCAAAAATAACTGGGATG	0.942	1
	wsnp_BE443396B_Ta_1_1	CTTCTCCCGATCATTGGTGGTTGTGGTCTAGCTGCTGCGACAGAGCTGAACTTTAATATG[A/G]TTGGTGAGTATAATTAAGTAAAAATCCTCTTAAGTTGTTTCTCTCGTATCCTCTCCCTAT	0.846	1
	wsnp_BE443332B_Ta_2_2	CATCGGTTCCTAGTCAAACCACTGGGAATGGATGAGAGAATCGTACCGTCCGTTTTATGG[T/C]TCCAGGAAATCCTTCATAGAATGCTGGCCAACCACACCCTGAGTTGAACTTCGTAGATGA	0.637	1
	wsnp_BE443332B_Ta_2_1	TTCCGCCTATAAGAGTATTAAGCGAAGAAATGTCACCGCCGTCAGCAT[C/G]AGGGCATGGAATGCATAGAGGAGAAGAAAGGCATCGGTTCCTAGTCAAACCACTGGGAAT	0.746	1
	wsnp_be443312B_Td_2_1	TTCATTAGCGATAAGATTTCTCTGTCTGGAGTCCTGGAAACAGCCTCTTGCAGAAATGTA[A/G]GGAAAGGCTACGTACAAAAGACCCAAAGTGGTCAGACCCTTCCCCGGACCCTGCGCAAGC	0.944	1
	wsnp_be443312A_Ta_2_1	TTGTCATTCGCAGGATGTATTGGGGTTACTGAGGTCTATGTATGTAATGGTGTGCATAGA[T/C]GAATCTGCATCTTTTCTGAGATACGGTTATTTGTCGCGGGACAATGTAGCCACCGTGAGG	0.913	1
	wsnp_BE443291A_Ta_2_1	ATTCTTCTATGTGCCGTGTAT[A/G]TATTCAGTTTGCGGGATTTTCAGATTCTGGTGCTTATTATGCTTTGCACAAGAACTGAAT	0.855	1
	wsnp_BE443288B_Ta_2_1	TAATAACTGAACCATGACCTTCCTGGTTCTCTATGTCATTATTTGTAAATGTAAATAACG[T/G]GTGTGTGCTGCAGCTTTCTCGTCTATGGTAGAAGGAAAAAACGAAGATATATCAACAATC	0.804	1
	wsnp_BE443253B_Td_2_1	AGGCTAAACATTGGTCAAGGCGTGCGCGAATTTTGCCACTAACCGTCTTCCGATGAATTT[A/T]ATTTTGTAAATTTCCCCGATGGACGCAGTGGAGGCGCGATGTTGCCTTTGCCGGCTACCA	0.883	1
	wsnp_BE443253A_Ta_2_1	GTCTGCTTCTCCCTCGAAGCCG[C/G]TCAGCGCTGCCTTCTCGTCGGCTCCAACGGCGCAGGTAGCTCTTGGTCCCTCTGAAACCG	0.621	1
	wsnp_BE443232A_Td_2_3	GACAGCAGCCTGCATCAAGACCGGGCGGCCACAAATGGCGAAGCGCGCCATCGAGCTCTC[T/C]GAGGCAAGGCTCCTCAAGGACGGCTGGCCCGAGTACTACGACGGCAAGCTGGGCAAGTTC	0.602	1
	wsnp_BE443232A_Td_2_2	TTACAGCTACAAATGGCAACATAGCTTGTCAGGAGAAAAATGATTTTGAATCTCTGGGAA[A/C]CCTTGATCTGCTTTGTTCTGATTGCTTGGGGGAAGTTCTGTCACTTGAGGAGTGGAGACG	0.929	1
	wsnp_BE443232A_Td_2_1	AAATATTCCTGGTTTGTAAAACTGTTATTATCTGAAGTGACTATTTTTTTCTGATTGAAG[A/T]GTACAACTATAATAATTATAAAACAATAATAAATGGTTAGAATAAACTTCATTCTGAAAT	0.413	0.5
	wsnp_BE443202B_Ta_2_2	GGAGATGCTGGGGCCGGACCACCCCGTGATCAAGGACCCCGAGTCGGTGCACCGGAGYGG[C/G]TGGGACAAGGTCGCCGAGTACTACC	0.48	0.5
	wsnp_BE443202B_Ta_2_1	GCTGGAGATGCTGGGGCCGGACCACCCCGTGATCAAGGACCCCGAGTCGGTGCACCGGAG[T/C]GGSTGGGACAAGGTCGCCGAGTACTACC	0.62	1
	wsnp_BE443190B_Td_2_1	CAGAACGCCAAAGTGTAATTGACGAGGTAAAATTCCAGACACACTTCAAAGAACTTACAT[A/G]CGCCCCATTCTGTTTCTTTGACACAAAGAACTGTTGCAAACACAGATCCATGAGCAAATG	0.991	1
	wsnp_BE443187B_Ta_2_1	ATAAGCCATTCTTATACGATGGGGTATGTCTACAATCTGATCAGTAGGGCAAGCATTTAT[A/C]GTTTGTTTCTATAATTAATTGATTCGTATAAATGACTTGACAGGGACGACTAGTATCTGT	0.885	1
	wsnp_BE443187A_Ta_2_3	AGACTTAACAGAAAAGAAAAGGAGGAGGAAAAACGGCGATACCGGGTTAGTGATTGTTTA[T/C]CAAATCACCATTATTGGCTGAAAAATAATATGGCATATTCTGGTCTGAACATCACTTTTT	0.928	1
	wsnp_BE443187A_Ta_2_2	AGGGCGGAAAAGGCACGAATTTTGGTYACTAAAATTCCAGGTAGGTTTTGATGCTGGAGA[A/C]TATCGTGTATTTCAGTTTAGTTCAACGAATGACCGATATCTTTCTCAGCTATGATGGACA	0.975	1
	wsnp_BE443187A_Ta_2_1	TAGTTCTGGAAGGGGTGCTCATGTAAACCTTAGAAGGGCGGAAAAGGCACGAATTTTGGT[T/C]ACTAAAATTCCAGGTAGGTTTTGATGCTGGAGAMTATCGTGTATTTCAGTTTAGTTCAAC	0.985	1
	wsnp_be443094B_Td_2_1	GAAGTCCTTCGACTTAGGTAGAGGTACTTCACTGAACCATGGATGCTCCAATGCAGCCTC[A/C]GCTGATATACGCTGTACAAGAAAAATCAAGTGTGCTTAGTCAGTAATATAAATGAGAATG	0.976	1
	wsnp_be443094A_Td_2_2	TTCATGTCCATGGCACATCTCACCTCAGAAGCCATCTGACCTCACTGATTCAGGTTGAAG[T/C]ATAGCAGTCAGTACGAACAAAACCCAAGCAAGCGGTTTGAGCTCAGCCGAAAAGGCCACG	0.869	1
	wsnp_be443094A_Td_2_1	GGTCGGAGTGCTAATCCTGTGAACAGAATTCTATGATGGGCC[A/T]CAAGTCACTAAGCACAAAGCCTGCTAAAGAACGCTGTCAGTTGCTTGAAGACACCAAGAA	0.945	1
	wsnp_BE443068B_Ta_1_2	GGCGTGTCGATGGTGATTGCAGTGGTGATATTTGTGTGGAAGAGAGAAACTATGAAGCAG[T/C]GGTGATGGCCGGGAAAGAAAAGGAAAGCTCTATTCACATTAAACATGGAACCGAAATCGA	0.958	1
	wsnp_BE443068B_Ta_1_1	GGAACAACTGTGATACCCGTCATGCATGCAGGCAACAGAAGAGGCTCATTTGATTGGATC[A/G]TGTCCTCCTCAGAACAGTTCTCCCCTTTGCTTACTAACTTTCCAGCCAGATGTCGTTCAT	0.931	1
	wsnp_BE443044D_Ta_1_5	TATGGAGCAATGAGCTAATAATTAGTAGTACTTCAGGTATAACTTATGTCTAGTTCTTTT[C/G]TTCCCTTTATGTCACTAACTTCTTGACACATCCATGCATGCATGTATACAGGGCTTACTG	0.711	1
	wsnp_BE443044D_Ta_1_1	CCGTTTTTCTCCTGTTCTTTTGGACGATTTGTTTAAGACCAAGTTCCTTGATTGTTCTTC[T/C]GGCTCATCTGTCAGACTGGGACCATTTGCCTAGTAATCTTCTTGAAAAAGGCCATATACT	0.967	1
	wsnp_BE443016A_Td_2_1	GACACGGATAAAAATTTCAAGAAGTTATTTGAGTTGATATGCTGTATAAGTAGCAAAGAG[A/G]AAAAATGGGAAATCTGATCGCAGATGGATAATTGGTGTTTTTTATTGGTCATTCAATTTT	0.96	1
	wsnp_BE443010B_Ta_2_2	CGGTTTTAAAGTCAAGGCTTGAGGCTTTCCATATGCAGACCGAACCTGTATGTTTTCTCA[A/G]CCAACTATGTATTCTTCATATCTTTCTTCAGGATGAAACGGTTCTTCTGTTATTGTCCAT	0.817	1
	wsnp_BE443010B_Ta_2_1	CTATATAGTTTTTCCTCAACTGGCATTTTGGTGCAAACTATTGACCTCTGATTCTTCTCC[T/C]GTTTACCAAGGTTACCGGAGAGCCCTTGATTCAAAGGAAAGATGACACAGCTGCGGTTTT	0.98	1
	wsnp_BE443010A_Td_2_2	TTCTTCAGATCTTTCTTCCGGATGAAACAGTTCTTCTGTTATTGTCCATCCTTTTGTCGC[A/G]TACTTTCATTAGTGTCTTTCCTGCCAAACTCTGGTTTCATCTTGCATGAAGCAAAGCAGT	0.977	1
	wsnp_BE442995A_Ta_1_2	AACCAAGTCCCTTCGTCGAAGTGACTTGAAAACAATCCACTGATCATAKTTCACTTTGTT[A/G]TCCTTATTTTTTGATATAGTTCGGAGCTTGTACAGAGAGTAGCAATCAATGAAATAGCTG	0.584	0.5
	wsnp_BE442995A_Ta_1_1	TCCTTGTGTATAACCAAGTCCCTTCGTCGAAGTGACTTGAAAACAATCCACTGATCATA[T/G]TTCACTTTGTTRTCCTTATTTTTTGATATAGTTCGGAGCTTGTACAGAGAGTAGCAATCA	0.625	1
	wsnp_be442982A_Td_2_1	CAGGTATTTACTTTTCTGATTGTTTACTTATGTGTCAAAGATGCTACTATTATTTTAATT[A/G]TACCAAGTAGACCTGTACATGTATGTACCATACTACCAAGGAGAATCGTTTTGCA	0.622	1
	wsnp_BE442961D_Ta_1_1	GTGGACCAACTTCACGCTCGAAGAGCAGGCCAAGGTTATAGTTGCACCAAGAAGCAACAA[T/C]GAAATGGACGCGTCAAAGCTGAAGTCCGAGTTCCCTG	0.851	1
	wsnp_BE442961A_Ta_2_1	CGAGATTCTGGAGATGTACAAGGAATACATCAACCCAGACTTCAAGTGGACCAACTTCAC[T/G]CTCGAAGAGCAGGCCAAGGTTATAGTTGCACCCAGAAGCA	0.936	1
	wsnp_BE442939D_Ta_2_1	GTGGCGTTGAAGTCACAAGTTTGTTTCATGTACGAACAGAGGAGATATCAGAAATGGTTC[A/G]ATTGGTGTTGGTTCTGAATTGACATTTGTACTATGAACTGAACTTGTTCTACTCATTAGT	0.959	1
	wsnp_BE442892A_Ta_2_2	TTGAATTGACCGATAACCATATAAATTATGACATCTTTATTAAATCCCTTATCAGGACCT[T/C]GCTTCTATTTTGTTTATCTCTGACTCTGTTCTCTTTCTTTGGTACTTGTCATTTTTTTTT	0.739	1
	wsnp_BE442892A_Ta_2_1	AGTGAATATCTAGTTACAATCCTGATGTGATATATTCTAATATTCTATAAATACTTTCGA[A/G]TAGACAATGACTTGATTGCTTTGGTACCTGTACCTAACTTCCCACTATAATCCGTAACTG	0.57	0.5
	wsnp_BE442869B_Ta_1_1	TGTACAAGTTCACTAAAGAAGTTCTCACACTGCCATAAGATTTATGATGCAGAATATAAT[A/G]CAATTGAGCATAATAGTAACCGTAGAACATGCAAATCTAGGTTTCTCTCAAGAATCACGA	0.714	1
	wsnp_BE442869A_Ta_2_1	TTCCCTTTACATGTAGCGAATACTTGTTACCAAAATTTATAACCTTGTGATTATCCGAGG[T/C]ATCATGTTTGTGTCCATTCATTTGGCTATTAATCAATTTACATGCTCCATGCAATCAAAC	0.964	1
	wsnp_BE442788D_Ta_1_1	ATTGGCATAGTTGTGGACGACTCGCAGCCCTTTACATCTATACAGCTAAGGTTGGCGGAC[A/G]GCACTCGCATGGTCGCTCGGTTTAACCTTCACCACACCGTGGGCGACATCAGGTCTTTCA	0.781	1
	wsnp_BE442788B_Ta_2_1	GCAAGGCCTCGATCAGCTTTCCAGGGTGTTGGTAGAACCCTCGGTGGATCTTCAGCAGAT[C/G]AGAGTCCTGCACCAGCTCCTGTGACGCAAGAGCCCTGCAGTGCTCCCAGGTCAATTGGCA	0.716	1
	wsnp_BE442788A_Ta_2_2	GGTGTTGGTAGAACCCTTGGTGGGTCTTCAGCAGATGAGAGTCCTGCACCAGCTCCTGTG[A/C]CACAAGAGCCCCACGGTGCTCCCAGGTCAATTGGCATAGTTGTGGACGACTCGCAGCCCT	0.598	0.5
	wsnp_BE442788A_Ta_2_1	TCAGCTGTCCCACGTCAATGTTATAAAACGACATGGAGATTATGAGGTAGGC[T/C]TTTCATTTATTTGCAGTATACCAGTGTTAAATATGTTAACCTTGTTTGTGGTTTTGTTCA	0.96	1
	wsnp_BE442776D_Ta_1_1	ATTCATATTAGTTGTCGCTGCTTTAGTATAACTCTGT[A/G]CTAAAGTTGTGCTAAAGCAGGGACAATTAATATAGATCAGAGGGAGTGGTAGCTAAGCAA	0.95	1
	wsnp_BE442776A_Ta_2_2	CTTCAGCTGTGGCCATCACAACTACAGACCTTGTTAGCAAGAGTATTGCTGTCCAGACTG[A/C]GGTTTGAATTTCTTTATTTACTTGCATATAGGATTCGTTGG	0.932	1
	wsnp_BE442776A_Ta_2_1	TAAACCTATTGAGATAAAATCACCACTAGGAGCTTAATGATTTGCTATCTTTAAACTATT[A/G]TTTTTGTCCTTCCATTACAGTTCAAATTCTTCAGCTGTGGCCATCACAACTACAGACCTT	0.761	1
	wsnp_BE442750B_Td_2_1	ACGGAGGTAGCTCCGTGGTGATCGATGGATGGATGTTGAATTTTGACAGGAGGAGTGGAG[A/C]GTGCAGCTGGTGCCGATCCAGTTCCTGTTCCTGTCGGCGTGCCCGGTGATCGCCGTCCGC	0.836	1
	wsnp_BE442750A_Ta_2_2	CCACTTTCTTCGCACCACCACCACCATCTTTAACTTTCTCACCATCATCGTCAGCCTGAG[A/C]TCATGGCGGAATCAATGAGTGTGCAGACGGACTACAAGCTGAAGGGGCTGCAGAGGGACG	0.742	1
	wsnp_BE442750A_Ta_2_1	CTTCGTGAGCAGGTCCGGCGGGGAGGGGTACCCGCCCCACGTCCCCGTGCACGCCACCAG[T/C]CTCCTCCTCATGGAAGTGGTAACCACTTTCTTCGCACCACCACCACCATCTTTAACTTTC	0.721	1
	wsnp_BE442716B_Ta_2_2	GGTGGCAAACCACTGTTTTCAGCCAAGGCTAGTGGAATCCCATCCAGCGCATCAGCAAAC[A/G]ACCTGATTGCATACTGCAAGTACAAAGAACACGATGAAACGATATTGCATCTTGTTGCAA	0.943	1
	wsnp_BE442716B_Ta_2_1	GTAACACTTCTATATCACAAGCACAAAAACACTGGATTTGCGCACATACTCATCCGACTA[T/G]AAGTACAAGGACAAGTGACGTTACATTGAATCATCAAGAACAAATATTGCTACCTATTAG	0.996	1
	wsnp_BE442700B_Ta_2_2	AGATTTTTACGCTGTACATTGTGCATAATTTAAAGTCATGGGTCCAACTATAAATCTAAA[C/G]CAATGCTAACCACATCACTGGTAAGCTACTTTTGTTCTGCCAAACGTGTACCCTTAATAT	0.945	1
	wsnp_BE442700B_Ta_2_1	TATAAAAGGCCACTAGAAAAGTAAGTCGACACAACATATTTACAAAAGATATCATACCTT[A/G]CCTGATAAAGTAACACAAATTAATAAGTTAAAATAATTAATTCATCAGATTTTTACGCTG	0.436	0.5
	wsnp_BE442676B_Td_2_2	TATCACTCCTGATGAGGTTTCTCCTTTTTTTTTTCCCTTCCTGAAATTCTGTCTCTTCCC[A/G]TAGTCTAGAACATAGAGAAATACATGTTGTAAGGATCAGATCTCCTCCAAACTAATACAG	0.809	1
	wsnp_BE442676B_Td_2_1	CAGGCATGGTAAAGAATCAAAAGCTGCCAGCAAATATCCTTACGCCAACAACTAAAGCTG[A/C]TGATCATGATGTCCCTATCACTCCTGATGAGGTTTCTCCTTTTTTTTTTCCCTTCCTGAA	0.968	1
	wsnp_BE442676A_Ta_2_2	TTGAAGTTTTCCTGCTGAGACTACCTTCTGTTGTTACATTATTTTCCGTTGAAAGAGCCC[C/G]TTATTTATGATGGTATTCTTCAGATAGTCAAGTCAGGGCTGATGTCCAAGGATGATTTTG	0.516	0.5
	wsnp_BE442676A_Ta_2_1	TCCTTTTTCTTTTCCTTCCTGAAATTCTGTCTCTTCCCATATTCTAGAACATAGAGAAAT[A/C]CATGTTGTAAGGATCAGATCTCCTCCAAACTAATACTAGTTTATAGAGGGAAAGTATTAC	0.91	1
	wsnp_BE442666B_Ta_2_2	CCTGCTTCAAAATTATAGGTTCTAGGCAGAGAACAAGTGCCACTCTGGGTACCAACAAAG[T/C]GCTGAGCTGAGCTTTTTGATTGTTTTCTTAGGCTGAACACGCACGCGGTGATCGAGCCGT	0.913	1
	wsnp_BE442666B_Ta_2_1	ACTCCGCATGGCATCAGCTTATCAGCCACTGGTATGCATTGCAACATCAGTATATATATA[T/C]TCCTGCTTCAAAATTATAGGTTCTAGGCAGAGAACAAGTGCCACTCTGGGTACCAACAAA	0.849	1
	wsnp_BE442666A_Ta_2_1	CGTGGCATCAGCTTATCAGCCACTGGTAATTATGCATTGCAACATTAACCCTGCTTTAAG[T/C]TCTAGGTCCTTATAGGCTAAAGAAGGAGCCCTTGGTACCAACAAAGCACTGAGCTGAGCT	0.789	1
	wsnp_BE442658B_Td_2_2	GCAGTTGATTTTGTTTTCTGTAAATAGTTGCAATGACCTGACTGATTTAAAGAGTTTTCA[A/G]CGTTCAATCGTCCCCCCTTTCTTAA	0.972	1
	wsnp_BE442658B_Td_2_1	CAAGTGAGGTATGCTGCAGTTTTTCACACCATGCTATTCATAAATCAGGTGCCTTTCCAT[T/C]TGCAAATGCAGCAAACAACCAAACTATGAAATACTGCTATTGGAAGACAAACCTACAATA	0.886	1
	wsnp_BE442658A_Ta_1_1	TCAGGTGCCTTTCCATTTAAATACAGTGAACAACCAAACTATGAAATACTGCTATTGGAA[T/G]ACAAACGTAAAATATGACAGTATCACCAAACTGTAGAAAAATCACTCTTATTCTGATGGG	0.805	1
	wsnp_be442619B_Ta_2_1	TTATTTTTGAACACATGCTTTGGATAAAACTTGATTCCAAAAGCATTTGATAGGTCCAAT[A/G]GCTGAAAGACAACCTGGTATAGAGCTCTGGTATATTTTGTTTGTCCAATGGCAATAGCTT	0.961	1
	wsnp_BE442608A_Ta_2_1	TGGGCTAAATGCTTATTTGAACAAGTACAGAATTGAGCTTGACCCTCAGCTTGAAGCCCT[T/C]GTTGGAAGGTATATTGCCACCCAGCACTAATTTTGATGCAAGATCTCTATTTGTCATCTA	0.88	1
	wsnp_BE442582B_Ta_1_3	AGCACTTAAAAGGGTTCAGTTTCTCCTAGATTGAGATCAGTTCTGCCTGCTTGAATTTTT[T/G]TTTGACAAAATTTCCCCTGCTTCGGAACACAGGGTTGACAATGACTGTCACTGACTATGA	0.833	1
	wsnp_BE442582B_Ta_1_2	CGATAGCGGATGTGGGCCTGTGACCTTATGACTGGTAGAARGCAAGACTGAATTCATGTT[C/G]AAATTGCGATTTATTTCATTGTGAAATTACTCCCACCTCTCAAGAAATGAAGGAAACACT	0.555	0.5
	wsnp_BE442582B_Ta_1_1	GAGTTACCAGTTAGCGAATTCGATAGCGGATGTGGGCCTGTGACCTTATGACTGGTAGAA[A/G]GCAAGACTGAATTCATGTTSAAATTGCGATTTATTTCATTGTGAAATTACTCCCACCTCT	0.581	0.5
	wsnp_BE442572A_Ta_1_1	ATTAATTCTTCTGTTTGCAATTTTGCAGGTGCCCATATTGGTCCGGAGCCGACAACCGAC[A/T]GATTTGTTGTTGTCATGGTAAACTTCAGGCATTCTTAAGTCTTCTATTTGTAGGAATACT	0.901	1
	wsnp_BE442567B_Ta_2_3	CACCAGAAAGGAAAACAGAAGCTCACATGTGGTCTCTTTGGCCAGAAGAGCCGCATCCTC[A/G]TGCGGTGGAGCTCGTCTGAACTGCTTCGATGATACACAGCCCATACAGACCAGCTCACAA	0.652	1
	wsnp_BE442567B_Ta_2_2	TTACAGTCACACAGATAATATTCAGGCTGTCACCCCAAAATTGAARGACACCCAAATTGT[C/G]TAAGAAATTACAGCTATTTGGAGCGTTGGAATGGTGTAGAAATTAAAGACTGACCCGATC	0.488	0.5
	wsnp_BE442567B_Ta_2_1	AAGTTTGGAACAATTTTACAGTCACACAGATAATATTCAGGCTGTCACCCCAAAATTGAA[A/G]GACACCCAAATTGTSTAAGAAATTACAGCTATTTGGAGCGTTGGAATGGTGTAGAAATTA	0.666	1
	wsnp_BE438866A_Ta_2_8	ACTGTTGCATACGAAGGARAGGCAAGAAGAGATTTGCTCGATGCTGATTGCTACCTTAGG[T/C]CCTTCCCTAACTTGTGAAATCCTATCAGCGGAAGGGTTCCAGCAAGGATTCTCTTCTCTT	0.97	1
	wsnp_BE438866A_Ta_2_1	TTACCACGCCCTGCGGGAGAGTTGT[C/G]AACCTCTTCTTTATCACTGATGGCATGTAAGTCTCGCTAGTCRCAATCTTGGAGTTCAKG	0.917	1
	wsnp_BE438495B_Td_2_1	GGGTGAGTGCCGAGTCTTGCTGGTTGGAGTTCCGAAGCACTCTTGTGGCGTAGTAGATCT[A/G]GAGTTCTATAGCCATGTTCTGTTTGTTGGCAAGAAATCTTGTGCTATGGGTTGTTCTCCG	0.915	1
	wsnp_BE438296B_Ta_2_2	ATAATACTAATAATAATGATATTTACCTTCCAGACTAATATTCCCTTACTTCGCAGATAC[T/C]GAGCCCTCATGTCAACAGTGCTAATCCATGAATCACTAACGAGCTGGACACTGGGACCAC	0.994	1
	wsnp_BE438296B_Ta_2_1	TAACAAACACAGCAGGTGCGCATAATAACAGGATTCCGGATTTAAGCCATCACCCCGTTT[C/G]AAGATCAACCACTAGCATCAATAATTTTACTCTTATATACAAATGTGCTAGAAAAGGTTG	0.594	0.5
	wsnp_BE438285D_Ta_2_3	TATGGGCCTTCCACGATTTGCCATGGATCCAGGTAAACCATGCCCCAGGCTACCTCTTGT[T/C]TGTTGATCAATTCCATCCTCAACATCACTATCTTCGTCATCGATTAGATCTAGTGGACCA	0.924	1
	wsnp_BE438285D_Ta_2_2	AATCAATTCTCAAARAAGACATGAAGTAAATACCTCAGGAGTAACATCAATGTCAAGATC[T/C]GTTGGATCAAAAATAAATGATTCATCAACCGAGTACAACAGAACACCATCAGTGGTCGCT	0.875	1
	wsnp_BE438285D_Ta_2_1	GAAGCAGAATCTTGGGACAATCAATTCTCAAA[A/G]AAGACATGAAGTAAATACCTCAGGAGTAACATCAATGTCAAGATCYGTTGGATCAAAAAT	0.931	1
	wsnp_BE438285A_Ta_1_1	CACCACTCTGGGACAATCAATTCTCAAA[A/G]AAGACATGAAGTAAATACCTCAGGAGTAACATCAATGTCAAGATCTGTTGGATCAAAAAT	0.957	1
	wsnp_BE438268A_Td_2_3	GGTTATTCATTGTGCTTAGTGATCATAACATACAACTTATTGATGATGCCTTAGGTGCTC[T/G]CTGAGATGACAAATGGTGGAGTTGACCGCAGTGTTGAGTGCACGGGCAACGTCAATGCTA	0.887	1
	wsnp_BE438268A_Td_2_2	CTGATTTTACTATTCATGAGTTTAATCTGTTGCTTTGCGAAGATTYTGATGTTTTATATC[T/C]TGTCCATGTTCAGCTAGAAAATTTGGCTGCACGGAATTTGTGAACCCGAAAGATCACACC	0.563	0.5
	wsnp_BE438268A_Td_2_1	AGAAGGTAAATACTTCTGATTTTACTATTCATGAGTTTAATCTGTTGCTTTGCGAAGATT[T/C]TGATGTTTTATATCYTGTCCATGTTCAGCTAGAAAATTTGGCTGCACGGAATTTGTGAAC	0.617	1
	wsnp_BE438226A_Ta_1_1	TCAACAGCCTTTTCTCATGTCATAGTGATGATCAATAATACTTCAAAATAACGACCATTC[T/C]TCCCTTGGTTCATTGTAATATGATGAAT	0.892	1
	wsnp_BE438217A_Ta_2_1	TTGTCTGTGATGAAATGTCTAGTATTTTGCCAGCGAGAAATTGCTTTTCAAATGATCATT[C/G]TTTGATAATAATGTAAATAATGTACTAGTGGTACTACTTCTGCGAAGGGAATGTGCAGCT	0.565	0.5
	wsnp_BE426801B_Ta_1_1	GTTCCCATCACCATATTGTTTAGCTAATTGCTGTGGTAGAAGCCAAGGGCATAGAGTTTC[T/G]TATATTGCTACTCAGCTGATCGGTGATGTTGAAGTGTTCAACTTCAGCTTCAGGAGTGGA	0.913	1
	wsnp_BE426801A_Td_2_1	ATTGCTACTCAGCTATATAGGATCGGTCATGTTGAAGTGTTGAACTTGAACTTCAGTAGC[A/G]TAGTAGACTTGTTTGAGAGCCGATGATCGGTGGTGCACATTAAGCGGAAGGGATTGTGTT	0.907	1
	wsnp_BE426721B_Ta_2_3	CAAATGTGGAATGCGTTTTATGCAARAAGATAATTTTAYTGGACATTTCCTTTCATCAAA[A/T]GAACATGTCATGCAATTTTTCGGTACATTTCTTATCATGAAATCCACACAGTATGCAATG	0.896	1
	wsnp_BE426721B_Ta_2_2	AAATGCAAATTACTATGCAAAACAAATGTGGAATGCGTTTTATGCAARAAGATAATTTTA[T/C]TGGACATTTCCTTTCATCAAAWGAACATGTCATGCAATTTTTCGGTACATTTCTTATCAT	0.47	0.5
	wsnp_BE426721B_Ta_2_1	GCTTAATAAATGGAAATGCAAATTACTATGCAAAACAAATGTGGAATGCGTTTTATGCAA[A/G]AAGATAATTTTAYTGGACATTTCCTTTCATCAAAWGAACATGTCATGCAATTTTTCGGTA	0.621	1
	wsnp_be426692B_Ta_1_2	CTAATCTAGCTACCTCTTGCATGCATCGATCTTGATATGCTTACGTGTGGATAATGATWT[T/G]TATGATGCAGATGCGTACCGGCACCCGGCGCTGCTGCTGGTGGACGGGGTGTCGTCCATC	0.791	1
	wsnp_be426692B_Ta_1_1	AGCTAATCTAGCTACCTCTTGCATGCATCGATCTTGATATGCTTACGTGTGGATAATGAT[A/T]TKTATGATGCAGATGCGTACCGGCACCCGGCGCTGCTGCTGGTGGACGGGGTGTCGTCCA	0.454	0.5
	wsnp_BE426620D_Ta_2_2	AACATTAACAGATAACACTGATGGTATGCAGGTGACGACAAACCCTTGGGACGATTCGCG[T/C]GTGCCTGGGGGATCCTCAGGTGGTTCTGCTTCTGCGGTTTCTGCTAGACAATGTGTGGTG	0.569	0.5
	wsnp_BE426620D_Ta_2_1	GCTTCTTGCTGCTTTCAACTTTCTTAAACTTAACCTATAGTTCCCTCCGTTGCATAATAC[A/T]TTCACACGGTATAGTTATGGCCTTATGGGATGGCATAACATTAACAGATAACACTGATGG	0.829	1
	wsnp_BE426620A_Ta_1_1	TTCCGACTTTCTTAAACATAACCTCGAGTTTCCTCTGTTGCATAATAATGCGGCCCTATC[A/G]GATGACATAAAAATAACGGATAACACTGAATGGTATGA	0.978	1
	wsnp_BE426474A_Ta_1_1	ACCAACTAATTCTTGTCCTGAACTTAACCTATCCTGTAGATAGGAGCATTTGATGATATA[A/G]GTCTCCCTGTGAAGTGCACTGCTGCTAAGTATGAAAAATACATATATAGATGCCATGTAC	0.972	1
	wsnp_BE426418A_Ta_2_3	ACGGATCTTAAACAATTGYCCATACATGTCTCGCTAAATTTTCTCGTGACTGAATTATGG[A/G]TCTATCTTACGTAGATCGCGTGGGAAGGC	0.978	1
	wsnp_BE426418A_Ta_2_2	TTAGTTCTCGTTCACCATTCTTAATTTGTTCATCAACTTTAAACGGATCTTAAACAATTG[T/C]CCATACATGTCTCGCTAAATTTTCTCGTGACTGAATTATGGRTCTATCTTACGTAGATCG	0.904	1
	wsnp_BE426418A_Ta_2_1	TTGATTTTACCAGCAGTGAGTAGCTTCATTTGCTGGCTTTTAATGACCGTGCGTGGTTTG[T/C]TAATTTCAGTACCTATCAGTGGGGCACCCACCCTTCTACAAGGGGCTAGACTACATATAT	0.983	1
	wsnp_BE426413B_Ta_2_2	CTATGATAGTATGCTGCTATTCTGAATGATGGTGTAATACATCCAGGTTCTCCATAAATT[C/G]TAATAGTTGTGTGTGCATCTCGCTTTAATTAGGGAAAATTTTAAACACTGTCAAACATGT	0.933	1
	wsnp_BE426413B_Ta_2_1	GTTTGATGATTCATTATTCATATTTGTAACGTCTAGTTGTTTTACTAACTTGCTTAATTA[A/T]GACCACAACATTACCAGAAAACTTAGTATATGCTCTATGATAGTATGCTGCTATTCTGAA	0.703	1
	wsnp_BE426413A_Td_2_1	ATCCTGTGGTGCATGTCATTTTGTAATTCAATGAAGTTAAGTTTCAATCTTGTCTCGACT[T/C]GGGAGGGACGTGTATATGATTACAACAGTGGACAAAG	0.932	1
	wsnp_BE426410A_Td_2_1	GATTGTGTCTTAAAACGTCTTATATTTTGATACAGAGGGAGTACAACTTTAGTTTCTCCT[A/C]CCGAACCATCTCTGGCATCGGCTCACAGCCTACACTTTCTTTTATTCATCACAACCTGAC	0.971	1
	wsnp_BE426362D_Ta_2_1	GAAGAAGCCGCCCTTCTCCCGCTTCTCGGTCGGACGCGCCGCTGTG[T/C]CGGAGTTTGTGATCGGAGGCTTTCCCTGCTCTGTTTCTGACGATGGGTTCTGTGCAGGAG	0.551	0.5
	wsnp_BE426356A_Ta_1_1	GTGCATTGCCAAAGCCGTGGGGTACCTGATTCTCGGTGCTACCATTTGTGCCGCATTTGC[A/G]GACCCGCTTGTTGTGCTTGTCCA	0.636	1
	wsnp_BE426317D_Ta_1_1	CTGCTTGCATTGCAATTTTTAGTTGCCGAATCTCATCGACAGCCATAGAATTCCCGATTT[A/G]CTACGCTGCAAAGATTGGAAAAATGAGCAGTTTCTTACTTTGTTGTGCTGTAAATTGGCA	0.824	1
	wsnp_BE426287D_Ta_1_1	CCTCTGCAGACATGTAAGTTATTGTTTCATTGACATTTTGGTGTGTCGATGAATAGAGAG[T/C]GCTCTGCCGGTTGCTGTAGGAAAATCACATTTTGGGGTCTTGTTTCTGCCAGTTTTATGT	0.929	1
	wsnp_BE426222B_Ta_2_1	AAACTTAAAAATTGCCACAGATTATCAAGTTATTGAATCACTGCTTTGCTGCTGTATTGA[A/G]CTTTTTACCTTTTCAGGTCAAAATTAGACTCAAAGGACATCAAAAGAGGATAACCGGATT	0.982	1
	wsnp_BE426222A_Ta_2_1	CAAAAGAGGATACCTGGATTGGCCTTTTCCAACAGCCTGCATATACTTGTGTCTTCTGGC[T/G]CTGATGCACAGGTTACTACTAATGACACTCTTTCTATTTTTGCATTTTCATTGGTCAGTC	0.949	1
	wsnp_BE426214A_Td_2_5	TATCTCCTAAAATGCATCAGCTGTAAAACTRGCATTCAAAAACAAGACAAACAGATGATR[A/G]AAATAACAATACAGACGATTGTAAAATGCCGCATTCATGTGAAGTTCAAAGACTGAGAAA	0.757	1
	wsnp_BE426214A_Td_2_1	GCCACCGAACCACTTCCAGTAACCATCCTTGTCCTTCTTGAAGTTGAACATCCTCTTGAA[A/G]TAATCCTTGAATGCAAAGTTCAAAGCCTAGGAAAAAGACATCAATGAATTAGATCAAGTT	0.902	1
	wsnp_BE426080B_Ta_2_1	TACGTTTGCACCTGAAAATAAGTCAACATTCTTGCCAGGAAATAAATCCCGGTTACTAAA[A/G]GTCGCTATTAACCAGCAATAGTTATTAATCCGATCATCAGATGATAGTTAGCACAACCTC	0.932	1
	wsnp_BE426080A_Ta_2_1	TTGCAGGAAAAGATAAATGTACATGGAGGAGCTGTATCTTTAGGACACCCACTTGGGTGC[A/G]GTGGTGCTCGCATTTTGGTCACCCTTCTTGGTGTAAGTTCTTTCTTGAGGTGTTGTTTTG	0.745	1
	wsnp_BE426016A_Ta_2_1	TCCCTCCGTCCCATCATATGAGTGTTT[T/C]TGACACTACACTGGTGTCAAAAACGCTCTTATATTATGGGACGGAGGGAGTACTATATTA	0.973	1
	wsnp_BE425978B_Ta_1_1	TTGGGGATCACAGTTTTGCATGTGTTGCATCCACTGACATATTTTGAGTTCGACAATGTT[T/G]GTCCCTCTTTGTAGATGATCTACAGACCTGACACGGGAGAAATTCTTGGTGTTCACATCT	0.805	1
	wsnp_BE425919D_Ta_1_1	CAAAGGTGCAGGACAAGACCGCTAACCACATAACAAGTCATGAATGAACTGGTGAAATCA[T/G]TATGGCAAACTGTACAACAACCCTGGAAACAATGAGTGAAACAAACAATTGACTTTACCT	0.929	1
	wsnp_BE425879B_Td_2_1	CACGAGGAAGAAAATCCTTG[T/C]GTCATTTTAGAGCAAGAAATGCAGGATAAGACAGGTAAAGCAATTCCAGAGAATCAGGCG	0.789	1
	wsnp_BE425879A_Ta_2_1	TCTTTGAGACAAACAGCTGAAGCAGAGTCAATTGCCTTCTCCCTGGTAACCGCAGCTTGC[A/G]ATGGAGAGTAGGAAACCCATTCATTATTAGCACGAACTGCATCCAAACGAATTATCCGTT	0.875	1
	wsnp_BE425301B_Ta_2_1	GGATAATGTTTTGGTGATCATTGAGGTGATTGTTAACAACTCTATCTGTGTTTCTTGCTT[A/G]TAGATCCGCCGCAAGATGGTTGAGATCATGGTCAACCAAGCTGCAAGCTGTGACTTGAAG	0.988	1
	wsnp_BE425161B_Ta_2_1	ATGCTTGTTGTACCAATTATCTTAGGAAACAATCTTGACATATAGAAAAATGACACTGGC[A/T]ATTTATTCCCTCACCTACGTACTATAGACGATGAGCCTTTGTTATGTCAATTACTTCTTT	0.851	1
	wsnp_BE425146A_Ta_2_1	TGGACACAAGGTATACAGTAATTTTTTGCACTGCACTATATTATTCCTCAATTCTATACC[T/C]AGCCAAATGCTTAATCTTTGTCTTATGTGTAGCAAACCACTAACAAGTTCTTGTTTTTCA	0.728	1
	wsnp_BE425120A_Ta_2_10	CGAAGGGGAGATTGGCACTTTCCCTTACCAGCGGAYGGTGAAAAGCAACGATTTTGTCGA[T/C]CAGGGGAGCTTCCTCGGTGGTGCCCAGGTYATGAATTCCTGCGATTTCAGATGCAACGAT	0.821	1
	wsnp_BE425120A_Ta_2_1	CCGCGAGAAGAAGAAGGCCCACACGGCGCTGCTCGAGGAGGAGGTGGCTCACCTCAAGGC[T/C]GTCAACCAGCAGCTCGTCAAGAAGCTCCAGAGYCACTCCGCGCTCGAGGCCGAGGTSGCC	0.702	1
	wsnp_BE424826B_Ta_1_1	TGTTCGATAAGATTTTCCAATGGTTTGTGTACAATCAGTTTTTATTCTGCTCTTGAATTG[T/G]AGGAACAATGCTTAAGCGTAGTTCATTCAGGTCATGAATAAAGCTGCTTTCTTGTTGTTA	0.934	1
	wsnp_BE424593B_Ta_2_1	CTGTTTAGCCTTTGTTGTCATTGGCTCATTTGCATGTCAGCTAGACTAATGTAGTTCTTA[A/G]TTTTGTAGGATGATGATGCAGTGAATGCTGAAGCTTTTATCAACAAAGCCTCGTTTTTGG	0.891	1
	wsnp_BE424391A_Ta_2_4	TTGCTTCTTCGATTTTTGTTCTTACCTTAATCCTACAGTTTATGCATTTTATATTTACAA[T/C]AAATCTGCGTTGACCTGTTGGTGTCCTTTGTGTATGACAACTGCTTTTGGTACTGACACA	0.864	1
	wsnp_BE424391A_Ta_2_1	GGTTCGTTGGCATCCATTTT[T/C]TCTGAACCCTGATGCACCTAAGGAAGGTGTCAAGAAATCTGATTTCTACAAGACCAAGTT	0.756	1
	wsnp_BE424246B_Ta_2_2	AAACAGCACATACTGCRGCCCCTGCCGCACCGTCTTCTGCTTATGATAATCAGGTAAAAG[T/G]TTCATCTGTCGTGATTTCAGATGTCGCTTGATCTTGGATTTCCTATTTCCTTATGCAGAA	0.937	1
	wsnp_BE424246B_Ta_2_1	TAAACCTCAGCCTAGTACATCTTCATCAGCGTATCCTCCCTATGAAACAGCACATACTGC[A/G]GCCCCTGCCGCACCGTCTTCTGCTTATGATAATCAGGTAAAAGKTTCATCTGTCGTGATT	0.731	1
	wsnp_BE424174B_Ta_1_5	GGGAGTATCTGTTACATCCTGCCATGTGTGATAGGATCATATAAGAATTTTWTRTTTYAW[A/C]GGGATAATACACCGATTCCTTAGAACCATTTTCCTGGCAAAAGGAATACCTTAGAACCAG	0.612	1
	wsnp_BE424174B_Ta_1_1	CTTTACAAAGGGAGTATCTGTTACATCCTGCCATGTGTGATAGGATCATATAAGAATTTT[A/T]TRTTTYAWMGGGATAATACACCGATTCCTTAGAACCATTTTCCTGGCAAAAGGAATACCT	0.49	0.5
	wsnp_BE424174A_Ta_1_3	GTCTTTTGTGCAATCATCTCKTAGGATGGTCGCTGAAATTGTGGCTCAGATAACCAACYA[C/G]TTACATTTGTTATCTAGATTTTGCTCTCCGGATTGTATCATGCAATCTGGGGGGGGGGGG	0.565	0.5
	wsnp_BE424174A_Ta_1_2	GAGTCTTTTGTGCAATCATCTCKTAGGATGGTCGCTGAAATTGTGGCTCAGATAACCAAC[T/C]ASTTACATTTGTTATCTAGATTTTGCTCTCCGGATTGTATCATGCAATCTGGGGGGGGGG	0.723	1
	wsnp_BE424174A_Ta_1_1	TCATTGCGTGTTGCAGTCAATGTAAAGATCGTGTATCGGAGTCTTTTGTGCAATCATCTC[T/G]TAGGATGGTCGCTGAAATTGTGGCTCAGATAACCAACYASTTACATTTGTTATCTAGATT	0.945	1
	wsnp_BE424100D_Ta_1_1	CAACATAAGAGTTTCTTCATAAATCATGCTTGCATGGCCTGGCCATCCTATTTTCCTTGC[T/C]TGTAATTATAGATTGCAAGCAGTGGTGCTCAACCTGTACCTATTTAGTTCCATAGTGAAT	0.974	1
	wsnp_BE423871B_Td_2_2	GCGAGTCGGTTTTAGGTTGAAGGCTTGATTTGGAGTAGTCAAGCCGGATGTTTTTCCTGT[C/G]TGCCTTGCCTTGTCTGGTGGGCTGCAAACTGTTTGTGTGACATTGATCTACATGATGTTG	0.693	1
	wsnp_BE423871B_Td_2_1	TGGCCATGCAGCAACAGTAAGTGCCTTCCTCTGTTCTCTACCATCTTCACTATGATTGCC[T/C]GGTTTCAGGTTGCAATCAACTGAATGAATGAAAGAAATGCTGATTGCTTTTTGATGCGAA	0.987	1
	wsnp_BE423792B_Ta_2_1	ATCAAGTTCCTGCACCAGCAGCTCGAGGTTCTTAGCTCCCCGTACATGCGCCCTCCTCCG[T/G]CGCCCGGCGCCGAGCCTGAGGTGAGAAAGAGCTCACGCTGTTATTTTAGCCGATCCTCGC	0.611	1
	wsnp_BE423455A_Ta_1_3	TCCATCGATCATATTAAGCACTGTCTAAGGTGCAGTTTTGATTCAACAAAATGGAGACTC[A/G]CATGATTTTGGATAATCTACTGACAGCATATTTTATGGCTTTCTTATGCTACCAAACAAT	0.869	1
	wsnp_BE423455A_Ta_1_2	TTATGTGGTATTACTATATTTAGCAGGTGTAAAAAAAGAATAACATGAAATGCAAGGTAG[A/G]CGAGGAGCTTTGTTGAAAGAATGGCAGCACGGGATATCCATCGATCATATTAAGCACTGT	0.988	1
	wsnp_BE423455A_Ta_1_1	TTGCTAAAATTACTCAACAACTAATCTTGCCAAATACTCCTTGCCATCCTTTTATTGCAT[A/G]TATTTGTTGTTTGTGTGTGGATTAACCCACATGGAATTTCCACTCCAGCATTTTTATGTG	0.976	1
	wsnp_BE423182B_Ta_2_2	ACTACACTGACTGGAACCTGGTGGTGCAGCACCCCAACCTCCGGAGCCTGACGCAGCTCT[A/T]CAGCTTCAACTACCAGCCCCTC	0.729	1
	wsnp_BE423182B_Ta_2_1	CCGGTGCACGGAGCACATGTGCCCGATCCGGGTGCACTGGCACGTGAAGCAGAGCTATCG[A/G]GGGTACTGGAGGGTGAAGACAACGGTGACGAACTACGACGTGGTCAGCAACTACACTGAC	0.87	1
	wsnp_BE422566B_Ta_1_2	TCCGCGACAAGTAATTCGGAACGGAGGAAGTATCAGCCAGCATCAATGCCAACTCTGACT[A/G]CCACTCTGGCAAGATAGGAGTATATGAAGATGTGCCTGAAAATAAAACCAATACTACATA	0.992	1
	wsnp_BE422566B_Ta_1_1	TCGCTCTTTGAAGCCAGATGAACCTTTAACGGTCGCCAACTTTGAGCCTGCCACTCAAAC[A/C]CTCACAGTTGCAAAGATCTTGTTCATTGATCTTCAATCTCATCAAGTCATTGACCCCTTC	0.656	1
	wsnp_BE422566A_Td_2_1	CCAACTCTGACTGCCACTCTGGCAAGATAGGAGTATATGAAGATGTTGTGCCTGAAAACC[A/T]ATACTACATAGTGATCAAAAGAACAGAACAGCAAACCTGAGCAGCTTTGTAAACCAAAGA	0.907	1
	wsnp_BE407013A_Ta_2_1	GTTATCCCCATGTATCGATGGGTAGTTACAAGTGTAGCAGGCATGTTTGTCTAGGCATAT[T/C]TCTGTACTGCTAGTCAAACATAATTGGCTGATGAATGAAAAAGATGAATAGCGACATAGT	0.95	1
	wsnp_BE406943A_Ta_2_1	TATATGCCTTACAATGCCCAGGTAAGTGTACACATCAGATATCCGAATTATCTATGTTCA[A/G]GCGTTAGAAAGATGCAAGATTCTAACATTCACCATTACAGTCTGAGGAATTCGGCATTGC	0.835	1
	wsnp_BE406908A_Ta_1_1	TATGTTGTTTATGTTGTTGAATACATTCATTAATATAAAATTTTCGCATCAATGTCACAG[A/G]GCTACTAAAAAGGTATCCGCTATTCTCTCATGGGAGAACACCAAGAAAGCAAACATAGAA	0.943	1
	wsnp_BE406877A_Ta_2_8	AAGTGGGTGGAATTCTCTGCAGCATGGCATAAATGCAGCATTCCTTGCTGTTGTTTACAG[T/C]GACTACATGCTGACATCACAAACAGCTGCGGTGGAGTGCAGTGGAAAGTATTTTAGTCCG	0.956	1
	wsnp_BE406877A_Ta_2_1	TTCTCCGTCAGCCACTGGTAGTAGGACTAGCGGTATGTTGAAATTTCTGTTAGTTGATTT[A/G]GYTTTATGAGTCCAYKTAGGATGCTTTATGCTTTATGGGTGACTTTCACGTTCCCTCTCT	0.477	0.5
	wsnp_BE406587B_Ta_1_1	ATGGCAGCTGACATGTCTAAAACCAAATTTTAGATTTGCATGCCCGCTCTGCTCCAAGTC[A/G]GTATGTGACATGTCGAAGGCATGGGAAAGACTGGACGCGGAACTAGCGACTCTGTCAAAC	0.831	1
	wsnp_BE406587A_Ta_2_1	CTTGTTTGAGTCGAGAAATGATGTCTCTGTTTTGCCATGTGGTCATACAATTCATGAAAA[A/G]TGCCTCAAAGAGATGAAGGAGCATTGA	0.982	1
	wsnp_be406509A_Ta_1_2	AGATAGTATCAAACAAACAAACCCACTTCCACTGCAGTGCTAGTTTTCCTACTGCCTGTA[C/G]CGGCGCTAGTTCTACTGCTTCAATTGCTGCAAGTCCTTATATTCATATATGGAGCATGTC	0.957	1
	wsnp_be406509A_Ta_1_1	GATCATCTATCTGTACTTGTTTTGCCTTTCTGGACTATGTACATGACCTGTGTAGATTAA[T/C]AGATAGTATCAAACAAACAAACCCACTTCCACTGCAGTGCTAGTTTTCCTACTGCCTGTA	0.719	1
	wsnp_BE406462A_Td_2_2	GGGCACGAATTTCTTGTCTYAGCTGATCGCGTGGAAGGGCGACATCAACGGCAGCCTGCT[A/G]GTGGAGCCGCGCGAGATCGACTGCCTGGACAAGGTGAGCAACCTCAACGAGGGCGCCACC	0.519	0.5
	wsnp_BE406462A_Td_2_1	TCATCTTAATTTCTACGTACTCAGCTAGTTGTTAATCAGCTGGGCACGAATTTCTTGTCT[T/C]AGCTGATCGCGTGGAAGGGCGACATCAACGGCAGCCTGCTRGTGGAGCCGCGCGAGATCG	0.729	1
	wsnp_BE406351A_Ta_2_3	TGCCATCTAAYGAATAATTTCTAAAAATGCATGTTCTTACTGAGTTCCAGAAATAGGATG[A/G]TCTCAATCAAAATACTATTTCTGTTTTGCAGCATGCTGCTTTTCTCGCAGAGGAACTCGG	0.762	1
	wsnp_BE406351A_Ta_2_2	TCAAATTATTATTATTTATATTATTTATTCCACGTTCGAATGTTATTGCATGCCATCTAA[T/C]GAATAATTTCTAAAAATGCATGTTCTTACTGAGTTCCAGAAATAGGATGRTCTCAATCAA	0.937	1
	wsnp_BE406351A_Ta_2_1	TTGTCTGACTCTAAATCGACTCACATGGCCTACCTGTGTGTCATGTTATCCAGATAGACA[T/G]ATTATTCCTTTTTGTGCCGCATGTTTAGTACTTTGATTGCCAGAGCATTTGCTGCAGACT	0.988	1
	wsnp_BE406277B_Ta_1_3	TCTGTTATTTTTTAATAGCATTTCTCTATACCAATTTGTATTACAATTAAGTAATATTTT[T/C]TGGACTATCCTCTTTGTTCTTTATAGATTTTCTTATGCTCACTTCCAATAAGATGTGTTT	0.44	0.5
	wsnp_BE406277B_Ta_1_2	CAAAACAAATGCATCATAACTTGATAGATTGTCCAGTCAAAGCAGCTAACTGAATGTTAA[T/C]GAACTCTGCTTCCTAGTTCAGATATGCATCAAGAAAGCTTCATGTGGGAAAATACATCAC	0.869	1
	wsnp_BE406277B_Ta_1_1	GATTATACTGAATAAGCCCTGTATATTATGCCTGATTAGTACTGTAGAAGGATATGCATA[T/C]CTTCAGTTGGTATCATTTGGTGGGACAAAACAAATGCATCATAACTTGATAGATTGTCCA	0.9	1
	wsnp_BE406148B_Ta_1_1	TATTGGAATAAAATTTGCTCTATACAATCACAGTTGCTTTGTTATTTTGGCTCACATCTT[A/C]AAGTAATTTAGCCAATCAAATGTAATTGGCTTCCTCAGAAAGTCAAAACATAATTGTACA	0.919	1
	wsnp_BE405849B_Ta_2_2	TCTCCTGGCCCATTTCACCTGTTGCAATGATATATTTGGAACACTSAGAAAATTCAAGAG[A/G]TCCACTCAGTTTGTTCTTGTAACTTGTAGTGCAGAACCATGTTCTCCAGGTAAAAAGGGT	0.58	0.5
	wsnp_BE405849A_Ta_1_1	GGCATTTCCACACACTTATACCAAGGCAAGTAACTCATCCAGTACCATTTAATTAGTCCG[T/C]GTCATATTCTGTTTTCTCTTGACCAGATTTTTAACTTACAATCTGTCTTTGTGCAGGATG	0.885	1
	wsnp_be405835D_Ta_1_1	ACCTGATGTAAGTGTCTCTTGATTTAAGCCTGATATGCTAAT[A/G]TCTACAATTTTATTATGCAATGTTGAAACTTTCAGAATGTATGTATGTATTTATGCTTTA	0.731	1
	wsnp_be405835B_Ta_2_1	CAGTTTGGCGAGCTTCAACCTGATGTAAGTGTCTCTTGATTTAAGCCTGATACGCTAATG[A/T]CTACAATTTCATTGTGCAATGTTGAAACTTTCAGAATGTATGTATGTACTTATGCATTAA	0.892	1
	wsnp_be405835A_Ta_1_1	TTAAGCCTGATATGCTAATGTCTACAATTTTATTATGCGATGTTGAAACTTTCAGAATGT[A/G]CGTATGTATTTATGCTTTAACTGGCCTTTAACAGCTTGAGCAGAAGCAGAAATATGCCAT	0.944	1
	wsnp_BE405834B_Ta_2_3	GAATGCAGATTGGTAATGTTCTACAACCAACCAACAGACTCTACAGTAGGAAGTACAACG[A/G]CCTTCTACCCATTTGGTGAGGGTACACCACAAAAGGGAAGTAGTAAGACATACCTGCATA	0.926	1
	wsnp_BE405834B_Ta_2_2	GCAGGGCTGAGCGATGAAACTATGAAAGCAAACCTGGTCAATCATAGGCATGAGGCCGAT[T/C]GCCTTTGCACGGAGGAAACAGCCCGGCACAACTGGCTCCTGTATCAACAAATTACAAAGA	0.686	1
	wsnp_BE405834B_Ta_2_1	AAGCAAACTTTTTGTTTTGTGGAATACTTGCTATTCATATCTGAATATAAGTTGATCAAC[A/C]AGGATACAGTCCTCAAAGAAGCGTCTGATTTCAGCCAACCGGTGAGGTGGGAGCTCCTTG	0.875	1
	wsnp_BE405749B_Ta_2_2	AAAACATTTATTAGTAATTGAGGTGTTTTGCTCTTTTCTTTGGATACAGATGAGATGAAG[A/G]ACAAGAAAATAGCAATTTTATGTAAAGCACATAAGAACAGAAGTACGAGGAGAAATGCTA	0.803	1
	wsnp_BE405749B_Ta_2_1	TCCAACTGGGCTCTGGAGAAGATGGTAAAATACAGTTAGTCCTCAAAAAAAAAATTAATG[T/C]ACACTTTGCTGAAGGAATAAAAGTATGAACTACAAACTTTGGGAATGGTTATCCATTTAA	0.776	1
	wsnp_BE405749A_Ta_2_1	TCTGTATCCAAAGAAAAGAACAAAACATGTCAATACCTAACAAATGTTTTTGGAAGCTTT[A/C]TGCCAGTTCATTGCCAATGTGCTGCATTTTAAATGGATAACCATTCCCAAAGTCTGTAGT	0.984	1
	wsnp_BE405680A_Td_2_1	AGCTGGCCAGGCTGGAGATGCTCGTCCTCTGCCACCACCTCGCCACCAAGTACAGATGGT[C/G]CACCTCCAAGTCCGAGAGCGGCGTCCA	0.75	1
	wsnp_BE405667B_Td_2_2	CATGTTTACTGATGTTGTTAGGTGTTAGTTTTTCGTAATATATTCTTTAAGAAACATGTT[T/C]TTTTTGGAATTTGTGTGGTTAACTACTATATTTACTGTAAACAGGTAGATGCGAAAATAA	0.698	1
	wsnp_BE405667B_Td_2_1	GAGTGATCAAGTCTCTCTCCGAGACGTTTGAGAAACGTGGGGTGAGGCAGCATGTTTACT[T/C]TTTTTTAAGAGGCAGCATGTTTACTGATGTTGTTAGGTGTTAGTTTTTCGTAATATATTC	0.977	1
	wsnp_BE405613A_Ta_1_1	TACCTGGCCTGGGCCTACAACCCGAGCGCCATGGACATGAGCTACGCGCTCTTCACCGCG[T/C]CCGGCACCGTGGTCCAGGACGGCTCCTACGGGTACCAGAACCTGTTCGACACCACCGTGG	0.507	0.5
	wsnp_BE405604A_Ta_2_6	TCTATATACATTCGTATGTGGTCCATAGTGGAATCTCTACATAGACTTATTTTAGGAACG[A/G]AGGGAGTACAATAGAAATTCAGTCAAAGTCTTGCATGGGAAACTGAATAGGAAAAGACCA	0.639	1
	wsnp_BE405604A_Ta_2_1	GCTCTGCTGTGTACACTGAACATTGGTTCTCCGATCCTTCCTGGCAAATATAGCAATTGT[A/T]GGGTTTGGAAATTATCCAAATGAGCCGGCTATAGGATTACAGGCCTTGTTTGTATGGGAA	0.92	1
	wsnp_BE405599B_Ta_2_1	ATACAATAGTATGTTTATGCTTATTGTGGCAATGAAACATGTGATTAGCCTATATGCACG[T/C]ATATAACAGTAAAGCTAAACTTCAAGCTTGTCTTGTGTGGCGATGAGACAATTATGCCAT	0.849	1
	wsnp_BE405585D_Ta_1_1	ACCACAAGGAGGGCGAGGACTTCCAGCCCGCCGCTGACGGCGGCGTCGACA[T/C]GTACGGGTACTCGACCGAGACGGTGGTGACCGCCACCGGCAACGAGGGGGAGTACGAGCG	0.61	1
	wsnp_BE405519D_Ta_1_1	AGTTGTAACACTTAAAGCTATATAATCATAGCCATAAATCAGCTCACCATTTTTTTTTCA[A/G]GGTCGCCCTTAACAAGCCTTCCGGTTTGCAAGTTCTGCCAAAAGGAATCTTCCAGCAGCG	0.942	1
	wsnp_BE405519B_Ta_1_2	CAATGAAGCCTCATTTTCCTACTAATTTTTTGCTTATAAAATGTGTCTCACAGAAAAATG[A/T]TTGTTACCGCTGCATTGCCATATGTAAAAAAGTCTTCACTCTTGCTGATGACCTGCATGG	0.964	1
	wsnp_BE405519B_Ta_1_1	AGGAAGGGGCACGTCAGGTTTGTAGCTTTTTGTTTAGTTCATTCTGACCAGTTGAGGCCT[A/G]GCAGATGTGAATTTTGTTCCTTGCCTGTGAAACCAGGAATCTAGGAGAAATGCATATTTG	0.963	1
	wsnp_BE405518D_Ta_2_3	TACAGGTATGCTSAGCAACCCACCTGCAACTCTTGGGCTTTTTACTCAATAGTTCTGTTT[T/C]GTGTTCTGTTTTCTCATATTTCCTCCTGCAATCAGCCGATCTAGGTCCAGATCCTATTCA	0.862	1
	wsnp_BE405518D_Ta_2_2	CCACGTCGTGGACGGGCTCGCAGTCGGAGCTACAGCAGAAGCCGTAGTTACAGGTATGCT[C/G]AGCAACCCACCTGCAACTCTTGGGCTTTTTACTCAATAGTTCTGTTTYGTGTTCTGTTTT	0.952	1
	wsnp_BE405518D_Ta_2_1	TCTCAGGGTATGATTGATCCCTTT[A/G]TTCACCTCATCGCAATACTCCAAATGGCTTGAAATGTTGTTCTATCTCAGTACATGAGAG	0.903	1
	wsnp_BE405518A_Ta_2_5	GCAGAAGCCGTAGTTACAGGTATGCTGAGCAACCCACCCGCTACTCTTGGGCTTTTTACC[A/T]AGCAGTTTTGTTTTGTATTCTGTTTTCTCATATTTTCTCCTGCAATCAGCCGATCTAGGT	0.994	1
	wsnp_BE405518A_Ta_2_1	GTCTCAAGGATTTGATACACTTTGGTCACCTCCAT[T/C]GCAATACTYCAAATGGCTTGAAACGTTCATGTATCCCAGYACATGGGAGTTCTTATTTAA	0.614	1
	wsnp_BE405509B_Td_2_2	GTATYAATTCTGGTTTAGAGCATTCATATTCTGATAACAAAATTTAGATTGGAACATCTA[A/C]ATCTCTACTCTGTGTTAGTGGTTTTGTAGCC	0.692	1
	wsnp_BE405509B_Td_2_1	TTTGATAGACATGTTAGCCAACTTTTCACCATCTTCGTTATATTTAAAATTGATGTGTAT[T/C]AATTCTGGTTTAGAGCATTCATATTCTGATAACAAAATTTAGATTGGAACATCTAMATCT	0.744	1
	wsnp_BE405496B_Ta_2_12	GAGCRCAAACGGTTCAAGGGATGGGCCAAGTGATTCCAGGAATTCACGTCAACATAGCCG[T/C]GACCCAGTTGAGGGCCCTAAT	0.889	1
	wsnp_BE405496B_Ta_2_1	ATACGCTTTGCTAACTTGGTCAGGCAAATTATGCCACATATCTCCCAGGTTGAAAACCAG[T/C]CTCAAAGCACCCCAGCAGACACCAGCAGTACTCCTTCACAGGCAAATGCAATCCCTATTT	0.854	1
	wsnp_BE405483A_Ta_1_1	GGCCAGTTCTTACTCAAGAGGTATGCTACCAGTTACATGTAAGAGATGAACTCACTGCAC[T/C]TTGTGCAGATCATTGATGTACTCACACACAAATTTTCTACTTTTACAGGTCAACAATCCC	0.935	1
	wsnp_BE405275D_Ta_2_1	CTCCGAGATGATCACTCTACTGAACATGAATTATGAATGTCTGGAAGAAT[A/G]ATCTAGGGTACTATCGGTCTCATAGCTTGGTATGGTGAATTGGCTCTATGCACCAACACC	0.816	1
	wsnp_BE405275B_Td_2_1	GCTCTATGAACCAACACCAGCATGATACAAATTATCTTGCAGGATGTCACTGCAGTTTGT[T/G]AAAATCATAGTTCACACTCATCTTGTGACAGAGTTTTAATATTACTAGGTAAAAGCTGTG	0.989	1
	wsnp_BE405275A_Ta_1_1	TTGGCTGTATGGACCAACACCTGCATGACACAAATTATCATCCAAAATGCCACTGCAGTG[T/G]AGCGTGCTGAAATTATAGTTCACACTCATCTTTTGACAGTGTTGATATTACTAGGTAAAA	0.974	1
	wsnp_BE405269D_Ta_1_1	TGATTAGCAGTATTCTGTACCGATTGTGTGGAGTTTTTGTATTTCTAGGCTCAACTAACT[A/T]AGTTATTTCGTTGCATGTCTGGTAGTTTCAAACACCGTGCAGTATGCCTATCTCTTCCGT	0.859	1
	wsnp_BE405232B_Td_2_1	ATGGAAATAAACGGAAAACCCAGCAATATGTTAACCTATTAAGCAGATAGTTAATGATTC[A/G]GTCATCTGTTGGCCAGTTAGTCATAGCTTGTATGGATTTCACTATTTCATACAGGAGGAT	0.833	1
	wsnp_BE405045A_Ta_2_1	CTTCCCTGTGGGAGAACTTCAAGAACAATCCTCTGTTTGACATTTCCACCGATCACCCTG[T/C]GACTTACTACGAAGACATGCAGCGTGCTGTCTTCTGCCTGTGCC	0.978	1
	wsnp_BE404977A_Ta_1_1	CAGTGGTCTGAGCATCACAAAAAGCTGTCCAGTTTCTTAAGGTAACTTCACTGCTTTATG[T/C]CATTTTCCATTTTTCACTTTGACTTTGATAAATGATCACTATCCCTTTTCCTTCCATTGT	0.87	1
	wsnp_BE404947B_Ta_2_4	CATGCACTGAACAATTGGATAATTTGGATATAAAAAGTGAGGCCGAGGAAGGTGTCAGTG[T/C]ATCTTTTGTMGATGATGAGAGCAGTGAGCAGAGTTGGGCCCTGAGGTCCTTATCTGAATC	0.635	1
	wsnp_BE404947B_Ta_2_12	TGTGAAWTTGACATTTTCGGACCRCTTTTACTTCTCTACAGCCATTTAAATTCGTACCCT[A/G]TTTATAGAAGCTTGCTCACTCTTATCTGTCTCTCATGTGTTGGTGCTGATTGGCCAGGTG	0.885	1
	wsnp_BE404947A_Ta_2_1	AGGGCAGAAATGATACTGATGCATGCACTGAACAATTGGATAATTTGGATATAAAAAGTG[A/G]GACAGAGGAAGGTGTGAGTGCATCTTTTGTCGATGATGAGAGCAGTGAGCAGAGTTGGGC	0.929	1
	wsnp_BE404886A_Td_2_2	CCACTGAGATGAACCTATTCGGCAACCTGTGTTGTGTATKCACATTGTTATTGAAATTGT[T/C]TCAATATGTATGAAGCAAAGCAATTGTTGGTTTAATCACTATTGAAGTTCTTTTTAACTC	0.451	0.5
	wsnp_BE404886A_Td_2_1	CCAGTAATGATCATGATGACCCCACTGAGATGAACCTATTCGGCAACCTGTGTTGTGTAT[T/G]CACATTGTTATTGAAATTGTYTCAATATGTATGAAGCAAAGCAATTGTTGGTTTAATCAC	0.586	0.5
	wsnp_BE404717B_Ta_1_1	CTCAATGGAGTGACGGGTGCTCCTCCACTA[A/C]TTGCAGTTGTCAACAATCAGCTCTATGCAGCTGATTACAGTGAGAAGGATGTGAAGAAGT	0.847	1
	wsnp_BE404717A_Ta_1_1	GGGCCTCAATGGAGTGACCGGTGCTCCTCCACTCATTGCAGTTGTCAACAATCAGCTTTA[T/C]GCGGCTGATTACAGTGAGAAGGATGTGAAGAAGTATGACAAGCTGAATAATAAGTGGATC	0.957	1
	wsnp_BE404603B_Ta_2_1	GCGTCCAGGGACCCTCTTCTGACTTGTGTGTAGAGAAAACAAGAAGGCGGTGCCCAGAAG[T/C]GTCGAGCCTGAGCCTGACCCTGGTCGATCGTGCCTACTACATCTCGTGGTCGCGGAAATC	0.661	1
	wsnp_BE404601B_Ta_2_1	GAGATAGATATGGACGTGACAGGTACAGAGAGAGGGATCATCATCGTCGTAGCAGGAGTC[T/G]TAGCGCTAGTCCTGATGATTACAAGAGGCGTGGCAGAGACAGGTATACACATCCAGATAA	0.949	1
	wsnp_BE404580B_Ta_2_3	AGGGGACACACATTCTCTTGCAATTTCACTGACATGTGGGACTGCAATTGAATAAACCGT[T/C]GATAGCCGAAATCTAATCGCTCGGCGGGTGTCGGCTGAGAAGAGAGAAACGGGGGAGGGA	0.898	1
	wsnp_BE404580B_Ta_2_2	ACCAAACAACCCCTTTGTTCTGGATTTCTATCGATCAATCGCGCGAAAATGTTACGCTTC[A/G]CAAGTTCTAAAGGAAAAGGCGGCACACTTACGACTCGTACGCGTCGCACCCCCTACAGTC	0.89	1
	wsnp_BE404580B_Ta_2_1	ACCAAACACCCCCTAAGTTGGTCAAACTTGCCTAACCTTAGATGTGGCAAGCTTTGGCAA[A/T]CTTAGTCTCAAACCAAACAACCCCTTTGTTCTGGATTTCTATCGATCAATCGCGCGAAAA	0.946	1
	wsnp_BE404553A_Ta_1_1	TAGAAATGTGATGGTTAGATACTTCTATACATTTTGCCAAAGAACAAATACTTGAACAGC[C/G]ACACTCATATTTCATACTAAAAGTTTCATATACTGATATACATACATCCAGTCCCAACAT	0.83	1
	wsnp_BE404468A_Ta_2_3	CATGAAGCCATGCACTTTAGTTTGCCCATTCATGACATGCCTGCTGTTAAAACWTGTGTW[C/G]ACCCTAATAATATGTTGCTGCCTTTGAATTACTGTTTCTCTGGCACTTTTGTTTTGTATT	0.628	1
	wsnp_BE404468A_Ta_2_1	TTGTAACCATGAAGCCATGCACTTTAGTTTGCCCATTCATGACATGCCTGCTGTTAAAAC[A/T]TGTGTWSACCCTAATAATATGTTGCTGCCTTTGAATTACTGTTTCTCTGGCACTTTTGTT	0.71	1
	wsnp_BE404384B_Ta_2_1	TGTACGAATGATGTCTGCTTCTGAACGTTCTGTTTTCAATTCGCCTGTGAATTCGTTTTT[T/C]CCCCCTCTCTAGTACTTAGATGAGGACATCAGATATTATCCCCTGTGCTTTGTTCTGCAG	0.972	1
	wsnp_BE404378A_Ta_2_1	TGCCAAATCCATGGAATGCATAAGTTTAGTTGGTATGGCTGTTGGGAAACAGAAATTTAG[A/G]GATGACGCTAAGCAGGTAATGATATTTTTGTTGCCCTGGTTCATATATATTTCATGTTGT	0.929	1
	wsnp_BE404374A_Ta_1_2	TAAGTGGCTACCAGGTAGCTAACAGAAGGCAGAGTTGGCAGAGCTTCCAACTTTTCAATA[T/C]GGATTTACACTTGTCTGAGATGACCTTTGCTCCCATCATGCCTGAAACAATAAGATTGAT	0.955	1
	wsnp_BE404374A_Ta_1_1	TAACCATTTTCATTTTTCATGATTTTATCTTTACGTGCTACGTGAGCAGTTGGCAGTGTA[T/C]GTCTCTGATCAAGTTCCACAAACACTTATTGGCGATCCGGGTAGAATGAGGCAAATCATT	0.958	1
	wsnp_BE404354B_Ta_2_3	TGTATTGCTGATATTTCATCAAGTTCTGAACCTGATTAGCCGCTGTGTATAATTTTGTAA[A/T]TTTCCCATGATGTATGCTAGAAGAGTCCTTTCAGCATGTTATTGTTCCCCAGGAATGTAA	0.889	1
	wsnp_BE404354B_Ta_2_2	GTGGTACACCTGCCAATTTTCTTGATGTTGGTGGGAGTGCATCCGAGGGACAGGTATATA[C/G]TGGGATTTTGTTTGTTTGTTTGTAATTATCATCACTGGAGAAATGTATAAATACTATTAA	0.933	1
	wsnp_BE404354B_Ta_2_1	TGAATGGTGCAGGATTGGCAATGGCTACGATGGACATCATTAAGCT[A/G]CATGGTGGTACACCTGCCAATTTTCTTGATGTTGGTGGGAGTGCATCCGAGGGACAGGTA	0.952	1
	wsnp_BE404354A_Ta_1_1	GTTCATTTTTCTAAAACTTTTATTCAGGTTGTGGAAGCATTTAAGATATTGACTTCAGAC[A/G]ATAGAGTGAAGGCAATTCTAGTGAACATTTTTGGAGGTATCATGAAATGTGACGTGATAG	0.815	1
	wsnp_BE404341B_Td_2_2	TACACTAATTGAGCTAAACACATCTTAGTACCACTTTTGTATGTTTCTGCTCCTTAATTG[T/C]GAATGGATTTTATGTTATAATATGTGTAGGATTAGTGAAAGATTGAAAGGATTGAAACGG	0.695	1
	wsnp_BE404341B_Td_2_1	TCTTGTTGGCAGGCCTACCAAGTATTACTCGTCAGACGGGCGCAGGGTAACCCAAGCTCT[T/C]AGTAAGTTGCCCACTTATTGCTCTTCACTGCTTGCTCTATATTACTATAATACTTTGCAC	0.935	1
	wsnp_BE404341A_Ta_2_3	AAACCATTGAAATCGGAAGTGATTCATTTTCGAGAGGAGATGAGTTCATCACCTAGGATC[A/G]ATGTTAGCTCATATTTATTTGAAAATAAGCCACCACTAAGCCTGATAATATCTTAACTAG	0.853	1
	wsnp_BE404341A_Ta_2_2	ACCACTTTTGTACGTTTCTGCTCCTTAATTGTGAATGAATTTTATGTTATAATATGTGTA[C/G]GATTAGTGAAAGACTGAAAGGAGTGAAACCATTGAAATCGGAAGTGATTCATTTTCGAGA	0.644	1
	wsnp_BE404341A_Ta_2_1	CTTGCTCTATATTGCTTTAATACTTTGCGCAAATGCATTAGCAAGCTACACTAATTGAGC[T/C]AAACACATCTTAGTACCACTTTTGTACGTTTCTGCTCCTTAATTGTGAATGAATTTTATG	0.882	1
	wsnp_BE404339B_Ta_2_2	ATGTATGCTTCTTTTTTCACTTCTAGTCTACCTTGCAAGGTCTCAACTGATTCTTGACCT[T/C]GTTAGTTGATTGGTGAACTTTTCAGGTTAATATAACCTGGGAAGATATTCTTCAAGAGGA	0.874	1
	wsnp_BE404339B_Ta_2_1	AGCCGACGACTTTGCTCATTATTCATAGAGCATCATTTCTTACTTTCTGGTAATGCCTTT[T/C]GCAGAAGATGATCTCGTTTGTCGAGTGCATGTTGGGACTAGATACTGACAGAATGGGGGA	0.985	1
	wsnp_BE403956B_Ta_2_3	TTGCAGGGTGCCGTGCGAGTTCCCGGGGCTCAAGATCGGGTTCCACGTGGAGGAGTACTC[T/G]AACCCCGTCTACTTCGCGGTGCTGGTGGAGTACGAGGACGGCGACGGCGACGTGGTGCAG	0.888	1
	wsnp_BE403956B_Ta_2_2	ACAATTTRTAAGTAGAGTACGATCTGGTGGCTAAATACGGTGCTCGTGTGCGTGTGTGTG[C/G]ATTGCAGGGTGCCGTGCGAGTTCCCGGGGCTCAAGATCGGGTTCCACGTGGAGGAGTACT	0.606	1
	wsnp_BE403956B_Ta_2_1	TAACAATACCCATGGACTAGTAGACTACCAGCGGCAACTTCTCCTTTCATACAACAATTT[A/G]TAAGTAGAGTACGATCTGGTGGCTAAATACGGTGCTCGTGTGCGTGTGTGTGSATTGCAG	0.844	1
	wsnp_BE403956A_Ta_2_3	TTGCACTGGTACTGCTACGGCGCTGCAGGTGTTGCTGGCTTGCTGCTAATTCTTACCGTG[T/C]GAACTCGATGTCGATGATGCCGGAGTGGCGGAGCCTGTCGTTGAGGCCGGGCTTGGCGAG	0.933	1
	wsnp_BE403956A_Ta_2_2	GGAATGGGCTGGCCGGTGGCGTATGGYGGCAGGGCACGCATATGCCGTGCTGCAAAAGGC[A/G]GGTGGGTTGGGCCCGAGTAATAAAGCTGAGCCCTGTGTGCTTACTACTACTAGCTGTTGC	0.643	1
	wsnp_BE403956A_Ta_2_1	CGGGGGCCCAGCCGCTGCTCTGTGATACGAGACGGGAATGGGCTGGCCGGTGGCGTATGG[T/C]GGCAGGGCACGCATATGCCGTGCTGCAAAAGGCRGGTGGGTTGGGCCCGAGTAATAAAGC	0.464	0.5
	wsnp_BE403950D_Ta_2_1	TCCAATCTATGTACACTTTATCAGGTATATAATAACACAGCAGTCTCCTAGATGGATTTA[A/G]CCGATAGCTTGTTGGCAGCTGCGACGAGTTGAAGCTTTCCACAGCTTTGAGAGATTATGT	0.68	1
	wsnp_BE403950B_Ta_2_3	CTCAGCTTTGAGAGATTATGTTATATTCGTCCAACGGTTCACCGRCCTGTGTAGTTTTAT[C/G]AATGCCCTGATCCTAATCAAAGCACATTTGCAATGGCAGGTGGTCAGAAGA	0.589	0.5
	wsnp_BE403950B_Ta_2_2	GCGAGTTGAAGCTTCCCTCAGCTTTGAGAGATTATGTTATATTCGTCCAACGGTTCACCG[A/G]CCTGTGTAGTTTTATSAATGCCCTGATCCTAATCAAAGCACATTTGCAATGGCAGGTGGT	0.591	0.5
	wsnp_BE403950B_Ta_2_1	TCAGCAGCAATGTAGAAAAAGAAATATTACCCTCCTTTTGGTATTTGACTTGATACAAAT[A/T]TCAGCTCTAATATAGAAAAAATGTCTCTGCAGGGTGTACCTGAACAGAAACTGAGGTCAC	0.748	1
	wsnp_BE403938A_Td_2_1	CTCTTATCTGGAGAGGAATGAACAAAACGACNACATCTCATGCTTGGGAGTGTTACATAG[T/C]AAGCATGCTGCTTGTCGTATGCTACATATTAACATGGAACATGCCTGGATCAGTTATGTG	0.956	1
	wsnp_BE403900A_Ta_2_3	AAGCTGCCGCCTCCGGTGGGTCAACTACCTCCACCCTGGCCTCAAGCATGGGYGCATGTC[A/G]CCACAAGAGGAACACCTTATTATTGAGCTCCATGCTCGATGGGGTAACAGGTTTGATACA	0.455	0.5
	wsnp_BE403900A_Ta_2_2	ACAGGCAAAAGCTGCCGCCTCCGGTGGGTCAACTACCTCCACCCTGGCCTCAAGCATGGG[T/C]GCATGTCRCCACAAGAGGAACACCTTATTATTGAGCTCCATGCTCGATGGGGTAACAGGT	0.689	1
	wsnp_BE403900A_Ta_2_1	CAGGAAGACCTGCAACTGGTATGCACTGTCCGCCTGTTCGGTGACC[A/G]CCGCTGGGATTTCGTTGCCAAAGTCTCAGGTTTGAGGGGTGGGAGACCTGCAAATTAGGT	0.633	1
	wsnp_BE403847A_Ta_1_1	TTTGTTGGTTGGACAACGCAGGCGACTCTGGGGGCCGAGGTTGGCAAGGTGGAGAAGGGG[A/G]AGACGGAATTGGTGCAGCTGCAGTGCACTGTTAAGAACAAGGAGCCTGTGTATCTCTGCG	0.638	1
	wsnp_BE403818B_Ta_2_1	GGCTTTGCACATACTATTGCAAAAAGAAAAAAAATGATGCTTGCGCATAGTTAACTCTTT[T/C]CTTCCAAAGTAAAATTTTAAAGAAAGTGATAATACTATCCTTGTAGATTGAAGAAACTAA	0.912	1
	wsnp_BE403818A_Ta_2_2	TTTAGTGCTTATTTGCAATGATTGATTGGCAGGTGCTCCGTCATATATGGAGCATCTATT[A/G]TGCAGGATAGAGATCTCGGGATTC	0.974	1
	wsnp_BE403818A_Ta_2_1	TAGAGGCTTGCACATGCTATTGCAAAAAGAAAAGAAATGATGCTTGCGCATAGTTAACTC[A/C]TTTCTCCCAAAGTAAAACATTAAAGCATGTGATAATAGTATCCTTGTAGATTGAAGAAAC	0.942	1
	wsnp_BE403803B_Td_2_1	ACAACTCATTGACTCATCAAATGTAGCCACCGTACTCGGTACTCTGCTCTACGCCTCCTT[T/G]GAAAGAAAGAAATCTGTTGTCTGACAAACCATTTCGTGGGGTCGCAGGATTCCGATGTAT	0.978	1
	wsnp_BE403803A_Ta_2_2	TGGTCATATTCGACGAAATCGCAGGCGCCCTAATATCGAGGTACTAATSACCAATCACAA[T/C]TCATTGACTCATCAAATGTGGCCGCCGTACTCGGTACTCT	0.672	1
	wsnp_BE403803A_Ta_2_1	ACTAGGTCATCCTGGTCATATTCGACGAAATCGCAGGCGCCCTAATATCGAGGTACTAAT[C/G]ACCAATCACAAYTCATTGACTCATCAAATGTGGCCGCCGTACTCGGTACTCT	0.635	1
	wsnp_BE403710B_Ta_2_12	TGTGTCTATGTTGCATCAGCGACCTTTTATTATTATGCTGGTTTTGCAAGWGTTTAAATG[T/C]GGCACTCTTGGTAGGTGCTAATGGGACAATTGATGGTCAAGGAGCCATTTGGTGGGATTG	0.71	1
	wsnp_BE403710B_Ta_2_1	TTGGATCTCCGGTAATATAGCTCACCGCTCTTTGCACATAATAATTTGCATCCTGTTACT[A/G]TTTTGAATTGTATGCTTATGACATGATGCACATGCCCATGATATCTTRTRCTGTCATGTT	0.844	1
	wsnp_BE403637A_Ta_1_1	CTTTGGACCTGAGACGACTGGCCCCAACATGGTTGTGGACATGTGTAAGGGAGTGCAGTA[T/C]CTGAATGAAATCAAGGACTCTGTTGTGGCWGGKTTCCAGTGGGCATCRAAAGAAGGWGCW	0.955	1
	wsnp_BE403622B_Ta_1_4	TGTCCATTTCATAAATGTTGCCCAKACATACTTGGGACATTTGATTGCTTGAACTTTAGK[A/T]GTTGACTATTCGTAAGTTGCCTGAATATTTTCCTCATCTGAGTCACATTTCTAAGCCTTT	0.885	1
	wsnp_BE403622B_Ta_1_3	CTGTCCATTTCATAAATGTTGCCCAKACATACTTGGGACATTTGATTGCTTGAACTTTAG[T/G]WGTTGACTATTCGTAAGTTGCCTGAATATTTTCCTCATCTGAGTCACATTTCTAAGCCTT	0.92	1
	wsnp_BE403622B_Ta_1_2	CAAATCCTGGTTGTAGTTGTGAAGAGGGAGTTGTCCTGTCCATTTCATAAATGTTGCCCA[T/G]ACATACTTGGGACATTTGATTGCTTGAACTTTAGKWGTTGACTATTCGTAAGTTGCCTGA	0.947	1
	wsnp_BE403622B_Ta_1_1	CTTCCTTAAAATGAGATGGATGAGTGAGAAAAAGAGGTGTGCAGTCTTTATACGGACACA[A/G]ACTCGAAGTTTAGCACTTTCACGATGTATAAGGGGTATTTATGATTCTTGATTGTCAATG	0.921	1
	wsnp_BE403597B_Ta_1_2	CTTCCATCGAGTTTCTGTATGCTCTCATGAGATAGCACAAATGTCTAGTTTAGCTTCCTT[T/C]TCGTTGTCATGCCATAAACCTTGGTGCCATATTCAGTTTGTCAAGGCAAAGGAGAAGAAA	0.989	1
	wsnp_BE403597B_Ta_1_1	TTTTCCTTTCCTAGGCCACATGTTGACACGCCCTGGGCGCGCCTAGATCGATTTGTGTTC[A/G]TACTGTAGCAGTTAGTACAAGGTGCACATGGAAAGAGGTGGCGCTTGGAATGACGTACCT	0.967	1
	wsnp_BE403597A_Ta_2_2	TCACTTGTCAAGGTAAAGAGAAATAAAATCTTATGTGGTTTCTTTAATACTACAGGCAGG[T/C]CAAGAATCATTCAGATCGATAACTAGATCGTACTACAGGGGAGCTGCTGGCGCTCTTTTG	0.866	1
	wsnp_BE403597A_Ta_2_1	TGGCCTGGGCGTGCCTGCCTAGATCGAGTTGTCTTCTTACTGTACAAGAAGTTAGTACCA[A/G]CTGCGGATGGGAAGAGGTGGCGCTAGCAATTATTTACCTCACTAGGATAATCGTAACCTG	0.809	1
	wsnp_BE403506D_Ta_2_2	TTCCCTCCACTTTCTTGCTTATTATGGCTTTCCTGTTCGCATGACCTAACGAGGACAAAG[C/G]TAAATACCTCATAGGCAAACCTCTTTTCATGAGAGTGCATGTTAATTGCGCAACATTTGT	0.763	1
	wsnp_BE403506D_Ta_2_1	GACTTCCTTCAGGTATCATTTTGCCCAGGTTGCAAGGATGTGGACACAAGTATCTCTT[C/G]CATTTAAAGTACCTGTATTATATGCACATAAAAGGAACATATGAGGAGAGCACTTACTGT	0.8	1
	wsnp_BE403506B_Ta_1_2	GCAACTACACCAGACTTGATTCTTAGTTGGACTTCTGTATCATGCAATTTATGGGTTGTA[A/C]TTCACAACACGTGGGAGCCAAAATCCATGTAGTATTGGTGAAGCATTTTGAAGTATAGTT	0.949	1
	wsnp_BE403506B_Ta_1_1	GTTTAAAGTACCTGTATATATATGCACATAAAAGGAACATATGAGGAGAGCACTTGCTGT[A/G]AAGTAGCTCTTACACAATTTTATTATGATATACACGCACAGTGCTGGAACTGCCATAACC	0.815	1
	wsnp_BE403506A_Ta_2_1	GTTCTGCAGGTTTGTATTTATATTAACAAAATATGCAATTTAACATATTTGGCAAGTATT[T/C]CAATGAACTACCTTCAAAATGCTTCACCAATACTACATGGATTTTGGCTCTCACGTGTTG	0.903	1
	wsnp_BE403422A_Ta_1_1	GGGCTTGCTTCCGTGCAGGAGCTCGCTGGGCTAAGCGTCGCTACGGCCGTCGCGGAGGTA[T/C]AAGACACCTGACTTTCTGTGCTGCTCTTGAACTGTATTGCCATGTTGGCTTGTTGTTCTG	0.835	1
	wsnp_BE403421A_Ta_2_1	AGATGAGTACCGCACGGATTATGATCCTGATATCCTTTGATACTAAAATTGCCACTTACT[A/G]CAGTGATGTGAGAGCGCTAGCATACTCAGAAACCTACCATGCTATCTAAAAATCAACAAT	0.981	1
	wsnp_BE403378B_Ta_2_1	ATTTATATATGCTGATATGCTGAATTGCTGTGTTGTCTGGGACCCTCATTTTAAAAGCTT[T/C]GTTGAATCTTTACTTGTATTGTGCAGAGACCAGAAGGCTCATCCTTTTTGAATGATCTGA	0.956	1
	wsnp_BE403352B_Ta_1_1	CTTGTTAGGTTTTAGTACCTTTAGTCATAGTTAGTTTATAATACCATTTCCGATTCTGCC[A/G]TTGCAGATTCTTGTTGAGCTCATTACCAAAGGCGGAACTGTCAAGTCGGTGATAGAGGAG	0.938	1
	wsnp_BE403352A_Ta_2_1	GTGAAGCTAATGAGAAAAAAAAATCGATGCACCCTTCTGATTTACTATATTACTTCTACT[T/G]TAGCAGATGAGATTTCAGTGCCTTTAATTTTTGCCTGGGTTTTTTCTGAGTGAAAAACTG	0.684	1
	wsnp_BE403322A_Ta_1_2	TTCACATGGCTAAATGACAGCTCGAGCCTGTTGCTGAAACAACTGGGATCTCAATCTATG[A/C]TCGATTATTACTTTAGGGCACAAAGTGCAAATTCAGATTCATATTTGAAGTACAGAAACC	0.908	1
	wsnp_BE403322A_Ta_1_1	TAGTCAGCAGCAATTCCCAAACCAGGAGAAACTTGATGATCCCAAACTGTACCACTATGC[A/C]TTGTTCTCAGATAATATATTGGCAACAGCAGTTGTTGTTAATTCGACAGTGTTAAATGCC	0.948	1
	wsnp_BE403305A_Ta_1_1	CAAAATCGGTGATGTTTTAGATATGGTGACGGTCTCCAGGATGCAACTTTGACTTTTGTT[T/G]TCTATATGAAAATGTAATAAAAAAACTTGCATAATTATGAAATATTTTGATGAAAAGTCT	0.728	1
	wsnp_BE403214B_Ta_2_2	TCGAAGTGCTTCACTCATAACCTACTGCTTTGTGATGTTAGCTAAGTAACTGATATGTGC[T/C]TAGCACTTGTCATCGTGCAATATCCAGCTGAGCTGCATTTCTTGTTTACTGTAGTGATAA	0.769	1
	wsnp_BE403214B_Ta_2_1	AGAGGTAAGTTTGTTAATATAAAATCGATATGTCATTGCTTGTTTCAAGCCAGAATTCTG[T/C]GAATGTTTGCTGTGTACAATATCTGGAGCTAAAGCATGCTTAGTATGTTTTGGTGATAAT	0.983	1
	wsnp_BE403211A_Td_2_1	TATAATAATTCCTAACCAATTCAGTAGATATTTATTATTGCTTTAACACTTGATTTTGTA[A/G]ACTTCACCAGATAGTGGCGTCAGGAAAAAATTCATCAAGTG	0.978	1
	wsnp_BE403154B_Td_2_23	YGCAATACGCTAGAGKATATGTTGGAACAAGGTRGAAGTTCCCCTCCATTTTTCTCCATG[A/C]GTTTGAACCTTGTGCCCAGTTCTTGTTGGCCTTACTGCCAGCCTTACAGTTTTTGTTCA	0.774	1
	wsnp_BE403154B_Td_2_15	GAGYGTGAAGGTTCYTTGATTTAAGTAGACAATATTTTTCTTGTTCTGTTACAAGCCATA[T/G]ATAAATAATAAGACACTCATATGTGTAATTTGTGATGATGCCATATAGGTCTCTTCAGAT	0.629	1
	wsnp_BE403154A_Ta_2_9	AATTTCAAGGACCATCTTACCTTGTGTAGCATAGATGYCATGCATTGATATGGTTACGCA[A/G]TACGCTAGAGGATATGTTGGAACAAGGTAGAAGTTCCCCTCCATTTTTCTCCATGCGTTT	0.836	1
	wsnp_BE403154A_Ta_2_1	CTGTAATTTTTTAAGGGAAGACTTTCACAGCTTTAAGACACCGC[T/G]TAGTTGCTACTTAGCTGCTATCTACCTTGTCCTCTATGTATATAGCAGCTGCTTGGTATA	0.934	1
	wsnp_BE403152B_Ta_2_1	CAGCAGGTATGCATTGTCTCAGTTAATTCACAGAATCCCACAATTGACATCAGGTTTCTG[T/G]TGCTTCAACATAGTTATTTTTTATAATGCAGCTGCTTCTCCGTCCTGAATCTGATGACTC	0.852	1
	wsnp_BE399999D_Ta_2_1	CATGTACAACGCTGAGAAGCGTGGCAAGAGGCAGGTCATGATCAGGCCTTCCTCAAAGGT[T/G]ATCATCAAGTTCCTCATCGTCATGCAGAAGCACGGTTAGTTCACTTTCAGCCATGTTCTA	0.909	1
	wsnp_BE399999A_Ta_2_1	TGGCAAGATTGTTGTGGAGTTGAACGGGAGACTGAACAAGTGTGGAGTCATCAGTCCCCG[T/C]TTTGATGTTGGTGTCAAGGAGATTGAGGGGTGGACCGCCAGGCTGCTTCCAATCTCGTCA	0.89	1
	wsnp_BE399980D_Ta_1_1	TTGGGAATGGAAATGATGTCTGGTAGACACCAAGTAAGGTATCAGCAATCAAATAATGTC[A/T]ACAATCTATGCAGAATGTCAATTCACATAAGAACAAAACACATGTTACTAGAAGATTAGA	0.893	1
	wsnp_BE399980B_Ta_2_4	TTGCACTTCACGGTAGGTGAGAGCATATTTCAGTCTGTTCCTCAGGATGAGGATCAGAGG[C/G]GGCCCCTCCCTGGCCTTGTGAG	0.752	1
	wsnp_BE399980B_Ta_2_3	GGGAATGGAAATGATGTCTAGCAGACAAAAGAAATGAAGGTATAAGCAACCAAGTGAAGT[A/T]AACAATCTATGCAGAATGTCAATTCACATAAGATCAAACAAATCCTGTTACAAAAAGATT	0.887	1
	wsnp_BE399980B_Ta_2_1	GGCAAATATGCAACAGAGTGATACAATGCTACGTAACAGCAAGGTTCTTCATTGCATGAG[A/G]ATATCAATGCCTACCCATATACAAGTAGGTTCTACAAGTAGAATATAAAGCAGTTCCAGA	0.986	1
	wsnp_BE399980A_Ta_1_2	GGATACAATTAATTCTGTTACAAGATTAGAGCATACCCATGAAACCAGCAGGGTAGGTCT[T/G]GTCAGTGCGGACCTTTCCATCAACCATGATATGACGCTGCATAAGGATAGACTGCACTTC	0.826	1
	wsnp_BE399980A_Ta_1_1	AGTTCTCACCAGTCTTGGGAATGGAAATGATGTCTAATAGACAAAAATGAAGATATCGGC[A/C]ATCAAGTGACGTTAACAATCTTTGCAGAATGTGAATTCACATAGGATACAATTAATTCTG	0.925	1
	wsnp_BE399966D_Ta_1_3	TCGTCATAGTACAAGTACTCCTTCCGTCCATAATAAGTACCTGATCGGATGGAGTATGTA[T/C]TACATATTCTGATTGTTTCATCCTTTTCATGTGTAGGTTAACCAAATTGGATCCGTCACT	0.852	1
	wsnp_BE399966D_Ta_1_2	TGTGGAGTGGAAGTTCAGATTGTTGGTGATGACCTTCTAGTCACCAACCCAACCGTGAGT[T/G]ATTTGTTTTCTGTTGTGTAGGTGGGCATTTTCATTCTGTTGGATCACTGTAATTAATTTG	0.987	1
	wsnp_BE399966D_Ta_1_1	GATTGAGGACCCATTTGACCAGGATGACTGGGTGCACTATGCTAAGATGACTGA[A/G]GAATGTGGAGTGGAAGTTCAGATTGTTGGTGATGACCTTCTAGTCACCAACCCAACCGTG	0.945	1
	wsnp_BE399966B_Ta_1_1	GGGTGTGATGACCAGTCACAGGAGGTACATAAGAGATACCGCCTTGTTACCCCGCCGTTT[T/C]CCCCCTTGTTTCTATTGTTATTACCATTTGTATGCTTATGTACATTTGCTGTGTGCAGTG	0.647	1
	wsnp_BE399966A_Ta_2_3	GCTGGCTGGGGTGTCATGACCAGCCACAGGAGGTACTTGATAGGAGATACTTATTACACG[A/G]CTGTTATCCCTTTGTTTCTCTTGTTACCATCTGTATGCTTATTTTACATCCATTGTCT	0.635	1
	wsnp_BE399966A_Ta_2_2	ATAGGTTAACCAAATTGGATCCGTCACTGAGAGTATCGAGGCYGTGAAGATGTCAAAACA[T/C]GCTGGCTGGGGTGTCATGACCAGCCACAGGAGGTACTTGATAGGAGATACTTATTACACG	0.564	0.5
	wsnp_BE399939D_Ta_2_2	CAATTCGCCGGAAAAAAAATGCAAGTCACAACCACATTCCAGCTTCTTTCAYGATTCACG[A/T]GTTTCTTCAATGCAATTTCTTTATCGACTAATTGACAAAATTCTTATGATTAAGATGGCT	0.58	0.5
	wsnp_BE399939D_Ta_2_1	GGCAACCTACAATTCGCCGGAAAAAAAATGCAAGTCACAACCACATTCCAGCTTCTTTCA[T/C]GATTCACGWGTTTCTTCAATGCAATTTCTTTATCGACTAATTGACAAAATTCTTATGATT	0.722	1
	wsnp_BE399939A_Ta_2_1	CATCTTAATCATAAGAATTTTGTCAATTAGTTGATAAAGAAATTGTGTTGAAGAAACACG[T/C]GAATGGTGAAAGAAGCTGAAATGTGGTTGTGACTTGCATTTTTTTTCCCGACAAATTGTA	0.955	1
	wsnp_BE399936D_Ta_1_1	CAGCACATGCTCCCAGGGATCTGAAACAAAAAGGGGAATCACATGAGAAGGAATCAAACC[A/T]GCAACTAGAATGTTACAAAGCCAGATAATAAAAGCAAGGAAATGAGGGGATCAGAACAAA	0.949	1
	wsnp_BE399936A_Ta_2_1	AAGAACGTACTAAACATAAATCAAGAACCACACCCTAAATCTACCGCTATTACGGCCAAC[A/G]AAGGCGCCCAGACCAACACATACTTGCAGGCATATAAAGGGTTACAGATCAGACGAAATA	0.748	1
	wsnp_be399814A_Ta_2_2	GAGCATCCCACCAGGTGCAACCAAGTCCAAAATTCAAAAACATAAATTTGACTGGAAACT[A/G]TAGCAATGCAACCAGATATTACATCTAACCACTCAATACATAATCATACATGGCATACTA	0.834	1
	wsnp_be399814A_Ta_2_1	ATACATCTTTAAATTTCCCTAAGATCGATTTACTTGACATGATTTAGAACATTTGACAAA[A/T]ACAACTTCCTGCGTAGGAGCATCCCACCAGGTGCAACCAAGTCCAAAATTCAAAAACATA	0.989	1
	wsnp_BE399688B_Ta_2_1	GCTCTGAATTTACAACGGTAATGGACTTGAATTGTCATATCTTTGCATACAGTGGTCAAT[T/G]CCCTCATCTCATATGTGCTAGTGTCTGCTAAGTTTGTCATCACAAACATGTTTAGATTGG	0.912	1
	wsnp_BE399426B_Ta_2_2	TGGTGCAATTGATGCCACCATAGACCATGCAAATGGCTGGATGGTGTCGAAAGAAACTGG[T/C]GATGTCTACTCGACAAATGAACCCCAGGCTGCATTCAACTCCAGAATCGCTTTCTGCCTC	0.984	1
	wsnp_BE399426B_Ta_2_1	TATTGCGAAGAAGCTAAGGCTAGACACTGAGAATCCTGTTGCTGATGCGGAGTGCATCGT[A/G]CCAAGGCCATAAGAGATGGTGCAATTGATGCCACCATAGACCATGCAAATGGCTGGATGG	0.826	1
	wsnp_BE399200D_Ta_1_3	CGACTTTCCATGATGTAAGCAATTTCTTTTGTTGGAAAATGTGCATAGGAGAACTATTGT[A/G]CATAGTCAGTCGTATGTAGGCCTAGTAAGTGCTTGTCTGCATGTGTATATCAGGTTGAAG	0.871	1
	wsnp_BE399200D_Ta_1_2	GTGAGTCACATGATGATTTCTTGGCATCTGATGACGATGATGTGGTMATTCCAGTATCCC[A/G]TGGCCAGATGAACACAGGTATGCTTGTAAATTTAATCCCATTGTGCAAGCCATGCCGTTC	0.615	1
	wsnp_BE399200D_Ta_1_1	CAGTGATACTGGTAGTGAGTCACATGATGATTTCTTGGCATCTGATGACGATGATGTGGT[A/C]ATTCCAGTATCCCRTGGCCAGATGAACACAGGTATGCTTGTAAATTTAATCCCATTGTGC	0.624	1
	wsnp_BE399200A_Ta_1_1	TAGTGATACTGGTAGTGAGTCACTTCAAGGCTCCGATGATGATTTCATGGCATCTGATGA[T/C]GATGATGTGGTCATTCCAGTATCCCATGGCCAGATGAACACAGGTATGCTTGTAAATTTG	0.973	1
	wsnp_BE398523A_Ta_2_1	GAATTTTCTTGAACATGTTGACATAAATGGTTGATTAGTATAATCTAGTCACGTTTTGGC[T/G]CAAGTCTTTGAATTGGGCAGTTAGTTCCTTCGACATTCATTCATCCTGTACATTGAAGAA	0.725	1
	wsnp_BE398417B_Ta_2_2	CTTTTATGCCYGCTCAGATGAAAGCCGTTAGATGAGTAATACGTAAAAGTCACCTCTTTC[T/C]GTTTCATGTTTTTCATCACCACTGAGCTGTCAGTTCTAGGGATGTAAACAAATGGTAACT	0.889	1
	wsnp_BE398417B_Ta_2_1	ATGGAGTTGGACTGTTACTAGATTGCTCGGATATCTGCTGGAAGTAGTTGCTTTTATGCC[T/C]GCTCAGATGAAAGCCGTTAGATGAGTAATACGTAAAAGTCACCTCTTTCYGTTTCATGTT	0.971	1
	wsnp_BE398302B_Ta_2_1	AGCATCTCGACAGCAGTATCGATTTCATCGGAAAGCTTGTCTTTGGATTTGAAAATGGGC[C/G]TACAATGCTTGAGGCTGCTAGAAGCTCTGGCCAACCATTAGTCGACGATTGGGATTGCCT	0.875	1
	wsnp_BE352626A_Ta_1_1	CAAGTGGTGAACTTTGGAAATCTTAACACCAGTGAGGTTGTGTGTGAGGTCGTCGAGGGG[A/G]ACATAACCAAAGTGGAGTACCAGTTCCAGGATAAGCTAGGGAATTTTGTGGAAGGGAATA	0.946	1
	wsnp_BE352603A_Td_2_1	TTACTATTTAAAAAAAAGGTGAATTATCAGTCTTGTTCCCAACAGATTGAGGTTTAATTC[A/C]TACTTTTTWKASACTATSATAGTCTAAAAAATGATCTTATATTTTGGGACGGAGGGAGTT	0.512	0.5
	wsnp_be352570B_Ta_2_2	TAAATCAAAGCCCATTTTTCTCATGGCAAATCCAATAACTGTTAGAATAACATGAAATAA[T/C]TAGACATAAATCTCCTTAGCAAATAAAAAATTATGAAATGGTCATGCCACCAACCTCATG	0.58	0.5
	wsnp_be352570B_Ta_2_1	GCTCGCTACATTGGCAAATAACTAAATTAGCAACTGAATGCACTGAAAATTGGAATCATT[T/C]GGATCTTGGATAGTTTATAAAAACAGTTACACATTTTATAACTATGCAGCAAAGCAACTT	0.849	1
	wsnp_be352570A_Ta_1_1	AAAAGTTGCTTTGCTGCATAGTTATAAAATGCATAGCTGTTTTTATAAACTATC[A/C]AAGATCCAAATGATTCAAATTTCAGTGCATTCAGTTGCTAATTTAGTTATTTGCCAATGT	0.815	1
	wsnp_AY672996B_Ta_1_1	TCTGAGCAAAGAAAAACAAATTTCTCTTGATCGTGATTGGCCTGTAGAAGTATCATCAAT[T/G]TACTTATATGGGGATAACTTAAGGCTTCAGCAAGTCCTAGCAGACTACTTGGCATGCACG	0.895	1
	wsnp_AJ612027A_Ta_2_5	TTTGAATGATAAAGAAGATGCTCCTAGTCAGTTGAAAATAGTCGGTGTTCAAGCAACAGG[T/G]GGAATGATTGCTGGGGCAG	0.814	1
	wsnp_AJ612027A_Ta_2_1	ATATCCATCTTTTGCTTTCCTGTTAGTAGTGATGGTCCAATAATGCCAAACTACAGTTTT[A/G]TTTACATTGATCTATCTTTTTGGAAAACTCTGATCTTACTTTGGTGTGCTCTGGCTGATT	0.895	1
