# Supplementary material for: Population- and genome-specific patterns of linkage disequilibrium and SNP variation in spring and winter wheat (Triticum aestivum L.)
Source: BMC Genomics. 2010 Dec 29;11:727. doi: 10.1186/1471-2164-11-727 (PMC3020227; doi:10.1186/1471-2164-11-727)
Supplement: Additional file 3 — List of 219 SNPs used for population structure analysis. The file contains the list of 219 SNPs and their genetic map locations. The analysis of population structure was performed using all SNPs and SNPs separated into genome-specific sets (91 A-genome specific SNPs, 89 B-genome specific SNPs, and 39 D-genome specific SNPs). [file 1471-2164-11-727-S3.XLS]

## Sheet: Sheet1
	Title: List of 219 SNPs used for population structure analysis
	SNP name	Genome	Chromosome	Map location, cM
	wsnp_BF200531A_Ta_2_1	A	1	38.61
	wsnp_BE444266A_Ta_2_1	A	1	43.96
	wsnp_BF484606A_Ta_2_3	A	1	51.83
	wsnp_BE445121A_Ta_1_1	A	1	56.85
	wsnp_BE518393A_Td_2_3	A	1	60
	wsnp_BE403956A_Ta_2_3	A	1	63
	wsnp_BF292414A_Ta_2_2	A	1	71.095
	wsnp_BF428726A_Ta_2_5	A	1	78.97
	wsnp_BE445113A_Ta_2_1	A	1	88.56
	wsnp_BM137879A_Ta_2_1	A	1	101.18
	wsnp_BF474139A_Ta_2_1	A	1	106.72
	wsnp_BE444305A_Td_2_1	A	1	111.42
	wsnp_BE494527A_Ta_2_1	A	1	120.66
	wsnp_BF474340A_Ta_2_1	A	1	135.64
	wsnp_BE518435A_Ta_2_4	A	1	179.86
	wsnp_BF201235A_Ta_2_19	A	2	28.34
	wsnp_BG275030A_Td_2_1	A	2	62.9
	wsnp_BM140538A_Ta_2_1	A	2	76.19
	wsnp_BE497494A_Td_2_2	A	2	85.93
	wsnp_BE498730A_Ta_2_1	A	2	88.96
	wsnp_BG607088A_Ta_1_1	A	2	97.5
	wsnp_BE399936A_Ta_2_1	A	2	102
	wsnp_bg606625A_Ta_2_1	A	2	104.4
	wsnp_BG263263A_Ta_2_1	A	2	109.57
	wsnp_BE403597A_Ta_2_2	A	2	113.5
	wsnp_BF475068A_Ta_2_1	A	2	117.87
	wsnp_BE490763A_Ta_1_3	A	2	123.59
	wsnp_BG274584A_Ta_2_1	A	2	128.9
	wsnp_BE445431A_Td_2_2	A	2	151.59
	wsnp_BE498892A_Ta_2_1	A	2	170.05
	wsnp_BE490384A_Ta_2_1	A	2	186.89
	wsnp_BF293133A_Ta_2_2	A	3	22.78
	wsnp_BG313722A_Ta_1_1	A	3	45
	wsnp_BG604577A_Ta_1_1	A	3	66.18
	wsnp_BE426222A_Ta_2_1	A	3	71.87
	wsnp_BQ171931A_Ta_2_1	A	3	78.6
	wsnp_BE406587A_Ta_2_1	A	3	84.96
	wsnp_CD454173A_Ta_2_8	A	3	102.24
	wsnp_BF293500A_Ta_2_1	A	3	114.91
	wsnp_BG262734A_Ta_2_3	A	3	126.36
	wsnp_BE495175A_Ta_1_1	A	3	130.245
	wsnp_BF483299A_Ta_2_15	A	3	150.07
	wsnp_BE590748A_Ta_2_1	A	4	17.1
	wsnp_BF484585A_Td_2_1	A	4	36.7
	wsnp_BF482950A_Ta_2_3	A	4	40.84
	wsnp_BE398523A_Ta_2_1	A	4	47
	wsnp_BE444811A_Ta_2_1	A	4	51.83
	wsnp_BE497618A_Ta_1_1	A	4	55.01
	wsnp_BE591195A_Ta_1_1	A	4	59.93
	wsnp_BG275102A_Ta_2_9	A	4	63.835
	wsnp_BF145459A_Ta_2_1	A	4	70.51
	wsnp_BE425146A_Ta_2_1	A	4	78
	wsnp_BE399966A_Ta_2_3	A	5	13.19
	wsnp_BF292081A_Ta_2_1	A	5	27.3
	wsnp_BE444720A_Ta_2_1	A	5	30.87
	wsnp_BE499257A_Ta_2_1	A	5	31.37
	wsnp_BE426080A_Ta_2_1	A	5	34.93
	wsnp_BE442892A_Ta_2_2	A	5	38.88
	wsnp_BE443187A_Ta_2_2	A	5	46.51
	wsnp_BE442676A_Ta_2_1	A	5	50.55
	wsnp_BE443745A_Ta_2_2	A	5	60.23
	wsnp_CD452445A_Ta_2_2	A	5	72.04
	wsnp_BE406877A_Ta_2_8	A	5	80
	wsnp_BE399939A_Ta_2_1	A	5	102.94
	wsnp_BE496826A_Ta_2_2	A	6	3.115
	wsnp_BE517858A_Ta_2_2	A	6	53.57
	wsnp_BE490604A_Ta_2_1	A	6	57.55
	wsnp_BG262421A_Ta_2_2	A	6	62.48
	wsnp_BF200644A_Ta_1_1	A	6	71.05
	wsnp_BE426418A_Ta_2_2	A	6	71.27
	wsnp_BF202329A_Ta_2_2	A	6	76.13
	wsnp_CD454448A_Ta_2_1	A	6	81.84
	wsnp_BE426214A_Td_2_1	A	6	86.24
	wsnp_BE403818A_Ta_2_1	A	6	92.8
	wsnp_BE490226A_Ta_2_2	A	6	96
	wsnp_BE495143A_Ta_2_2	A	6	107.625
	wsnp_BE591777A_Ta_1_1	A	6	117.77
	wsnp_BE489894A_Ta_2_1	A	6	131.05
	wsnp_be443312A_Ta_2_1	A	7	0
	wsnp_BE490643A_Ta_2_1	A	7	33.79
	wsnp_be496863A_Ta_2_3	A	7	39.47
	wsnp_be590476A_Ta_1_1	A	7	43.37
	wsnp_BE591002A_Ta_2_1	A	7	47.28
	wsnp_be500615A_Ta_1_1	A	7	51.37
	wsnp_BQ168298A_Ta_1_1	A	7	56.26
	wsnp_bf474746A_Ta_1_1	A	7	61.31
	wsnp_BE406943A_Ta_2_1	A	7	66.82
	wsnp_BF474379A_Ta_2_1	A	7	72.01
	wsnp_BQ160970A_Ta_2_1	A	7	81.2
	wsnp_BE445506A_Ta_2_2	A	7	83.62
	wsnp_BE498985A_Ta_2_1	A	7	106.9
	wsnp_BE405749B_Ta_2_1	B	1	18.34
	wsnp_BE637971B_Ta_1_20	B	1	23.31
	wsnp_BF483588B_Ta_2_1	B	1	29.325
	wsnp_BE405834B_Ta_2_2	B	1	50
	wsnp_BF291549B_Ta_1_1	B	1	57.06
	wsnp_BE497109B_Ta_2_5	B	1	61.58
	wsnp_BE442716B_Ta_2_1	B	1	66.71
	wsnp_BE443332B_Ta_2_2	B	1	71.49
	wsnp_BF478690B_Ta_2_1	B	1	77.12
	wsnp_BG606586B_Ta_2_13	B	1	81.5
	wsnp_BG274294B_Ta_2_3	B	1	87.34
	wsnp_BM140362B_Ta_1_1	B	1	91
	wsnp_BE517729B_Ta_2_2	B	1	101.18
	wsnp_BG606986B_Ta_2_1	B	1	106.72
	wsnp_BE443588B_Ta_1_2	B	1	113.87
	wsnp_BE494527B_Ta_2_1	B	1	120.66
	wsnp_BE591290B_Ta_2_7	B	1	157.38
	wsnp_BE404601B_Ta_2_1	B	2	31.38
	wsnp_BE517831B_Ta_2_1	B	2	63
	wsnp_BE497494B_Ta_2_1	B	2	85.93
	wsnp_BE399688B_Ta_2_1	B	2	91
	wsnp_BF291736B_Ta_1_1	B	2	97.5
	wsnp_BF291674B_Ta_2_3	B	2	102.36
	wsnp_BG608232B_Ta_2_1	B	2	108
	wsnp_BE403597B_Ta_1_2	B	2	113.5
	wsnp_BG274019B_Ta_2_1	B	2	117.06
	wsnp_BF201830B_Ta_1_2	B	2	121.26
	wsnp_BE398302B_Ta_2_1	B	2	125.32
	wsnp_BF473744B_Ta_2_2	B	2	135.07
	wsnp_BQ161465B_Ta_2_1	B	2	138.3
	wsnp_BG605258B_Ta_2_7	B	2	170.05
	wsnp_BF293133B_Ta_2_2	B	3	22.78
	wsnp_BE518003B_Ta_2_1	B	3	58.22
	wsnp_BE498786B_Ta_2_1	B	3	62.56
	wsnp_BE446087B_Ta_2_1	B	3	66.96
	wsnp_BE497469B_Ta_2_1	B	3	72.075
	wsnp_BE443995B_Ta_2_1	B	3	80.18
	wsnp_BE494474B_Ta_2_2	B	3	85.76
	wsnp_BE445348B_Ta_2_1	B	3	89.92
	wsnp_BE517914B_Ta_2_5	B	3	95.82
	wsnp_BQ167580B_Ta_2_1	B	3	114.91
	wsnp_BE497740B_Ta_2_1	B	3	127.12
	wsnp_BE500311B_Ta_1_6	B	4	5.2
	wsnp_BF483640B_Ta_2_1	B	4	10.605
	wsnp_BE422566B_Ta_1_2	B	4	43.74
	wsnp_BE442666B_Ta_2_2	B	4	43.74
	wsnp_BE499456B_Ta_1_1	B	4	47.73
	wsnp_BF482269B_Ta_1_1	B	4	52.04
	wsnp_BE494848B_Ta_2_1	B	4	67.22
	wsnp_BE446161B_Td_2_2	B	4	73.14
	wsnp_BE425301B_Ta_2_1	B	4	77
	wsnp_BE442582B_Ta_1_3	B	4	99.82
	wsnp_BG604404B_Ta_2_2	B	4	118.28
	wsnp_BF201102B_Ta_2_1	B	5	15.99
	wsnp_BE591275B_Ta_2_1	B	5	28.25
	wsnp_BE496976B_Ta_2_1	B	5	30.94
	wsnp_BE426080B_Ta_2_1	B	5	34.93
	wsnp_BE443187B_Ta_2_1	B	5	46.51
	wsnp_BE443531B_Ta_1_1	B	5	60.42
	wsnp_BE495277B_Ta_2_5	B	5	75.82
	wsnp_BE637838B_Ta_2_1	B	5	84.72
	wsnp_BE497820B_Ta_2_1	B	5	138.13
	wsnp_CD454152B_Ta_2_1	B	5	147.51
	wsnp_BE446509B_Ta_2_6	B	5	165.23
	wsnp_BE403214B_Ta_2_2	B	5	169.41
	wsnp_CD453605B_Ta_2_1	B	6	3.115
	wsnp_BE488206B_Ta_2_1	B	6	62.005
	wsnp_BF428701B_Ta_2_1	B	6	70.59
	wsnp_BE404354B_Ta_2_3	B	6	74
	wsnp_BE591931B_Ta_2_2	B	6	85.76
	wsnp_BE497701B_Ta_2_1	B	6	93.09
	wsnp_BQ171182B_Ta_1_1	B	6	104.7
	wsnp_BE498419B_Ta_1_3	B	6	111.93
	wsnp_BE518379B_Ta_2_2	B	6	131.05
	wsnp_BE403950B_Ta_2_3	B	6	149
	wsnp_BG607523B_Ta_2_4	B	7	4.79
	wsnp_BF474552B_Ta_1_1	B	7	39.035
	wsnp_BF200891B_Ta_2_1	B	7	44.38
	wsnp_be352570B_Ta_2_1	B	7	52.03
	wsnp_bf201699B_Ta_1_1	B	7	56.26
	wsnp_CD454314B_Ta_2_1	B	7	61.99
	wsnp_BE443010B_Ta_2_2	B	7	67.72
	wsnp_BF474379B_Ta_2_3	B	7	72.01
	wsnp_BF482403B_Ta_1_1	B	7	81.74
	wsnp_BE445506B_Ta_2_1	B	7	83.62
	wsnp_BF291608B_Ta_2_1	B	7	88.92
	wsnp_BE605194B_Ta_2_7	B	7	107.375
	wsnp_BE443521B_Ta_2_1	B	7	131.145
	wsnp_BE442700B_Ta_2_1	B	7	139.86
	wsnp_BE637971D_Ta_2_3	D	1	23.31
	wsnp_BE586140D_Ta_2_1	D	1	53.22
	wsnp_BE445121D_Ta_2_2	D	1	56.85
	wsnp_BE424100D_Ta_1_1	D	1	61.92
	wsnp_BE517805D_Ta_1_1	D	1	81.39
	wsnp_BE517729D_Ta_2_4	D	1	101.18
	wsnp_BF474139D_Ta_2_1	D	1	106.72
	wsnp_BE585781D_Ta_1_1	D	1	166.78
	wsnp_BF201235D_Ta_2_2	D	2	28.34
	wsnp_BG275030D_Ta_2_1	D	2	62.9
	wsnp_BM140538D_Ta_2_1	D	2	76.19
	wsnp_BE444144D_Ta_1_1	D	2	86.6
	wsnp_BE445431D_Ta_2_1	D	2	151.59
	wsnp_BE517946D_Ta_1_2	D	2	157.81
	wsnp_BG313362D_Ta_2_1	D	2	170.05
	wsnp_BE426620D_Ta_2_2	D	2	179.16
	wsnp_BE490384D_Ta_1_1	D	2	186.89
	wsnp_BE499309D_Ta_2_3	D	3	42.54
	wsnp_BG262734D_Ta_1_1	D	3	126.36
	wsnp_BE444858D_Ta_1_1	D	4	52.04
	wsnp_BF473052D_Ta_2_1	D	4	66.005
	wsnp_BE497160D_Ta_2_2	D	4	70.7
	wsnp_BE591739D_Ta_2_3	D	4	76.1
	wsnp_BE445181D_Ta_1_1	D	5	31.89
	wsnp_BE399939D_Ta_2_1	D	5	102.94
	wsnp_BE518142D_Ta_2_1	D	6	0
	wsnp_BE496826D_Ta_2_20	D	6	3.115
	wsnp_BF428701D_Ta_1_1	D	6	70.59
	wsnp_BQ161779D_Ta_2_1	D	6	88.26
	wsnp_BF483091D_Ta_2_3	D	6	131.05
	wsnp_BE403950D_Ta_2_1	D	6	149
	wsnp_BG274948D_Ta_2_1	D	7	27.53
	wsnp_BE490643D_Ta_2_1	D	7	33.79
	wsnp_BE495325D_Ta_1_1	D	7	39.8
	wsnp_bm138650D_Ta_2_2	D	7	58.44
	wsnp_BE498849D_Ta_1_2	D	7	60.88
	wsnp_BE497845D_Ta_1_1	D	7	74.89
	wsnp_BF482403D_Ta_2_1	D	7	81.74
	wsnp_BM137749D_Ta_2_1	D	7	128.32
