# Supplementary material for: Population- and genome-specific patterns of linkage disequilibrium and SNP variation in spring and winter wheat (Triticum aestivum L.)
Source: BMC Genomics. 2010 Dec 29;11:727. doi: 10.1186/1471-2164-11-727 (PMC3020227; doi:10.1186/1471-2164-11-727)
Supplement: Additional file 5 — Membership coefficients of 17 pre-defined wheat populations in 2 clusters (K = 2). Clustering was estimated using SNPs mapped to the A-, B- and D-genomes. Membership coefficients were calculated from 10 independent runs of Structure with 100,000 burn-in steps and 106 simulation steps. [file 1471-2164-11-727-S5.XLS]

## Sheet: Sheet1
	Title: Membership coefficients of 17 pre-defined wheat populations in 2 clusters (K=2)
	Population	A genome		B genome		D genome
		Cluster 1	Cluster 2	Cluster 1	Cluster 2	Cluster 1	Cluster 2
	winter SD	0.112	0.888	0.107	0.893	0.125	0.875
	winter NE	0.1	0.9	0.108	0.892	0.137	0.863
	winter OK	0.166	0.834	0.117	0.883	0.418*	0.582*
	winter WB	0.135	0.865	0.163	0.837	0.523*	0.477*
	winter CO	0.128	0.872	0.133	0.867	0.18	0.82
	winter TX	0.11	0.89	0.125	0.875	0.320*	0.680*
	winter MT	0.102	0.898	0.117	0.883	0.181	0.819
	winter KS	0.102	0.898	0.034	0.966	0.587*	0.413*
	winter NY	0.498*	0.502*	0.183	0.817	0.763*	0.237*
	spring WB	0.92	0.08	0.915	0.085	0.769*	0.231*
	spring SD	0.941	0.059	0.874	0.126	0.299*	0.701*
	spring MT	0.853	0.147	0.855	0.145	0.586*	0.414*
	spring MN	0.918	0.082	0.906	0.094	0.450*	0.550*
	spring ID	0.875	0.125	0.837	0.163	0.84	0.16
	spring WA	0.823	0.177	0.837	0.163	0.831	0.169
	spring CA	0.881	0.119	0.833	0.167	0.848	0.152
	spring CM	0.811	0.189	0.775*	0.225*	0.884	0.116
	* Breeding populations with less than 80% of their ancestry derived from either of the two clusters
