# Supplementary material for: Population- and genome-specific patterns of linkage disequilibrium and SNP variation in spring and winter wheat (Triticum aestivum L.)
Source: BMC Genomics. 2010 Dec 29;11:727. doi: 10.1186/1471-2164-11-727 (PMC3020227; doi:10.1186/1471-2164-11-727)
Supplement: Additional file 6 — Membership coefficients of 17 pre-defined wheat populations in 9 clusters (K = 9). Membership coefficients (Q) were estimated for 17 wheat populations assuming 9 clusters in data (K = 9). Clustering was estimated using combined set of 219 SNPs from 10 independent runs of Structure with 100,000 burn-in steps and 106 simulation steps. [file 1471-2164-11-727-S6.XLS]

## Sheet: Sheet1
	Title: Membership coefficients of 17 pre-defined wheat populations in 9 clusters (K=9) estimated using combined set of 219 SNPs
	Populations	Membership coefficient (Q)* for each of the 9 clusters									No. lines
		1	2	3	4	5	6	7	8	9
	winter SD	0.0137	0.2273	0.0687	0.012	0.0123	0.0103	0.6313	0.016	0.0083	21
	winter NE	0.0053	0.12	0.0817	0.0133	0.025	0.01	0.707	0.0183	0.0193	49
	winter OK	0.0133	0.4335	0.1556	0.011	0.0823	0.011	0.2023	0.036	0.055	40
	winter WB	0.019	0.3247	0.1507	0.0147	0.1682	0.0217	0.1734	0.0153	0.1122	11
	winter CO	0.0147	0.0684	0.309	0.0153	0.0103	0.0163	0.5093	0.0443	0.0123	30
	winter TX	0.0157	0.229	0.431	0.0097	0.074	0.012	0.166	0.027	0.0356	38
	winter MT	0.006	0.2408	0.0253	0.004	0.0063	0.007	0.6269	0.0077	0.076	34
	winter KS	0.0023	0.3626	0.1726	0.003	0.2072	0.0027	0.0573	0.0063	0.186	4
	winter NY	0.0143	0.0476	0.009	0.004	0.8684	0.0173	0.0293	0.0057	0.0043	10
	spring WB	0.1109	0.0113	0.01	0.5453	0.0093	0.0446	0.01	0.2395	0.019	30
	spring SD	0.0053	0.011	0.005	0.0157	0.0047	0.93	0.015	0.01	0.0033	40
	spring MT	0.0467	0.0706	0.0103	0.167	0.0227	0.2787	0.0274	0.0347	0.342	30
	spring MN	0.062	0.0157	0.0107	0.034	0.012	0.818	0.0133	0.0147	0.0197	40
	spring ID	0.5593	0.0147	0.019	0.3624	0.006	0.0083	0.0167	0.01	0.0037	30
	spring WA	0.3837	0.0353	0.0177	0.3137	0.055	0.0703	0.0463	0.0633	0.0147	10
	spring CA	0.0953	0.0423	0.016	0.2872	0.031	0.0477	0.0193	0.4284	0.0327	30
	spring CM	0.0387	0.0107	0.013	0.0587	0.0103	0.039	0.0207	0.8013	0.0077	31
		* - highest membership coefficicents for each population are highlighted in green
