# Supplementary material for: Population- and genome-specific patterns of linkage disequilibrium and SNP variation in spring and winter wheat (Triticum aestivum L.)
Source: BMC Genomics. 2010 Dec 29;11:727. doi: 10.1186/1471-2164-11-727 (PMC3020227; doi:10.1186/1471-2164-11-727)
Supplement: Additional file 8 — Summary of significant LD in the spring, winter and combined populations. The file contains mean and median estimates of statistically significant LD in the A- B- and D-genomes of spring, winter and combined populations. The pair-wise LD was measured using the squared allele-frequency correlations r2 according to Weir [50]. The statistical significance of individual r2 estimates was calculated by the exact test following the procedure described by Weir [50]. The false discovery rate (FDR) was established at 0.01 using the Benjamini & Hochberg method [52]. [file 1471-2164-11-727-S8.XLS]

## Sheet: Sheet1
		Title: Summary of significant LD in the spring, winter and combined populations.
			Genome	Number of loci	Mean LD extent, (cM)*	Median LD extent, (cM)*
		Spring wheat population (n=241)	A	109	19.8	9.9
			B	119	21.5	12.8
			D	25	22.9	10.2
			Total	253	20.8	11.5
		Winter wheat population (n=237)	A	106	16.7	10
			B	116	20.6	12
			D	25	25.9	8.9
			Total	247	19.2	10.7
		Combined population (n=478)	A	108	17.9	10
			B	117	20.4	11.9
			D	21	27.1	10.2
			Total	246	19.5	10.7
		* Multiple test correction was performed using Benjamini & Hochberg method maintaining FDR at level 0.01 (Benjamini and Hochberg, 1995).
