# Supplementary material for: Population- and genome-specific patterns of linkage disequilibrium and SNP variation in spring and winter wheat (Triticum aestivum L.)
Source: BMC Genomics. 2010 Dec 29;11:727. doi: 10.1186/1471-2164-11-727 (PMC3020227; doi:10.1186/1471-2164-11-727)
Supplement: Additional file 9 — Summary of LD estimates. The file contains the exact test for LD, genetic distances between pairs of SNP markers and minor allele frequencies (MAF) of alleles used for LD calculation. The pair-wise LD was measured using the squared allele-frequency correlations r2 according to Weir [50]. The statistical significance of individual r2 estimates was calculated by the exact test following the procedure described by Weir [50]. The false discovery rate (FDR) was established at 0.01 using the Benjamini & Hochberg method [52]. [file 1471-2164-11-727-S9.XLSX]

## Sheet: _394_mapped_LD_pval_Query
		Title: Exact test for LD, genetic distances bewteen pairs of SNP markers and minor allele frequencies (MAF) of alleles used for LD calculation.
		Marker_1	MAF_Marker_1	Marker_2	MAF_Marker_2	Exact p-value	Distance between markers, cM
		wsnp_BE405749A_Ta_2_1	0.006	wsnp_BF484606A_Ta_2_3	0.033	0.0905	33.49
		wsnp_BE405749A_Ta_2_1	0.006	wsnp_BE405518A_Ta_2_5	0.107	0.29605	34.88
		wsnp_BE405749A_Ta_2_1	0.006	wsnp_BE490041A_Ta_2_1	0.003	1	unlinked
		wsnp_BE405749A_Ta_2_1	0.006	wsnp_BE490041A_Ta_2_2	0.399	1	unlinked
		wsnp_BE405749A_Ta_2_1	0.006	wsnp_BE445121A_Ta_1_1	0.067	0.1982	38.51
		wsnp_BE405749A_Ta_2_1	0.006	wsnp_BE445121A_Ta_1_8	0.114	1	38.51
		wsnp_BE405749A_Ta_2_1	0.006	wsnp_BF478737A_Ta_2_1	0.133	1	39.76
		wsnp_BE405749A_Ta_2_1	0.006	wsnp_BE495542A_Ta_2_1	0.008	0.0295495	51.48
		wsnp_BE405749A_Ta_2_1	0.006	wsnp_BE471022A_Ta_1_1	0.002	1	51.91
		wsnp_BE405749A_Ta_2_1	0.006	wsnp_BE443930A_Ta_2_1	0.013	1	53.15
		wsnp_BE405749A_Ta_2_1	0.006	wsnp_BF428726A_Ta_2_5	0.393	0.59275	60.63
		wsnp_BE405749A_Ta_2_1	0.006	wsnp_BM140362A_Ta_2_2	0.066	0.0167583	72.66
		wsnp_BE405749A_Ta_2_1	0.006	wsnp_BG263358A_Ta_2_1	0.33	0.31005	85.66
		wsnp_BE405749A_Ta_2_1	0.006	wsnp_BG263358A_Ta_2_3	0.181	0.0844	85.66
		wsnp_BE405749A_Ta_2_1	0.006	wsnp_BE444305A_Td_2_1	0.049	1	93.08
		wsnp_BE405749A_Ta_2_1	0.006	wsnp_BE443588A_Ta_2_1	0.133	0.0487	95.53
		wsnp_BE405749A_Ta_2_1	0.006	wsnp_BE443588A_Ta_2_2	0.136	0.0235667	95.53
		wsnp_BE405749A_Ta_2_1	0.006	wsnp_BG263233A_Td_2_2	0.076	0.913664	95.53
		wsnp_BE405749A_Ta_2_1	0.006	wsnp_BF474340A_Ta_2_1	0.168	1	117.3
		wsnp_BE405749A_Ta_2_1	0.006	wsnp_BE518435A_Ta_2_4	0.381	1	161.52
		wsnp_BE405749A_Ta_2_1	0.006	wsnp_BE405749B_Ta_2_1	0.032	0.703693	unlinked
		wsnp_BE405749A_Ta_2_1	0.006	wsnp_BE405749B_Ta_2_2	0.003	1	unlinked
		wsnp_BE405749A_Ta_2_1	0.006	wsnp_BE637971B_Ta_1_20	0.399	0.27895	unlinked
		wsnp_BE405749A_Ta_2_1	0.006	wsnp_BF291549B_Ta_1_1	0.013	1	unlinked
		wsnp_BE405749A_Ta_2_1	0.006	wsnp_BE604170B_Ta_1_1	0.156	1	unlinked
		wsnp_BE405749A_Ta_2_1	0.006	wsnp_BE444505B_Ta_2_1	0.173	0.42685	unlinked
		wsnp_BE405749A_Ta_2_1	0.006	wsnp_BE497109B_Ta_2_1	0.122	0.9559	unlinked
		wsnp_BE405749A_Ta_2_1	0.006	wsnp_BE497109B_Ta_2_5	0.128	1	unlinked
		wsnp_BE405749A_Ta_2_1	0.006	wsnp_BE500714B_Ta_2_1	0.272	0.5668	unlinked
		wsnp_BE405749A_Ta_2_1	0.006	wsnp_BF474092B_Ta_1_1	0.083	0.22805	unlinked
		wsnp_BE405749A_Ta_2_1	0.006	wsnp_BG314205B_Ta_1_1	0.122	1	unlinked
		wsnp_BE405749A_Ta_2_1	0.006	wsnp_be443797B_Ta_2_1	0.259	1	unlinked
		wsnp_BE405749A_Ta_2_1	0.006	wsnp_BE442716B_Ta_2_1	0.298	1	unlinked
		wsnp_BE405749A_Ta_2_1	0.006	wsnp_BE442716B_Ta_2_2	0.26	0.194025	unlinked
		wsnp_BE405749A_Ta_2_1	0.006	wsnp_BE443068B_Ta_1_1	0.021	0.03775	unlinked
		wsnp_BE405749A_Ta_2_1	0.006	wsnp_BE443068B_Ta_1_2	0.053	0.0141333	unlinked
		wsnp_BE405749A_Ta_2_1	0.006	wsnp_BE443332B_Ta_2_2	0.224	0.018075	unlinked
		wsnp_BE405749A_Ta_2_1	0.006	wsnp_BE443930B_Ta_2_1	0.029	0.95835	unlinked
		wsnp_BE405749A_Ta_2_1	0.006	wsnp_BE443930B_Ta_2_2	0.23	0.133667	unlinked
		wsnp_BE405749A_Ta_2_1	0.006	wsnp_BE446240B_Ta_2_1	0.194	0.1017	unlinked
		wsnp_BE405749A_Ta_2_1	0.006	wsnp_BE446240B_Ta_2_3	0.229	0.0369667	unlinked
		wsnp_BE405749A_Ta_2_1	0.006	wsnp_BE446240B_Ta_2_4	0.021	1	unlinked
		wsnp_BE405749A_Ta_2_1	0.006	wsnp_BF478690B_Ta_2_1	0.181	1	unlinked
		wsnp_BE405749A_Ta_2_1	0.006	wsnp_BF428726B_Ta_2_2	0.142	0.3888	unlinked
		wsnp_BE405749A_Ta_2_1	0.006	wsnp_BG606586B_Ta_2_13	0.325	0.057275	unlinked
		wsnp_BE405749A_Ta_2_1	0.006	wsnp_BG274294B_Ta_2_3	0.46	0.27135	unlinked
		wsnp_BE405749A_Ta_2_1	0.006	wsnp_BM140362B_Ta_1_1	0.147	0.377	unlinked
		wsnp_BE405749A_Ta_2_1	0.006	wsnp_BE444305B_Ta_2_3	0.027	0.0743	unlinked
		wsnp_BE405749A_Ta_2_1	0.006	wsnp_BE443588B_Ta_1_2	0.079	1	unlinked
		wsnp_BE405749A_Ta_2_1	0.006	wsnp_BE590634B_Ta_2_1	0.438	0.2668	unlinked
		wsnp_BE405749A_Ta_2_1	0.006	wsnp_BE590634B_Ta_2_5	0.441	0.5985	unlinked
		wsnp_BE405749A_Ta_2_1	0.006	wsnp_BE591290B_Ta_2_7	0.025	1	unlinked
		wsnp_BE405749A_Ta_2_1	0.006	wsnp_BE446672B_Ta_2_1	0.1	0.0452167	unlinked
		wsnp_BE405749A_Ta_2_1	0.006	wsnp_BE637971D_Ta_2_3	0.476	0.26395	unlinked
		wsnp_BE405749A_Ta_2_1	0.006	wsnp_BF473056D_Ta_2_1	0.12	1	unlinked
		wsnp_BE405749A_Ta_2_1	0.006	wsnp_BE405518D_Ta_2_2	0.36	1	unlinked
		wsnp_BE405749A_Ta_2_1	0.006	wsnp_BE405518D_Ta_2_3	0.376	0.62295	unlinked
		wsnp_BE405749A_Ta_2_1	0.006	wsnp_BE445121D_Ta_2_1	0.465	1	unlinked
		wsnp_BE405749A_Ta_2_1	0.006	wsnp_BE445121D_Ta_2_2	0.467	1	unlinked
		wsnp_BE405749A_Ta_2_1	0.006	wsnp_BE424100D_Ta_1_1	0.072	1	unlinked
		wsnp_BE405749A_Ta_2_1	0.006	wsnp_BG314205D_Ta_2_3	0.006	1	unlinked
		wsnp_BE405749A_Ta_2_1	0.006	wsnp_BE498750D_Ta_2_1	0.493	0.00905	unlinked
		wsnp_BE405749A_Ta_2_1	0.006	wsnp_BE517805D_Ta_1_1	0.048	1	unlinked
		wsnp_BE405749A_Ta_2_1	0.006	wsnp_BF484656D_Ta_1_1	0.004	1	unlinked
		wsnp_BE405749A_Ta_2_1	0.006	wsnp_BF484656D_Ta_1_3	0.002	1	unlinked
		wsnp_BE405749A_Ta_2_1	0.006	wsnp_BE591818D_Ta_2_2	0.231	1	unlinked
		wsnp_BE405749A_Ta_2_1	0.006	wsnp_BG263358D_Ta_2_1	0.338	1	unlinked
		wsnp_BE405749A_Ta_2_1	0.006	wsnp_BE585781D_Ta_1_1	0.008	0.023925	unlinked
		wsnp_BE405749A_Ta_2_1	0.006	wsnp_BF201235A_Ta_2_19	0.088	1	unlinked
		wsnp_BE405749A_Ta_2_1	0.006	wsnp_BF201235A_Ta_2_4	0.093	0.269831	unlinked
		wsnp_BE405749A_Ta_2_1	0.006	wsnp_BE497494A_Td_2_1	0.075	0.897863	unlinked
		wsnp_BE405749A_Ta_2_1	0.006	wsnp_BE497494A_Td_2_2	0.075	0.906481	unlinked
		wsnp_BE405749A_Ta_2_1	0.006	wsnp_BE498730A_Ta_2_1	0.25	1	unlinked
		wsnp_BE405749A_Ta_2_1	0.006	wsnp_BE498730A_Ta_2_2	0.309	0.58245	unlinked
		wsnp_BE405749A_Ta_2_1	0.006	wsnp_BF201533A_Ta_2_3	0.267	1	unlinked
		wsnp_BE405749A_Ta_2_1	0.006	wsnp_BG263521A_Ta_2_1	0.366	0.5617	unlinked
		wsnp_BE405749A_Ta_2_1	0.006	wsnp_BG263521A_Ta_2_2	0.366	0.598075	unlinked
		wsnp_BE405749A_Ta_2_1	0.006	wsnp_CD452951A_Ta_2_1	0.303	1	unlinked
		wsnp_BE405749A_Ta_2_1	0.006	wsnp_BE403506A_Ta_2_1	0.004	1	unlinked
		wsnp_BE405749A_Ta_2_1	0.006	wsnp_bg606625A_Ta_2_1	0.023	1	unlinked
		wsnp_BE405749A_Ta_2_1	0.006	wsnp_BE399200A_Ta_1_1	0.004	1	unlinked
		wsnp_BE405749A_Ta_2_1	0.006	wsnp_BG313179A_Ta_1_1	0.004	1	unlinked
		wsnp_BE405749A_Ta_2_1	0.006	wsnp_BG313179A_Ta_1_2	0.004	1	unlinked
		wsnp_BE405749A_Ta_2_1	0.006	wsnp_be406509A_Ta_1_1	0.051	0.1459	unlinked
		wsnp_BE405749A_Ta_2_1	0.006	wsnp_be406509A_Ta_1_2	0.051	0.0137955	unlinked
		wsnp_BE405749A_Ta_2_1	0.006	wsnp_BE442788A_Ta_2_1	0.108	0.283065	unlinked
		wsnp_BE405749A_Ta_2_1	0.006	wsnp_BF145580A_Ta_2_1	0.102	0.04222	unlinked
		wsnp_BE405749A_Ta_2_1	0.006	wsnp_BF145580A_Ta_2_2	0.111	0.30715	unlinked
		wsnp_BE405749A_Ta_2_1	0.006	wsnp_BE403597A_Ta_2_1	0.178	0.10365	unlinked
		wsnp_BE405749A_Ta_2_1	0.006	wsnp_BE403597A_Ta_2_2	0.178	0.10715	unlinked
		wsnp_BE405749A_Ta_2_1	0.006	wsnp_BE406351A_Ta_2_1	0.176	0.100275	unlinked
		wsnp_BE405749A_Ta_2_1	0.006	wsnp_BE406351A_Ta_2_2	0.174	0.4652	unlinked
		wsnp_BE405749A_Ta_2_1	0.006	wsnp_BE406351A_Ta_2_3	0.176	0.4649	unlinked
		wsnp_BE405749A_Ta_2_1	0.006	wsnp_BF475068A_Ta_2_1	0.465	0.6062	unlinked
		wsnp_BE405749A_Ta_2_1	0.006	wsnp_BE490763A_Ta_1_1	0.269	0.5665	unlinked
		wsnp_BE405749A_Ta_2_1	0.006	wsnp_BE490763A_Ta_1_2	0.271	0.57755	unlinked
		wsnp_BE405749A_Ta_2_1	0.006	wsnp_BE490763A_Ta_1_3	0.252	0.16535	unlinked
		wsnp_BE405749A_Ta_2_1	0.006	wsnp_BE445431A_Td_2_1	0.063	1	unlinked
		wsnp_BE405749A_Ta_2_1	0.006	wsnp_BE445431A_Td_2_2	0.085	0.24015	unlinked
		wsnp_BE405749A_Ta_2_1	0.006	wsnp_BE490384A_Ta_2_1	0.153	0.0662125	unlinked
		wsnp_BE405749A_Ta_2_1	0.006	wsnp_BE490384A_Ta_2_7	0.002	1	unlinked
		wsnp_BE405749A_Ta_2_1	0.006	wsnp_BE404601B_Ta_2_1	0.434	0.2889	unlinked
		wsnp_BE405749A_Ta_2_1	0.006	wsnp_BE500206B_Ta_2_1	0.295	0.56255	unlinked
		wsnp_BE405749A_Ta_2_1	0.006	wsnp_BE497494B_Ta_2_1	0.207	0.131075	unlinked
		wsnp_BE405749A_Ta_2_1	0.006	wsnp_BE499478B_Ta_2_1	0.417	0.57205	unlinked
		wsnp_BE405749A_Ta_2_1	0.006	wsnp_BE445242B_Ta_2_1	0.157	1	unlinked
		wsnp_BE405749A_Ta_2_1	0.006	wsnp_BF202681B_Ta_2_2	0.156	0.0980167	unlinked
		wsnp_BE405749A_Ta_2_1	0.006	wsnp_BG263521B_Ta_2_1	0.164	0.0895333	unlinked
		wsnp_BE405749A_Ta_2_1	0.006	wsnp_BF291674B_Ta_2_1	0.008	0.0292777	unlinked
		wsnp_BE405749A_Ta_2_1	0.006	wsnp_BF291674B_Ta_2_3	0.021	1	unlinked
		wsnp_BE405749A_Ta_2_1	0.006	wsnp_BE591248B_Td_2_1	0.017	1	unlinked
		wsnp_BE405749A_Ta_2_1	0.006	wsnp_BE403506B_Ta_1_1	0.008	1	unlinked
		wsnp_BE405749A_Ta_2_1	0.006	wsnp_BE403506B_Ta_1_2	0.335	0.035475	unlinked
		wsnp_BE405749A_Ta_2_1	0.006	wsnp_BE604861B_Ta_2_1	0.043	0.780983	unlinked
		wsnp_BE405749A_Ta_2_1	0.006	wsnp_be499362B_Td_2_1	0.25	0.58355	unlinked
		wsnp_BE405749A_Ta_2_1	0.006	wsnp_BG313179B_Ta_2_1	0.002	1	unlinked
		wsnp_BE405749A_Ta_2_1	0.006	wsnp_BE442788B_Ta_2_1	0.054	1	unlinked
		wsnp_BE405749A_Ta_2_1	0.006	wsnp_BE403597B_Ta_1_1	0.015	1	unlinked
		wsnp_BE405749A_Ta_2_1	0.006	wsnp_BE403597B_Ta_1_2	0.008	1	unlinked
		wsnp_BE405749A_Ta_2_1	0.006	wsnp_BG274019B_Ta_2_1	0.165	1	unlinked
		wsnp_BE405749A_Ta_2_1	0.006	wsnp_BF201830B_Ta_1_1	0.029	0.08855	unlinked
		wsnp_BE405749A_Ta_2_1	0.006	wsnp_BF201830B_Ta_1_2	0.028	0.086175	unlinked
		wsnp_BE405749A_Ta_2_1	0.006	wsnp_BE490763B_Ta_2_1	0.336	0.0642167	unlinked
		wsnp_BE405749A_Ta_2_1	0.006	wsnp_BE490763B_Ta_2_2	0.304	0.036525	unlinked
		wsnp_BE405749A_Ta_2_1	0.006	wsnp_BE490763B_Ta_2_3	0.064	0.242833	unlinked
		wsnp_BE405749A_Ta_2_1	0.006	wsnp_BE398302B_Ta_2_1	0.084	0.2482	unlinked
		wsnp_BE405749A_Ta_2_1	0.006	wsnp_BE423182B_Ta_2_1	0.376	0.01689	unlinked
		wsnp_BE405749A_Ta_2_1	0.006	wsnp_BF473744B_Ta_2_1	0.236	0.0119643	unlinked
		wsnp_BE405749A_Ta_2_1	0.006	wsnp_BF473744B_Ta_2_2	0.392	0.09495	unlinked
		wsnp_BE405749A_Ta_2_1	0.006	wsnp_BQ161465B_Ta_2_1	0.189	0.46625	unlinked
		wsnp_BE405749A_Ta_2_1	0.006	wsnp_BE445431B_Ta_1_1	0.003	1	unlinked
		wsnp_BE405749A_Ta_2_1	0.006	wsnp_BQ172173B_Ta_2_1	0.002	1	unlinked
		wsnp_BE405749A_Ta_2_1	0.006	wsnp_BQ172173B_Ta_2_2	0.002	1	unlinked
		wsnp_BE405749A_Ta_2_1	0.006	wsnp_BF201235D_Ta_2_2	0.393	1	unlinked
		wsnp_BE405749A_Ta_2_1	0.006	wsnp_BF428792D_Ta_1_3	0.007	0.910774	unlinked
		wsnp_BE405749A_Ta_2_1	0.006	wsnp_BE445431D_Ta_2_1	0.122	0.053375	unlinked
		wsnp_BE405749A_Ta_2_1	0.006	wsnp_BE517946D_Ta_1_2	0.118	0.0398033	unlinked
		wsnp_BE405749A_Ta_2_1	0.006	wsnp_BE426620D_Ta_2_1	0.044		unlinked
		wsnp_BE405749A_Ta_2_1	0.006	wsnp_BE426620D_Ta_2_2	0.313	0	unlinked
		wsnp_BE405749A_Ta_2_1	0.006	wsnp_BE490384D_Ta_1_1	0.118	1	unlinked
		wsnp_BE405749A_Ta_2_1	0.006	wsnp_BE490384D_Ta_1_2	0.116	0.21785	unlinked
		wsnp_BE405749A_Ta_2_1	0.006	wsnp_BF293133A_Ta_2_2	0.413	0.0123357	unlinked
		wsnp_BE405749A_Ta_2_1	0.006	wsnp_BG313722A_Ta_1_1	0.004	1	unlinked
		wsnp_BE405749A_Ta_2_1	0.006	wsnp_BG604577A_Ta_1_1	0.205	0.5124	unlinked
		wsnp_BE405749A_Ta_2_1	0.006	wsnp_BE426222A_Ta_2_1	0.4	0.58925	unlinked
		wsnp_BE405749A_Ta_2_1	0.006	wsnp_BE500759A_Td_2_1	0.077	0.21505	unlinked
		wsnp_BE405749A_Ta_2_1	0.006	wsnp_BQ171931A_Ta_2_1	0.153	1	unlinked
		wsnp_BE405749A_Ta_2_1	0.006	wsnp_BF429272A_Ta_2_1	0.438	1	unlinked
		wsnp_BE405749A_Ta_2_1	0.006	wsnp_BF429272A_Ta_2_3	0.438	1	unlinked
		wsnp_BE405749A_Ta_2_1	0.006	wsnp_BG263758A_Ta_1_1	0.005	1	unlinked
		wsnp_BE405749A_Ta_2_1	0.006	wsnp_BE406587A_Ta_2_1	0.431	1	unlinked
		wsnp_BE405749A_Ta_2_1	0.006	wsnp_BE494474A_Ta_2_1	0.006	0.0234186	unlinked
		wsnp_BE405749A_Ta_2_1	0.006	wsnp_BE494474A_Ta_2_2	0.208	1	unlinked
		wsnp_BE405749A_Ta_2_1	0.006	wsnp_BE494474A_Ta_2_3	0.006	0.0206813	unlinked
		wsnp_BE405749A_Ta_2_1	0.006	wsnp_BE443568A_Ta_2_1	0.041	1	unlinked
		wsnp_BE405749A_Ta_2_1	0.006	wsnp_BE443568A_Ta_2_2	0.36	0.30965	unlinked
		wsnp_BE405749A_Ta_2_1	0.006	wsnp_BE490651A_Ta_2_2	0.084	1	unlinked
		wsnp_BE405749A_Ta_2_1	0.006	wsnp_BE490651A_Ta_2_4	0.008	0.0256444	unlinked
		wsnp_BE405749A_Ta_2_1	0.006	wsnp_BE490744A_Td_2_1	0.006	0.0192125	unlinked
		wsnp_BE405749A_Ta_2_1	0.006	wsnp_BG262734A_Ta_2_3	0.328	0.2697	unlinked
		wsnp_BE405749A_Ta_2_1	0.006	wsnp_BG262734A_Ta_2_7	0.328	0.273775	unlinked
		wsnp_BE405749A_Ta_2_1	0.006	wsnp_BE497740A_Td_2_1	0.022	0.498578	unlinked
		wsnp_BE405749A_Ta_2_1	0.006	wsnp_BF483299A_Ta_2_15		0.2056	unlinked
		wsnp_BE405749A_Ta_2_1	0.006	wsnp_BM137927A_Ta_2_1	0.296	1	unlinked
		wsnp_BE405749A_Ta_2_1	0.006	wsnp_BF293133B_Ta_2_2	0.423	0.577	unlinked
		wsnp_BE405749A_Ta_2_1	0.006	wsnp_BE497169B_Ta_2_1	0.36	0.0683606	unlinked
		wsnp_BE405749A_Ta_2_1	0.006	wsnp_BE497169B_Ta_2_2	0.366	0.55225	unlinked
		wsnp_BE405749A_Ta_2_1	0.006	wsnp_BE518003B_Ta_2_1	0.103	0.03495	unlinked
		wsnp_BE405749A_Ta_2_1	0.006	wsnp_BE518003B_Ta_2_2	0.013	1	unlinked
		wsnp_BE405749A_Ta_2_1	0.006	wsnp_BE518003B_Ta_2_3	0.435	0.5815	unlinked
		wsnp_BE405749A_Ta_2_1	0.006	wsnp_BE498786B_Ta_2_1	0.439	0.27145	unlinked
		wsnp_BE405749A_Ta_2_1	0.006	wsnp_BE446087B_Ta_2_1	0.306	1	unlinked
		wsnp_BE405749A_Ta_2_1	0.006	wsnp_BE426222B_Ta_2_1	0.078	1	unlinked
		wsnp_BE405749A_Ta_2_1	0.006	wsnp_BE445508B_Ta_2_1	0.215	0.51765	unlinked
		wsnp_BE405749A_Ta_2_1	0.006	wsnp_BE445508B_Ta_2_2	0.07	1	unlinked
		wsnp_BE405749A_Ta_2_1	0.006	wsnp_BE591684B_Ta_2_1	0.07	0.1866	unlinked
		wsnp_BE405749A_Ta_2_1	0.006	wsnp_BF429272B_Ta_2_1	0.233	1	unlinked
		wsnp_BE405749A_Ta_2_1	0.006	wsnp_BF429272B_Ta_2_3	0.01	1	unlinked
		wsnp_BE405749A_Ta_2_1	0.006	wsnp_BG263758B_Ta_2_1	0.483	1	unlinked
		wsnp_BE405749A_Ta_2_1	0.006	wsnp_BQ159467B_Ta_2_1	0.272	0.5662	unlinked
		wsnp_BE405749A_Ta_2_1	0.006	wsnp_BQ159467B_Ta_2_2	0.297	0.5714	unlinked
		wsnp_BE405749A_Ta_2_1	0.006	wsnp_BE494474B_Ta_2_1	0.046	0.1356	unlinked
		wsnp_BE405749A_Ta_2_1	0.006	wsnp_BE494474B_Ta_2_2	0.027	0.0748	unlinked
		wsnp_BE405749A_Ta_2_1	0.006	wsnp_BE490744B_Ta_2_1	0.077	0.9981	unlinked
		wsnp_BE405749A_Ta_2_1	0.006	wsnp_BE490744B_Ta_2_2	0.178	0.4688	unlinked
		wsnp_BE405749A_Ta_2_1	0.006	wsnp_BE445348B_Ta_2_1	0.092	0.25865	unlinked
		wsnp_BE405749A_Ta_2_1	0.006	wsnp_BE517914B_Ta_2_1	0.04	0.1168	unlinked
		wsnp_BE405749A_Ta_2_1	0.006	wsnp_BE517914B_Ta_2_5	0.039	1	unlinked
		wsnp_BE405749A_Ta_2_1	0.006	wsnp_BE497740B_Ta_2_1	0.078	1	unlinked
		wsnp_BE405749A_Ta_2_1	0.006	wsnp_BE497740B_Ta_2_2	0.14	0.0644583	unlinked
		wsnp_BE405749A_Ta_2_1	0.006	wsnp_BE426287D_Ta_1_1	0.002	1	unlinked
		wsnp_BE405749A_Ta_2_1	0.006	wsnp_BE499309D_Ta_2_2	0.061	0.901025	unlinked
		wsnp_BE405749A_Ta_2_1	0.006	wsnp_BE499309D_Ta_2_3	0.063	1	unlinked
		wsnp_BE405749A_Ta_2_1	0.006	wsnp_BG604577D_Ta_1_1	0.008	1	unlinked
		wsnp_BE405749A_Ta_2_1	0.006	wsnp_BG262734D_Ta_1_1	0.118	0.062975	unlinked
		wsnp_BE405749A_Ta_2_1	0.006	wsnp_BE404378A_Ta_2_1	0.215	0.5106	unlinked
		wsnp_BE405749A_Ta_2_1	0.006	wsnp_BF484585A_Td_2_1	0.019	1	unlinked
		wsnp_BE405749A_Ta_2_1	0.006	wsnp_BF482950A_Ta_2_1	0.015	1	unlinked
		wsnp_BE405749A_Ta_2_1	0.006	wsnp_BF482950A_Ta_2_3	0.015	1	unlinked
		wsnp_BE405749A_Ta_2_1	0.006	wsnp_BE442666A_Ta_2_1	0.286	0.5566	unlinked
		wsnp_BE405749A_Ta_2_1	0.006	wsnp_BE444811A_Ta_2_1	0.082	1	unlinked
		wsnp_BE405749A_Ta_2_1	0.006	wsnp_BE403900A_Ta_2_1	0.081	0.21795	unlinked
		wsnp_BE405749A_Ta_2_1	0.006	wsnp_BE444858A_Ta_2_1	0.082	1	unlinked
		wsnp_BE405749A_Ta_2_1	0.006	wsnp_BF482269A_Ta_2_1	0.08	0.22325	unlinked
		wsnp_BE405749A_Ta_2_1	0.006	wsnp_BF482269A_Ta_2_3	0.083	0.9842	unlinked
		wsnp_BE405749A_Ta_2_1	0.006	wsnp_BE490599A_Ta_2_1	0.017	1	unlinked
		wsnp_BE405749A_Ta_2_1	0.006	wsnp_BE445427A_Ta_2_1	0.238	0.56495	unlinked
		wsnp_BE405749A_Ta_2_1	0.006	wsnp_BE497224A_Ta_2_5	0.236	1	unlinked
		wsnp_BE405749A_Ta_2_1	0.006	wsnp_BE517627A_Ta_2_1		1	unlinked
		wsnp_BE405749A_Ta_2_1	0.006	wsnp_BE423455A_Ta_1_2	0.015	1	unlinked
		wsnp_BE405749A_Ta_2_1	0.006	wsnp_BE423455A_Ta_1_3	0.015	1	unlinked
		wsnp_BE405749A_Ta_2_1	0.006	wsnp_BM138178A_Ta_2_1	0.076	1	unlinked
		wsnp_BE405749A_Ta_2_1	0.006	wsnp_BF145459A_Ta_2_1	0.021	0.86175	unlinked
		wsnp_BE405749A_Ta_2_1	0.006	wsnp_BE405275A_Ta_1_1	0.072	0.19595	unlinked
		wsnp_BE405749A_Ta_2_1	0.006	wsnp_BE591739A_Ta_2_2	0.038	0.10855	unlinked
		wsnp_BE405749A_Ta_2_1	0.006	wsnp_BE591739A_Ta_2_4	0.232	1	unlinked
		wsnp_BE405749A_Ta_2_1	0.006	wsnp_BE500311B_Ta_1_6	0.016	1	unlinked
		wsnp_BE405749A_Ta_2_1	0.006	wsnp_BF482960B_Ta_1_4	0.148	0.39915	unlinked
		wsnp_BE405749A_Ta_2_1	0.006	wsnp_BE422566B_Ta_1_1	0.059	0.1701	unlinked
		wsnp_BE405749A_Ta_2_1	0.006	wsnp_BE422566B_Ta_1_2	0.057	0.180521	unlinked
		wsnp_BE405749A_Ta_2_1	0.006	wsnp_BE442666B_Ta_2_1	0.027	0.0777	unlinked
		wsnp_BE405749A_Ta_2_1	0.006	wsnp_BE442666B_Ta_2_2	0.027	0.08035	unlinked
		wsnp_BE405749A_Ta_2_1	0.006	wsnp_BE499456B_Ta_1_1	0.082	0.2524	unlinked
		wsnp_BE405749A_Ta_2_1	0.006	wsnp_BE445184B_Ta_1_1	0.03	1	unlinked
		wsnp_BE405749A_Ta_2_1	0.006	wsnp_BF482269B_Ta_1_1	0.035	0.117006	unlinked
		wsnp_BE405749A_Ta_2_1	0.006	wsnp_BE443190B_Td_2_1		1	unlinked
		wsnp_BE405749A_Ta_2_1	0.006	wsnp_BE405519B_Ta_1_1	0.192	0.0550375	unlinked
		wsnp_BE405749A_Ta_2_1	0.006	wsnp_BE494848B_Ta_2_1	0.402	0.2895	unlinked
		wsnp_BE405749A_Ta_2_1	0.006	wsnp_BE446161B_Td_2_2	0.043	1	unlinked
		wsnp_BE405749A_Ta_2_1	0.006	wsnp_BE518255B_Ta_1_1	0.077	0.98935	unlinked
		wsnp_BE405749A_Ta_2_1	0.006	wsnp_BF485399B_Td_2_1	0.021	1	unlinked
		wsnp_BE405749A_Ta_2_1	0.006	wsnp_BF484585D_Ta_1_1	0.002	1	unlinked
		wsnp_BE405749A_Ta_2_1	0.006	wsnp_BE444858D_Ta_1_1	0.348	0.2926	unlinked
		wsnp_BE405749A_Ta_2_1	0.006	wsnp_BF145459D_Ta_2_1	0.18	0.0106409	unlinked
		wsnp_BE405749A_Ta_2_1	0.006	wsnp_BE405275D_Ta_2_1	0.102	0.31125	unlinked
		wsnp_BE405749A_Ta_2_1	0.006	wsnp_BE591739D_Ta_2_3	0.013	1	unlinked
		wsnp_BE405749A_Ta_2_1	0.006	wsnp_BE399966A_Ta_2_3	0.088	0.24305	unlinked
		wsnp_BE405749A_Ta_2_1	0.006	wsnp_BF201102A_Ta_2_1	0.2	0.0206286	unlinked
		wsnp_BE405749A_Ta_2_1	0.006	wsnp_BE496976A_Ta_2_1	0.084	0.2395	unlinked
		wsnp_BE405749A_Ta_2_1	0.006	wsnp_BE499257A_Ta_2_1	0.01	1	unlinked
		wsnp_BE405749A_Ta_2_1	0.006	wsnp_BE498878A_Ta_2_1	0.493	0.3085	unlinked
		wsnp_BE405749A_Ta_2_1	0.006	wsnp_BE500291A_Ta_2_1	0.267	0.58905	unlinked
		wsnp_BE405749A_Ta_2_1	0.006	wsnp_BE426080A_Ta_2_1	0.081	0.2467	unlinked
		wsnp_BE405749A_Ta_2_1	0.006	wsnp_BE442892A_Ta_2_2	0.335	0.30235	unlinked
		wsnp_BE405749A_Ta_2_1	0.006	wsnp_BE497368A_Ta_2_1	0.334	0.29505	unlinked
		wsnp_BE405749A_Ta_2_1	0.006	wsnp_CD453438A_Ta_2_1	0.343	0.29035	unlinked
		wsnp_BE405749A_Ta_2_1	0.006	wsnp_BE443187A_Ta_2_2	0.342	1	unlinked
		wsnp_BE405749A_Ta_2_1	0.006	wsnp_BE443187A_Ta_2_3	0.341	1	unlinked
		wsnp_BE405749A_Ta_2_1	0.006	wsnp_BE442676A_Ta_2_1	0.48	0.00484318	unlinked
		wsnp_BE405749A_Ta_2_1	0.006	wsnp_BE443745A_Ta_2_1	0.417	1	unlinked
		wsnp_BE405749A_Ta_2_1	0.006	wsnp_BE443745A_Ta_2_2	0.484	0.6199	unlinked
		wsnp_BE405749A_Ta_2_1	0.006	wsnp_BE494426A_Ta_1_2	0.038	0.1088	unlinked
		wsnp_BE405749A_Ta_2_1	0.006	wsnp_BE495277A_Ta_2_1	0.038	0.11305	unlinked
		wsnp_BE405749A_Ta_2_1	0.006	wsnp_BE495277A_Ta_2_5	0.038	0.11655	unlinked
		wsnp_BE405749A_Ta_2_1	0.006	wsnp_BE399939A_Ta_2_1	0.436	0.2821	unlinked
		wsnp_BE405749A_Ta_2_1	0.006	wsnp_BG607308A_Ta_2_1	0.017	0.047925	unlinked
		wsnp_BE405749A_Ta_2_1	0.006	wsnp_BG607308A_Ta_2_2	0.016	0.048525	unlinked
		wsnp_BE405749A_Ta_2_1	0.006	wsnp_BF478716A_Ta_2_1	0.004	1	unlinked
		wsnp_BE405749A_Ta_2_1	0.006	wsnp_CD454152A_Ta_2_1	0.118	1	unlinked
		wsnp_BE405749A_Ta_2_1	0.006	wsnp_BF201102B_Ta_2_1	0.011	0.0398333	unlinked
		wsnp_BE405749A_Ta_2_1	0.006	wsnp_BF201102B_Ta_2_5	0.406	0.2945	unlinked
		wsnp_BE405749A_Ta_2_1	0.006	wsnp_BE591275B_Ta_2_1	0.134	0.3748	unlinked
		wsnp_BE405749A_Ta_2_1	0.006	wsnp_BE496976B_Ta_2_1	0.392	0.80365	unlinked
		wsnp_BE405749A_Ta_2_1	0.006	wsnp_BE426080B_Ta_2_1	0.019	1	unlinked
		wsnp_BE405749A_Ta_2_1	0.006	wsnp_BE443187B_Ta_2_1	0.289	1	unlinked
		wsnp_BE405749A_Ta_2_1	0.006	wsnp_BE443531B_Ta_1_1	0.155	0.00147763	unlinked
		wsnp_BE405749A_Ta_2_1	0.006	wsnp_BE495277B_Ta_2_1	0.002	1	unlinked
		wsnp_BE405749A_Ta_2_1	0.006	wsnp_BE495277B_Ta_2_5	0.278	0.568	unlinked
		wsnp_BE405749A_Ta_2_1	0.006	wsnp_BE637838B_Ta_2_1	0.365	0.9868	unlinked
		wsnp_BE405749A_Ta_2_1	0.006	wsnp_BG607308B_Ta_2_1	0.102	1	unlinked
		wsnp_BE405749A_Ta_2_1	0.006	wsnp_BG607308B_Ta_2_3	0.082	1	unlinked
		wsnp_BE405749A_Ta_2_1	0.006	wsnp_CD454152B_Ta_2_1	0.222	1	unlinked
		wsnp_BE405749A_Ta_2_1	0.006	wsnp_BE446509B_Ta_2_1	0.409	0.0050875	unlinked
		wsnp_BE405749A_Ta_2_1	0.006	wsnp_BE446509B_Ta_2_6	0.41	0.0065	unlinked
		wsnp_BE405749A_Ta_2_1	0.006	wsnp_BE403710B_Ta_2_1	0.393	1	unlinked
		wsnp_BE405749A_Ta_2_1	0.006	wsnp_BE403214B_Ta_2_1	0.418	1	unlinked
		wsnp_BE405749A_Ta_2_1	0.006	wsnp_BE403214B_Ta_2_2	0.42	0.02135	unlinked
		wsnp_BE405749A_Ta_2_1	0.006	wsnp_BE399939D_Ta_2_1	0.016	0.0531417	unlinked
		wsnp_BE405749A_Ta_2_1	0.006	wsnp_BE517858A_Ta_2_2	0.441	0.6005	unlinked
		wsnp_BE405749A_Ta_2_1	0.006	wsnp_BE517858A_Ta_2_4	0.409	0.27415	unlinked
		wsnp_BE405749A_Ta_2_1	0.006	wsnp_BG262421A_Ta_2_2	0.167	0.4261	unlinked
		wsnp_BE405749A_Ta_2_1	0.006	wsnp_BE426418A_Ta_2_1		1	unlinked
		wsnp_BE405749A_Ta_2_1	0.006	wsnp_BE426418A_Ta_2_2		0.3183	unlinked
		wsnp_BE405749A_Ta_2_1	0.006	wsnp_BM134512A_Ta_2_2	0.16	0.0789	unlinked
		wsnp_BE405749A_Ta_2_1	0.006	wsnp_BE489896A_Ta_2_1	0.223	0.5457	unlinked
		wsnp_BE405749A_Ta_2_1	0.006	wsnp_BF202329A_Ta_2_2	0.16	0.07745	unlinked
		wsnp_BE405749A_Ta_2_1	0.006	wsnp_BE604721A_Ta_2_1	0.297	0.01759	unlinked
		wsnp_BE405749A_Ta_2_1	0.006	wsnp_BE403818A_Ta_2_1	0.355	0.3049	unlinked
		wsnp_BE405749A_Ta_2_1	0.006	wsnp_BE403154A_Ta_2_1	0.398	1	unlinked
		wsnp_BE405749A_Ta_2_1	0.006	wsnp_BE403154A_Ta_2_9	0.4	1	unlinked
		wsnp_BE405749A_Ta_2_1	0.006	wsnp_BF428701B_Ta_2_1	0.339	0.05195	unlinked
		wsnp_BE405749A_Ta_2_1	0.006	wsnp_BF428701B_Ta_2_3	0.298	0.5588	unlinked
		wsnp_BE405749A_Ta_2_1	0.006	wsnp_BE606541B_Ta_2_1	0.035	1	unlinked
		wsnp_BE405749A_Ta_2_1	0.006	wsnp_BE606541B_Ta_2_2	0.04	0.028075	unlinked
		wsnp_BE405749A_Ta_2_1	0.006	wsnp_BE445667B_Ta_1_1	0.421	0.2957	unlinked
		wsnp_BE405749A_Ta_2_1	0.006	wsnp_BE445642B_Ta_2_1	0.141	0.0677083	unlinked
		wsnp_BE405749A_Ta_2_1	0.006	wsnp_BM134512B_Ta_2_1	0.029	0.88415	unlinked
		wsnp_BE405749A_Ta_2_1	0.006	wsnp_BE586141B_Ta_2_2	0.238	1	unlinked
		wsnp_BE405749A_Ta_2_1	0.006	wsnp_BE586141B_Ta_2_3	0.236	1	unlinked
		wsnp_BE405749A_Ta_2_1	0.006	wsnp_BE426413B_Ta_2_1	0.474	0.14415	unlinked
		wsnp_BE405749A_Ta_2_1	0.006	wsnp_BE426413B_Ta_2_2	0.471	0.1243	unlinked
		wsnp_BE405749A_Ta_2_1	0.006	wsnp_CD452643B_Ta_2_1	0.497	0.6357	unlinked
		wsnp_BE405749A_Ta_2_1	0.006	wsnp_BE403152B_Ta_2_1	0.033	1	unlinked
		wsnp_BE405749A_Ta_2_1	0.006	wsnp_BE497701B_Ta_2_1	0.322	0.57105	unlinked
		wsnp_BE405749A_Ta_2_1	0.006	wsnp_BQ171182B_Ta_1_1	0.171	0.4481	unlinked
		wsnp_BE405749A_Ta_2_1	0.006	wsnp_BE498419B_Ta_1_1	0.065	0.2087	unlinked
		wsnp_BE405749A_Ta_2_1	0.006	wsnp_BE498419B_Ta_1_2	0.064	0.9311	unlinked
		wsnp_BE405749A_Ta_2_1	0.006	wsnp_BE498419B_Ta_1_3	0.065	0.17775	unlinked
		wsnp_BE405749A_Ta_2_1	0.006	wsnp_BE637911B_Ta_2_1	0.08	0.22105	unlinked
		wsnp_BE405749A_Ta_2_1	0.006	wsnp_BE637911B_Ta_2_2	0.08	0.22205	unlinked
		wsnp_BE405749A_Ta_2_1	0.006	wsnp_BF145273B_Ta_2_1	0.13	0.05845	unlinked
		wsnp_BE405749A_Ta_2_1	0.006	wsnp_BE518142D_Ta_2_1	0.132	0.06763	unlinked
		wsnp_BE405749A_Ta_2_1	0.006	wsnp_BE426362D_Ta_2_1	0.004	1	unlinked
		wsnp_BE405749A_Ta_2_1	0.006	wsnp_BG262421D_Ta_2_3	0.002	1	unlinked
		wsnp_BE405749A_Ta_2_1	0.006	wsnp_BF428701D_Ta_1_1	0.169	0.4279	unlinked
		wsnp_BE405749A_Ta_2_1	0.006	wsnp_BE445201D_Ta_1_1	0.181	0.45915	unlinked
		wsnp_BE405749A_Ta_2_1	0.006	wsnp_BE445667D_Ta_1_1	0.028	0.0956264	unlinked
		wsnp_BE405749A_Ta_2_1	0.006	wsnp_BE490643A_Ta_2_1	0.082	1	unlinked
		wsnp_BE405749A_Ta_2_1	0.006	wsnp_be496863A_Ta_2_1	0.358	0.30165	unlinked
		wsnp_BE405749A_Ta_2_1	0.006	wsnp_be496863A_Ta_2_3	0.444	0.255383	unlinked
		wsnp_BE405749A_Ta_2_1	0.006	wsnp_BF473138A_Ta_2_1	0.033	0.8943	unlinked
		wsnp_BE405749A_Ta_2_1	0.006	wsnp_BF473138A_Ta_2_3	0.103	0.0639021	unlinked
		wsnp_BE405749A_Ta_2_1	0.006	wsnp_be590476A_Ta_1_1	0.066	0.2076	unlinked
		wsnp_BE405749A_Ta_2_1	0.006	wsnp_BF473825A_Ta_1_4	0.059	1	unlinked
		wsnp_BE405749A_Ta_2_1	0.006	wsnp_BE591002A_Ta_2_1	0.033	1	unlinked
		wsnp_BE405749A_Ta_2_1	0.006	wsnp_BE591002A_Ta_2_3	0.034	0.09365	unlinked
		wsnp_BE405749A_Ta_2_1	0.006	wsnp_BE591002A_Ta_2_4	0.033	1	unlinked
		wsnp_BE405749A_Ta_2_1	0.006	wsnp_be500615A_Ta_1_1	0.043	0.1207	unlinked
		wsnp_BE405749A_Ta_2_1	0.006	wsnp_be405835A_Ta_1_1	0.006	0.01839	unlinked
		wsnp_BE405749A_Ta_2_1	0.006	wsnp_BQ168298A_Ta_1_1	0.01	1	unlinked
		wsnp_BE405749A_Ta_2_1	0.006	wsnp_BE424391A_Ta_2_1	0.01	1	unlinked
		wsnp_BE405749A_Ta_2_1	0.006	wsnp_be490219A_Ta_1_1	0.036	0.1112	unlinked
		wsnp_BE405749A_Ta_2_1	0.006	wsnp_bf474966A_Ta_2_1	0.416	0.2981	unlinked
		wsnp_BE405749A_Ta_2_1	0.006	wsnp_be471272A_Ta_2_1	0.122	0.3338	unlinked
		wsnp_BE405749A_Ta_2_1	0.006	wsnp_be471272A_Ta_2_2	0.036	0.114499	unlinked
		wsnp_BE405749A_Ta_2_1	0.006	wsnp_BQ169669A_Ta_2_1	0.395	0.0289125	unlinked
		wsnp_BE405749A_Ta_2_1	0.006	wsnp_bf474746A_Ta_1_1	0.013	1	unlinked
		wsnp_BE405749A_Ta_2_1	0.006	wsnp_be488670A_Ta_2_1	0.117	0.3129	unlinked
		wsnp_BE405749A_Ta_2_1	0.006	wsnp_be494028A_Ta_2_1	0.431	0.5755	unlinked
		wsnp_BE405749A_Ta_2_1	0.006	wsnp_BE406943A_Ta_2_1	0.054	1	unlinked
		wsnp_BE405749A_Ta_2_1	0.006	wsnp_BF482529A_Ta_2_5	0.142	0.3741	unlinked
		wsnp_BE405749A_Ta_2_1	0.006	wsnp_BF474379A_Ta_2_1	0.45	0.60495	unlinked
		wsnp_BE405749A_Ta_2_1	0.006	wsnp_BF474379A_Ta_2_2	0.15	0.399	unlinked
		wsnp_BE405749A_Ta_2_1	0.006	wsnp_BE591273A_Ta_2_1	0.366	1	unlinked
		wsnp_BE405749A_Ta_2_1	0.006	wsnp_BQ160970A_Ta_2_1	0.167	0.07585	unlinked
		wsnp_BE405749A_Ta_2_1	0.006	wsnp_BQ160970A_Ta_2_7	0.438	0.6013	unlinked
		wsnp_BE405749A_Ta_2_1	0.006	wsnp_BE498985A_Ta_2_1	0.442	0.59325	unlinked
		wsnp_BE405749A_Ta_2_1	0.006	wsnp_BF483039A_Ta_2_1	0.141	0.05814	unlinked
		wsnp_BE405749A_Ta_2_1	0.006	wsnp_BF483039A_Ta_2_3	0.14	0.0575167	unlinked
		wsnp_BE405749A_Ta_2_1	0.006	wsnp_BG607523B_Ta_2_4	0.251	0.69935	unlinked
		wsnp_BE405749A_Ta_2_1	0.006	wsnp_be496863B_Ta_2_1	0.203	0.5147	unlinked
		wsnp_BE405749A_Ta_2_1	0.006	wsnp_be496863B_Ta_2_2	0.221	0.1445	unlinked
		wsnp_BE405749A_Ta_2_1	0.006	wsnp_be405835B_Ta_2_1	0.201	0.1332	unlinked
		wsnp_BE405749A_Ta_2_1	0.006	wsnp_BE498662B_Ta_2_1	0.196	0.5085	unlinked
		wsnp_BE405749A_Ta_2_1	0.006	wsnp_BE498662B_Ta_2_5	0.155	0.00978821	unlinked
		wsnp_BE405749A_Ta_2_1	0.006	wsnp_be426692B_Ta_1_2	0.017	1	unlinked
		wsnp_BE405749A_Ta_2_1	0.006	wsnp_bf201699B_Ta_1_1	0.166	0.0103318	unlinked
		wsnp_BE405749A_Ta_2_1	0.006	wsnp_BQ168298B_Ta_1_6	0.017	1	unlinked
		wsnp_BE405749A_Ta_2_1	0.006	wsnp_bf474966B_Ta_2_1	0.198	0.11055	unlinked
		wsnp_BE405749A_Ta_2_1	0.006	wsnp_BQ169669B_Ta_2_2	0.038	0.000898102	unlinked
		wsnp_BE405749A_Ta_2_1	0.006	wsnp_be591305B_Ta_1_1	0.01	1	unlinked
		wsnp_BE405749A_Ta_2_1	0.006	wsnp_BE443396B_Ta_1_1	0.004	1	unlinked
		wsnp_BE405749A_Ta_2_1	0.006	wsnp_BE590582B_Ta_1_1	0.01	1	unlinked
		wsnp_BE405749A_Ta_2_1	0.006	wsnp_be490149B_Ta_1_1	0.021	0.0733833	unlinked
		wsnp_BE405749A_Ta_2_1	0.006	wsnp_CD454314B_Ta_2_1	0.14	0.3832	unlinked
		wsnp_BE405749A_Ta_2_1	0.006	wsnp_BE398417B_Ta_2_1	0.002	1	unlinked
		wsnp_BE405749A_Ta_2_1	0.006	wsnp_BE398417B_Ta_2_2	0.003	1	unlinked
		wsnp_BE405749A_Ta_2_1	0.006	wsnp_BE443010B_Ta_2_1	0.398	1	unlinked
		wsnp_BE405749A_Ta_2_1	0.006	wsnp_BE443010B_Ta_2_2	0.397	0.5737	unlinked
		wsnp_BE405749A_Ta_2_1	0.006	wsnp_BF474379B_Ta_2_1	0.004	1	unlinked
		wsnp_BE405749A_Ta_2_1	0.006	wsnp_BF474379B_Ta_2_3	0.482	0.6294	unlinked
		wsnp_BE405749A_Ta_2_1	0.006	wsnp_BF483648B_Ta_2_1	0.416	0.5764	unlinked
		wsnp_BE405749A_Ta_2_1	0.006	wsnp_BF482403B_Ta_1_1	0.052	1	unlinked
		wsnp_BE405749A_Ta_2_1	0.006	wsnp_BE494482B_Ta_2_1	0.055	1	unlinked
		wsnp_BE405749A_Ta_2_1	0.006	wsnp_BF292987B_Td_2_1	0.13	0.9159	unlinked
		wsnp_BE405749A_Ta_2_1	0.006	wsnp_BG262287B_Td_2_2	0.006	1	unlinked
		wsnp_BE405749A_Ta_2_1	0.006	wsnp_BG262287B_Td_2_5	0.008	0.0267333	unlinked
		wsnp_BE405749A_Ta_2_1	0.006	wsnp_BE442700B_Ta_2_1	0.01	1	unlinked
		wsnp_BE405749A_Ta_2_1	0.006	wsnp_BE442700B_Ta_2_2	0.147	0.40845	unlinked
		wsnp_BE405749A_Ta_2_1	0.006	wsnp_BE443044D_Ta_1_1	0.002	1	unlinked
		wsnp_BE405749A_Ta_2_1	0.006	wsnp_BE443044D_Ta_1_5	0.004	1	unlinked
		wsnp_BE405749A_Ta_2_1	0.006	wsnp_BG274948D_Ta_2_1	0.01	1	unlinked
		wsnp_BE405749A_Ta_2_1	0.006	wsnp_BE490643D_Ta_2_1	0.341	0.2975	unlinked
		wsnp_BE405749A_Ta_2_1	0.006	wsnp_BE495325D_Ta_1_1	0.165	0.4142	unlinked
		wsnp_BE405749A_Ta_2_1	0.006	wsnp_be443572D_Ta_1_1	0.004	1	unlinked
		wsnp_BE405749A_Ta_2_1	0.006	wsnp_be490219D_Ta_1_1	0.004	1	unlinked
		wsnp_BE405749A_Ta_2_1	0.006	wsnp_be493897D_Ta_1_1	0.004	1	unlinked
		wsnp_BE405749A_Ta_2_1	0.006	wsnp_cd454041D_Ta_2_1	0.406	0.02505	unlinked
		wsnp_BE405749A_Ta_2_1	0.006	wsnp_BE498849D_Ta_1_2	0.004	1	unlinked
		wsnp_BE405749A_Ta_2_1	0.006	wsnp_cd373508D_Ta_1_1	0.013	0.0410125	unlinked
		wsnp_BE405749A_Ta_2_1	0.006	wsnp_BE497845D_Ta_1_1	0.063	1	unlinked
		wsnp_BE405749A_Ta_2_1	0.006	wsnp_BF482403D_Ta_2_1	0.031	1	unlinked
		wsnp_BE405749A_Ta_2_1	0.006	wsnp_BM137749D_Ta_2_1	0.014	0.21791	unlinked
		wsnp_BF484606A_Ta_2_3	0.033	wsnp_BE405518A_Ta_2_5	0.107	0.70265	1.39
		wsnp_BF484606A_Ta_2_3	0.033	wsnp_BE490041A_Ta_2_1		1	unlinked
		wsnp_BF484606A_Ta_2_3	0.033	wsnp_BE490041A_Ta_2_2		1	unlinked
		wsnp_BF484606A_Ta_2_3	0.033	wsnp_BE445121A_Ta_1_1	0.067	0.61665	5.02
		wsnp_BF484606A_Ta_2_3	0.033	wsnp_BE445121A_Ta_1_8	0.114	0.130067	5.02
		wsnp_BF484606A_Ta_2_3	0.033	wsnp_BF478737A_Ta_2_1	0.133	0.1377	6.27
		wsnp_BF484606A_Ta_2_3	0.033	wsnp_BE495542A_Ta_2_1	0.008	0.123	17.99
		wsnp_BF484606A_Ta_2_3	0.033	wsnp_BE471022A_Ta_1_1	0.002	1	18.42
		wsnp_BF484606A_Ta_2_3	0.033	wsnp_BE443930A_Ta_2_1	0.013	1	19.66
		wsnp_BF484606A_Ta_2_3	0.033	wsnp_BF428726A_Ta_2_5	0.393	0.00475	27.14
		wsnp_BF484606A_Ta_2_3	0.033	wsnp_BM140362A_Ta_2_2	0.066	0.0476143	39.17
		wsnp_BF484606A_Ta_2_3	0.033	wsnp_BG263358A_Ta_2_1	0.33	0.00318684	52.17
		wsnp_BF484606A_Ta_2_3	0.033	wsnp_BG263358A_Ta_2_3	0.181	0.0036	52.17
		wsnp_BF484606A_Ta_2_3	0.033	wsnp_BE444305A_Td_2_1	0.049	1	59.59
		wsnp_BF484606A_Ta_2_3	0.033	wsnp_BE443588A_Ta_2_1	0.133	0.0372875	62.04
		wsnp_BF484606A_Ta_2_3	0.033	wsnp_BE443588A_Ta_2_2	0.136	0.0179	62.04
		wsnp_BF484606A_Ta_2_3	0.033	wsnp_BG263233A_Td_2_2	0.076	0.37025	62.04
		wsnp_BF484606A_Ta_2_3	0.033	wsnp_BF474340A_Ta_2_1	0.168	0.1946	83.81
		wsnp_BF484606A_Ta_2_3	0.033	wsnp_BE518435A_Ta_2_4	0.381	0.82025	128.03
		wsnp_BF484606A_Ta_2_3	0.033	wsnp_BE405749B_Ta_2_1	0.032	1	unlinked
		wsnp_BF484606A_Ta_2_3	0.033	wsnp_BE405749B_Ta_2_2	0.003	0.06585	unlinked
		wsnp_BF484606A_Ta_2_3	0.033	wsnp_BE637971B_Ta_1_20	0.399	0.6322	unlinked
		wsnp_BF484606A_Ta_2_3	0.033	wsnp_BF291549B_Ta_1_1	0.013	1	unlinked
		wsnp_BF484606A_Ta_2_3	0.033	wsnp_BE604170B_Ta_1_1	0.156	0.20085	unlinked
		wsnp_BF484606A_Ta_2_3	0.033	wsnp_BE444505B_Ta_2_1	0.173	0.7675	unlinked
		wsnp_BF484606A_Ta_2_3	0.033	wsnp_BE497109B_Ta_2_1	0.122	0.1236	unlinked
		wsnp_BF484606A_Ta_2_3	0.033	wsnp_BE497109B_Ta_2_5	0.128	0.101833	unlinked
		wsnp_BF484606A_Ta_2_3	0.033	wsnp_BE500714B_Ta_2_1	0.272	0.0744	unlinked
		wsnp_BF484606A_Ta_2_3	0.033	wsnp_BF474092B_Ta_1_1	0.083	0.38625	unlinked
		wsnp_BF484606A_Ta_2_3	0.033	wsnp_BG314205B_Ta_1_1	0.122	0.2984	unlinked
		wsnp_BF484606A_Ta_2_3	0.033	wsnp_be443797B_Ta_2_1	0.259	0.095775	unlinked
		wsnp_BF484606A_Ta_2_3	0.033	wsnp_BE442716B_Ta_2_1	0.298	0.27425	unlinked
		wsnp_BF484606A_Ta_2_3	0.033	wsnp_BE442716B_Ta_2_2	0.26	0.0654	unlinked
		wsnp_BF484606A_Ta_2_3	0.033	wsnp_BE443068B_Ta_1_1	0.021	1	unlinked
		wsnp_BF484606A_Ta_2_3	0.033	wsnp_BE443068B_Ta_1_2	0.053	0.6155	unlinked
		wsnp_BF484606A_Ta_2_3	0.033	wsnp_BE443332B_Ta_2_2	0.224	0.3862	unlinked
		wsnp_BF484606A_Ta_2_3	0.033	wsnp_BE443930B_Ta_2_1	0.029	0.13535	unlinked
		wsnp_BF484606A_Ta_2_3	0.033	wsnp_BE443930B_Ta_2_2	0.23	0.39885	unlinked
		wsnp_BF484606A_Ta_2_3	0.033	wsnp_BE446240B_Ta_2_1	0.194	0.34585	unlinked
		wsnp_BF484606A_Ta_2_3	0.033	wsnp_BE446240B_Ta_2_3	0.229	0.0426	unlinked
		wsnp_BF484606A_Ta_2_3	0.033	wsnp_BE446240B_Ta_2_4	0.021	1	unlinked
		wsnp_BF484606A_Ta_2_3	0.033	wsnp_BF478690B_Ta_2_1	0.181	0.1057	unlinked
		wsnp_BF484606A_Ta_2_3	0.033	wsnp_BF428726B_Ta_2_2	0.142	0.0586333	unlinked
		wsnp_BF484606A_Ta_2_3	0.033	wsnp_BG606586B_Ta_2_13	0.325	0.00295769	unlinked
		wsnp_BF484606A_Ta_2_3	0.033	wsnp_BG274294B_Ta_2_3	0.46	0.83225	unlinked
		wsnp_BF484606A_Ta_2_3	0.033	wsnp_BM140362B_Ta_1_1	0.147	0.1774	unlinked
		wsnp_BF484606A_Ta_2_3	0.033	wsnp_BE444305B_Ta_2_3	0.027	0.3614	unlinked
		wsnp_BF484606A_Ta_2_3	0.033	wsnp_BE443588B_Ta_1_2	0.079	0.65465	unlinked
		wsnp_BF484606A_Ta_2_3	0.033	wsnp_BE590634B_Ta_2_1	0.438	0.031025	unlinked
		wsnp_BF484606A_Ta_2_3	0.033	wsnp_BE590634B_Ta_2_5	0.441	0.03259	unlinked
		wsnp_BF484606A_Ta_2_3	0.033	wsnp_BE591290B_Ta_2_7	0.025	0.05085	unlinked
		wsnp_BF484606A_Ta_2_3	0.033	wsnp_BE446672B_Ta_2_1	0.1	0.58445	unlinked
		wsnp_BF484606A_Ta_2_3	0.033	wsnp_BE637971D_Ta_2_3	0.476	0.3169	unlinked
		wsnp_BF484606A_Ta_2_3	0.033	wsnp_BF473056D_Ta_2_1	0.12	0.139883	unlinked
		wsnp_BF484606A_Ta_2_3	0.033	wsnp_BE405518D_Ta_2_2	0.36	0.0785	unlinked
		wsnp_BF484606A_Ta_2_3	0.033	wsnp_BE405518D_Ta_2_3	0.376	0.0749	unlinked
		wsnp_BF484606A_Ta_2_3	0.033	wsnp_BE445121D_Ta_2_1	0.465	0.03835	unlinked
		wsnp_BF484606A_Ta_2_3	0.033	wsnp_BE445121D_Ta_2_2	0.467	0.0355429	unlinked
		wsnp_BF484606A_Ta_2_3	0.033	wsnp_BE424100D_Ta_1_1	0.072	1	unlinked
		wsnp_BF484606A_Ta_2_3	0.033	wsnp_BG314205D_Ta_2_3	0.006	0.103132	unlinked
		wsnp_BF484606A_Ta_2_3	0.033	wsnp_BE498750D_Ta_2_1	0.493	0.000431568	unlinked
		wsnp_BF484606A_Ta_2_3	0.033	wsnp_BE517805D_Ta_1_1	0.048	1	unlinked
		wsnp_BF484606A_Ta_2_3	0.033	wsnp_BF484656D_Ta_1_1	0.004	0.0649	unlinked
		wsnp_BF484606A_Ta_2_3	0.033	wsnp_BF484656D_Ta_1_3	0.002	1	unlinked
		wsnp_BF484606A_Ta_2_3	0.033	wsnp_BE591818D_Ta_2_2	0.231	1	unlinked
		wsnp_BF484606A_Ta_2_3	0.033	wsnp_BG263358D_Ta_2_1	0.338	0.29235	unlinked
		wsnp_BF484606A_Ta_2_3	0.033	wsnp_BE585781D_Ta_1_1	0.008	0.1273	unlinked
		wsnp_BF484606A_Ta_2_3	0.033	wsnp_BF201235A_Ta_2_19	0.088	1	unlinked
		wsnp_BF484606A_Ta_2_3	0.033	wsnp_BF201235A_Ta_2_4	0.093	0.6828	unlinked
		wsnp_BF484606A_Ta_2_3	0.033	wsnp_BE497494A_Td_2_1	0.075	0.6533	unlinked
		wsnp_BF484606A_Ta_2_3	0.033	wsnp_BE497494A_Td_2_2	0.075	0.6464	unlinked
		wsnp_BF484606A_Ta_2_3	0.033	wsnp_BE498730A_Ta_2_1	0.25	0.80025	unlinked
		wsnp_BF484606A_Ta_2_3	0.033	wsnp_BE498730A_Ta_2_2	0.309	0.57645	unlinked
		wsnp_BF484606A_Ta_2_3	0.033	wsnp_BF201533A_Ta_2_3	0.267	0.62235	unlinked
		wsnp_BF484606A_Ta_2_3	0.033	wsnp_BG263521A_Ta_2_1	0.366	0.80895	unlinked
		wsnp_BF484606A_Ta_2_3	0.033	wsnp_BG263521A_Ta_2_2	0.366	1	unlinked
		wsnp_BF484606A_Ta_2_3	0.033	wsnp_CD452951A_Ta_2_1	0.303	0.5132	unlinked
		wsnp_BF484606A_Ta_2_3	0.033	wsnp_BE403506A_Ta_2_1	0.004	0.06765	unlinked
		wsnp_BF484606A_Ta_2_3	0.033	wsnp_bg606625A_Ta_2_1	0.023	0.944087	unlinked
		wsnp_BF484606A_Ta_2_3	0.033	wsnp_BE399200A_Ta_1_1	0.004	0.06875	unlinked
		wsnp_BF484606A_Ta_2_3	0.033	wsnp_BG313179A_Ta_1_1	0.004	0.066	unlinked
		wsnp_BF484606A_Ta_2_3	0.033	wsnp_BG313179A_Ta_1_2	0.004	0.07165	unlinked
		wsnp_BF484606A_Ta_2_3	0.033	wsnp_be406509A_Ta_1_1	0.051	0.5874	unlinked
		wsnp_BF484606A_Ta_2_3	0.033	wsnp_be406509A_Ta_1_2	0.051	0.22475	unlinked
		wsnp_BF484606A_Ta_2_3	0.033	wsnp_BE442788A_Ta_2_1	0.108	0.2906	unlinked
		wsnp_BF484606A_Ta_2_3	0.033	wsnp_BF145580A_Ta_2_1	0.102	0.46735	unlinked
		wsnp_BF484606A_Ta_2_3	0.033	wsnp_BF145580A_Ta_2_2	0.111	0.376	unlinked
		wsnp_BF484606A_Ta_2_3	0.033	wsnp_BE403597A_Ta_2_1	0.178	0.7565	unlinked
		wsnp_BF484606A_Ta_2_3	0.033	wsnp_BE403597A_Ta_2_2	0.178	0.7764	unlinked
		wsnp_BF484606A_Ta_2_3	0.033	wsnp_BE406351A_Ta_2_1	0.176	0.53965	unlinked
		wsnp_BF484606A_Ta_2_3	0.033	wsnp_BE406351A_Ta_2_2	0.174	0.8669	unlinked
		wsnp_BF484606A_Ta_2_3	0.033	wsnp_BE406351A_Ta_2_3	0.176	1	unlinked
		wsnp_BF484606A_Ta_2_3	0.033	wsnp_BF475068A_Ta_2_1	0.465	1	unlinked
		wsnp_BF484606A_Ta_2_3	0.033	wsnp_BE490763A_Ta_1_1	0.269	0.5856	unlinked
		wsnp_BF484606A_Ta_2_3	0.033	wsnp_BE490763A_Ta_1_2	0.271	0.4115	unlinked
		wsnp_BF484606A_Ta_2_3	0.033	wsnp_BE490763A_Ta_1_3	0.252	0.7694	unlinked
		wsnp_BF484606A_Ta_2_3	0.033	wsnp_BE445431A_Td_2_1	0.063	0.61635	unlinked
		wsnp_BF484606A_Ta_2_3	0.033	wsnp_BE445431A_Td_2_2	0.085	1.5984e-05	unlinked
		wsnp_BF484606A_Ta_2_3	0.033	wsnp_BE490384A_Ta_2_1	0.153	0.73355	unlinked
		wsnp_BF484606A_Ta_2_3	0.033	wsnp_BE490384A_Ta_2_7	0.002	1	unlinked
		wsnp_BF484606A_Ta_2_3	0.033	wsnp_BE404601B_Ta_2_1	0.434	0.4309	unlinked
		wsnp_BF484606A_Ta_2_3	0.033	wsnp_BE500206B_Ta_2_1	0.295	0.0817167	unlinked
		wsnp_BF484606A_Ta_2_3	0.033	wsnp_BE497494B_Ta_2_1	0.207	0.1999	unlinked
		wsnp_BF484606A_Ta_2_3	0.033	wsnp_BE499478B_Ta_2_1	0.417	0.44265	unlinked
		wsnp_BF484606A_Ta_2_3	0.033	wsnp_BE445242B_Ta_2_1	0.157	1	unlinked
		wsnp_BF484606A_Ta_2_3	0.033	wsnp_BF202681B_Ta_2_2	0.156	0.38725	unlinked
		wsnp_BF484606A_Ta_2_3	0.033	wsnp_BG263521B_Ta_2_1	0.164	0.17475	unlinked
		wsnp_BF484606A_Ta_2_3	0.033	wsnp_BF291674B_Ta_2_1	0.008	1	unlinked
		wsnp_BF484606A_Ta_2_3	0.033	wsnp_BF291674B_Ta_2_3	0.021	1	unlinked
		wsnp_BF484606A_Ta_2_3	0.033	wsnp_BE591248B_Td_2_1	0.017	1	unlinked
		wsnp_BF484606A_Ta_2_3	0.033	wsnp_BE403506B_Ta_1_1	0.008	0.1289	unlinked
		wsnp_BF484606A_Ta_2_3	0.033	wsnp_BE403506B_Ta_1_2	0.335	0.79535	unlinked
		wsnp_BF484606A_Ta_2_3	0.033	wsnp_BE604861B_Ta_2_1	0.043	0.4989	unlinked
		wsnp_BF484606A_Ta_2_3	0.033	wsnp_be499362B_Td_2_1	0.25	0.4318	unlinked
		wsnp_BF484606A_Ta_2_3	0.033	wsnp_BG313179B_Ta_2_1	0.002	1	unlinked
		wsnp_BF484606A_Ta_2_3	0.033	wsnp_BE442788B_Ta_2_1	0.054	0.57065	unlinked
		wsnp_BF484606A_Ta_2_3	0.033	wsnp_BE403597B_Ta_1_1	0.015	0.21345	unlinked
		wsnp_BF484606A_Ta_2_3	0.033	wsnp_BE403597B_Ta_1_2	0.008	0.1239	unlinked
		wsnp_BF484606A_Ta_2_3	0.033	wsnp_BG274019B_Ta_2_1	0.165	0.7579	unlinked
		wsnp_BF484606A_Ta_2_3	0.033	wsnp_BF201830B_Ta_1_1	0.029	0.3745	unlinked
		wsnp_BF484606A_Ta_2_3	0.033	wsnp_BF201830B_Ta_1_2	0.028	0.0420667	unlinked
		wsnp_BF484606A_Ta_2_3	0.033	wsnp_BE490763B_Ta_2_1	0.336	0.0844333	unlinked
		wsnp_BF484606A_Ta_2_3	0.033	wsnp_BE490763B_Ta_2_2	0.304	0.2533	unlinked
		wsnp_BF484606A_Ta_2_3	0.033	wsnp_BE490763B_Ta_2_3	0.064	0.29825	unlinked
		wsnp_BF484606A_Ta_2_3	0.033	wsnp_BE398302B_Ta_2_1	0.084	0.18655	unlinked
		wsnp_BF484606A_Ta_2_3	0.033	wsnp_BE423182B_Ta_2_1	0.376	0.2071	unlinked
		wsnp_BF484606A_Ta_2_3	0.033	wsnp_BF473744B_Ta_2_1	0.236	0.5059	unlinked
		wsnp_BF484606A_Ta_2_3	0.033	wsnp_BF473744B_Ta_2_2	0.392	0.68245	unlinked
		wsnp_BF484606A_Ta_2_3	0.033	wsnp_BQ161465B_Ta_2_1	0.189	0.50955	unlinked
		wsnp_BF484606A_Ta_2_3	0.033	wsnp_BE445431B_Ta_1_1	0.003	0.070075	unlinked
		wsnp_BF484606A_Ta_2_3	0.033	wsnp_BQ172173B_Ta_2_1	0.002	1	unlinked
		wsnp_BF484606A_Ta_2_3	0.033	wsnp_BQ172173B_Ta_2_2	0.002	1	unlinked
		wsnp_BF484606A_Ta_2_3	0.033	wsnp_BF201235D_Ta_2_2	0.393	0.8405	unlinked
		wsnp_BF484606A_Ta_2_3	0.033	wsnp_BF428792D_Ta_1_3	0.007	1	unlinked
		wsnp_BF484606A_Ta_2_3	0.033	wsnp_BE445431D_Ta_2_1	0.122	0.06945	unlinked
		wsnp_BF484606A_Ta_2_3	0.033	wsnp_BE517946D_Ta_1_2	0.118	0.04053	unlinked
		wsnp_BF484606A_Ta_2_3	0.033	wsnp_BE426620D_Ta_2_1	0.044	0.40025	unlinked
		wsnp_BF484606A_Ta_2_3	0.033	wsnp_BE426620D_Ta_2_2	0.313	0.02571	unlinked
		wsnp_BF484606A_Ta_2_3	0.033	wsnp_BE490384D_Ta_1_1	0.118	1	unlinked
		wsnp_BF484606A_Ta_2_3	0.033	wsnp_BE490384D_Ta_1_2	0.116	0.70555	unlinked
		wsnp_BF484606A_Ta_2_3	0.033	wsnp_BF293133A_Ta_2_2	0.413	0.5024	unlinked
		wsnp_BF484606A_Ta_2_3	0.033	wsnp_BG313722A_Ta_1_1	0.004	0.06635	unlinked
		wsnp_BF484606A_Ta_2_3	0.033	wsnp_BG604577A_Ta_1_1	0.205	0.1434	unlinked
		wsnp_BF484606A_Ta_2_3	0.033	wsnp_BE426222A_Ta_2_1	0.4	0.0807333	unlinked
		wsnp_BF484606A_Ta_2_3	0.033	wsnp_BE500759A_Td_2_1	0.077	0.3521	unlinked
		wsnp_BF484606A_Ta_2_3	0.033	wsnp_BQ171931A_Ta_2_1	0.153	1	unlinked
		wsnp_BF484606A_Ta_2_3	0.033	wsnp_BF429272A_Ta_2_1	0.438	0.2489	unlinked
		wsnp_BF484606A_Ta_2_3	0.033	wsnp_BF429272A_Ta_2_3	0.438	0.257375	unlinked
		wsnp_BF484606A_Ta_2_3	0.033	wsnp_BG263758A_Ta_1_1	0.005	0.282125	unlinked
		wsnp_BF484606A_Ta_2_3	0.033	wsnp_BE406587A_Ta_2_1	0.431	0.2879	unlinked
		wsnp_BF484606A_Ta_2_3	0.033	wsnp_BE494474A_Ta_2_1	0.006	1	unlinked
		wsnp_BF484606A_Ta_2_3	0.033	wsnp_BE494474A_Ta_2_2	0.208	1	unlinked
		wsnp_BF484606A_Ta_2_3	0.033	wsnp_BE494474A_Ta_2_3	0.006	1	unlinked
		wsnp_BF484606A_Ta_2_3	0.033	wsnp_BE443568A_Ta_2_1	0.041	0.5011	unlinked
		wsnp_BF484606A_Ta_2_3	0.033	wsnp_BE443568A_Ta_2_2	0.36	0.0530333	unlinked
		wsnp_BF484606A_Ta_2_3	0.033	wsnp_BE490651A_Ta_2_2	0.084	0.174267	unlinked
		wsnp_BF484606A_Ta_2_3	0.033	wsnp_BE490651A_Ta_2_4	0.008	0.13025	unlinked
		wsnp_BF484606A_Ta_2_3	0.033	wsnp_BE490744A_Td_2_1	0.006	0.1006	unlinked
		wsnp_BF484606A_Ta_2_3	0.033	wsnp_BG262734A_Ta_2_3	0.328	0.6603	unlinked
		wsnp_BF484606A_Ta_2_3	0.033	wsnp_BG262734A_Ta_2_7	0.328	0.6614	unlinked
		wsnp_BF484606A_Ta_2_3	0.033	wsnp_BE497740A_Td_2_1	0.022	0.32005	unlinked
		wsnp_BF484606A_Ta_2_3	0.033	wsnp_BF483299A_Ta_2_15		0.35295	unlinked
		wsnp_BF484606A_Ta_2_3	0.033	wsnp_BM137927A_Ta_2_1	0.296	0.449	unlinked
		wsnp_BF484606A_Ta_2_3	0.033	wsnp_BF293133B_Ta_2_2	0.423	0.4418	unlinked
		wsnp_BF484606A_Ta_2_3	0.033	wsnp_BE497169B_Ta_2_1	0.36	0.80905	unlinked
		wsnp_BF484606A_Ta_2_3	0.033	wsnp_BE497169B_Ta_2_2	0.366	0.7953	unlinked
		wsnp_BF484606A_Ta_2_3	0.033	wsnp_BE518003B_Ta_2_1	0.103	0.101667	unlinked
		wsnp_BF484606A_Ta_2_3	0.033	wsnp_BE518003B_Ta_2_2	0.013	1	unlinked
		wsnp_BF484606A_Ta_2_3	0.033	wsnp_BE518003B_Ta_2_3	0.435	0.6262	unlinked
		wsnp_BF484606A_Ta_2_3	0.033	wsnp_BE498786B_Ta_2_1	0.439	0.004275	unlinked
		wsnp_BF484606A_Ta_2_3	0.033	wsnp_BE446087B_Ta_2_1	0.306	0.61425	unlinked
		wsnp_BF484606A_Ta_2_3	0.033	wsnp_BE426222B_Ta_2_1	0.078	0.1669	unlinked
		wsnp_BF484606A_Ta_2_3	0.033	wsnp_BE445508B_Ta_2_1	0.215	0.7534	unlinked
		wsnp_BF484606A_Ta_2_3	0.033	wsnp_BE445508B_Ta_2_2	0.07	0.3084	unlinked
		wsnp_BF484606A_Ta_2_3	0.033	wsnp_BE591684B_Ta_2_1	0.07	0.3044	unlinked
		wsnp_BF484606A_Ta_2_3	0.033	wsnp_BF429272B_Ta_2_1	0.233	0.288925	unlinked
		wsnp_BF484606A_Ta_2_3	0.033	wsnp_BF429272B_Ta_2_3	0.01	1	unlinked
		wsnp_BF484606A_Ta_2_3	0.033	wsnp_BG263758B_Ta_2_1	0.483	0.8286	unlinked
		wsnp_BF484606A_Ta_2_3	0.033	wsnp_BQ159467B_Ta_2_1	0.272	0.180175	unlinked
		wsnp_BF484606A_Ta_2_3	0.033	wsnp_BQ159467B_Ta_2_2	0.297	0.2429	unlinked
		wsnp_BF484606A_Ta_2_3	0.033	wsnp_BE494474B_Ta_2_1	0.046	0.000370629	unlinked
		wsnp_BF484606A_Ta_2_3	0.033	wsnp_BE494474B_Ta_2_2	0.027	3.3966e-05	unlinked
		wsnp_BF484606A_Ta_2_3	0.033	wsnp_BE490744B_Ta_2_1	0.077	1	unlinked
		wsnp_BF484606A_Ta_2_3	0.033	wsnp_BE490744B_Ta_2_2	0.178	0.211875	unlinked
		wsnp_BF484606A_Ta_2_3	0.033	wsnp_BE445348B_Ta_2_1	0.092	1	unlinked
		wsnp_BF484606A_Ta_2_3	0.033	wsnp_BE517914B_Ta_2_1	0.04	0.49005	unlinked
		wsnp_BF484606A_Ta_2_3	0.033	wsnp_BE517914B_Ta_2_5	0.039	0.49185	unlinked
		wsnp_BF484606A_Ta_2_3	0.033	wsnp_BE497740B_Ta_2_1	0.078	0.6453	unlinked
		wsnp_BF484606A_Ta_2_3	0.033	wsnp_BE497740B_Ta_2_2	0.14	0.7313	unlinked
		wsnp_BF484606A_Ta_2_3	0.033	wsnp_BE426287D_Ta_1_1	0.002	1	unlinked
		wsnp_BF484606A_Ta_2_3	0.033	wsnp_BE499309D_Ta_2_2	0.061	0.28925	unlinked
		wsnp_BF484606A_Ta_2_3	0.033	wsnp_BE499309D_Ta_2_3	0.063	0.61525	unlinked
		wsnp_BF484606A_Ta_2_3	0.033	wsnp_BG604577D_Ta_1_1	0.008	0.12845	unlinked
		wsnp_BF484606A_Ta_2_3	0.033	wsnp_BG262734D_Ta_1_1	0.118	0.000355644	unlinked
		wsnp_BF484606A_Ta_2_3	0.033	wsnp_BE404378A_Ta_2_1	0.215	0.77245	unlinked
		wsnp_BF484606A_Ta_2_3	0.033	wsnp_BF484585A_Td_2_1	0.019	1	unlinked
		wsnp_BF484606A_Ta_2_3	0.033	wsnp_BF482950A_Ta_2_1	0.015	1	unlinked
		wsnp_BF484606A_Ta_2_3	0.033	wsnp_BF482950A_Ta_2_3	0.015	1	unlinked
		wsnp_BF484606A_Ta_2_3	0.033	wsnp_BE442666A_Ta_2_1	0.286	0.462	unlinked
		wsnp_BF484606A_Ta_2_3	0.033	wsnp_BE444811A_Ta_2_1	0.082	1	unlinked
		wsnp_BF484606A_Ta_2_3	0.033	wsnp_BE403900A_Ta_2_1	0.081	1	unlinked
		wsnp_BF484606A_Ta_2_3	0.033	wsnp_BE444858A_Ta_2_1	0.082	1	unlinked
		wsnp_BF484606A_Ta_2_3	0.033	wsnp_BF482269A_Ta_2_1	0.08	1	unlinked
		wsnp_BF484606A_Ta_2_3	0.033	wsnp_BF482269A_Ta_2_3	0.083	1	unlinked
		wsnp_BF484606A_Ta_2_3	0.033	wsnp_BE490599A_Ta_2_1	0.017	1	unlinked
		wsnp_BF484606A_Ta_2_3	0.033	wsnp_BE445427A_Ta_2_1	0.238	0.5523	unlinked
		wsnp_BF484606A_Ta_2_3	0.033	wsnp_BE497224A_Ta_2_5	0.236	0.5475	unlinked
		wsnp_BF484606A_Ta_2_3	0.033	wsnp_BE517627A_Ta_2_1		0.4893	unlinked
		wsnp_BF484606A_Ta_2_3	0.033	wsnp_BE423455A_Ta_1_2	0.015	1	unlinked
		wsnp_BF484606A_Ta_2_3	0.033	wsnp_BE423455A_Ta_1_3	0.015	1	unlinked
		wsnp_BF484606A_Ta_2_3	0.033	wsnp_BM138178A_Ta_2_1	0.076	0.64775	unlinked
		wsnp_BF484606A_Ta_2_3	0.033	wsnp_BF145459A_Ta_2_1	0.021	0.0496583	unlinked
		wsnp_BF484606A_Ta_2_3	0.033	wsnp_BE405275A_Ta_1_1	0.072	0.6613	unlinked
		wsnp_BF484606A_Ta_2_3	0.033	wsnp_BE591739A_Ta_2_2	0.038	1	unlinked
		wsnp_BF484606A_Ta_2_3	0.033	wsnp_BE591739A_Ta_2_4	0.232	0.16445	unlinked
		wsnp_BF484606A_Ta_2_3	0.033	wsnp_BE500311B_Ta_1_6	0.016	1	unlinked
		wsnp_BF484606A_Ta_2_3	0.033	wsnp_BF482960B_Ta_1_4	0.148	0.75605	unlinked
		wsnp_BF484606A_Ta_2_3	0.033	wsnp_BE422566B_Ta_1_1	0.059	0.0875667	unlinked
		wsnp_BF484606A_Ta_2_3	0.033	wsnp_BE422566B_Ta_1_2	0.057	0.2499	unlinked
		wsnp_BF484606A_Ta_2_3	0.033	wsnp_BE442666B_Ta_2_1	0.027	1	unlinked
		wsnp_BF484606A_Ta_2_3	0.033	wsnp_BE442666B_Ta_2_2	0.027	1	unlinked
		wsnp_BF484606A_Ta_2_3	0.033	wsnp_BE499456B_Ta_1_1	0.082	0.0121467	unlinked
		wsnp_BF484606A_Ta_2_3	0.033	wsnp_BE445184B_Ta_1_1	0.03	0.39975	unlinked
		wsnp_BF484606A_Ta_2_3	0.033	wsnp_BF482269B_Ta_1_1	0.035	0.4482	unlinked
		wsnp_BF484606A_Ta_2_3	0.033	wsnp_BE443190B_Td_2_1		1	unlinked
		wsnp_BF484606A_Ta_2_3	0.033	wsnp_BE405519B_Ta_1_1	0.192	0.0579333	unlinked
		wsnp_BF484606A_Ta_2_3	0.033	wsnp_BE494848B_Ta_2_1	0.402	0.080275	unlinked
		wsnp_BF484606A_Ta_2_3	0.033	wsnp_BE446161B_Td_2_2	0.043	1	unlinked
		wsnp_BF484606A_Ta_2_3	0.033	wsnp_BE518255B_Ta_1_1	0.077	0.166925	unlinked
		wsnp_BF484606A_Ta_2_3	0.033	wsnp_BF485399B_Td_2_1	0.021	1	unlinked
		wsnp_BF484606A_Ta_2_3	0.033	wsnp_BF484585D_Ta_1_1	0.002	0.03385	unlinked
		wsnp_BF484606A_Ta_2_3	0.033	wsnp_BE444858D_Ta_1_1	0.348	0.096975	unlinked
		wsnp_BF484606A_Ta_2_3	0.033	wsnp_BF145459D_Ta_2_1	0.18	0.0859	unlinked
		wsnp_BF484606A_Ta_2_3	0.033	wsnp_BE405275D_Ta_2_1	0.102	0.11895	unlinked
		wsnp_BF484606A_Ta_2_3	0.033	wsnp_BE591739D_Ta_2_3	0.013	1	unlinked
		wsnp_BF484606A_Ta_2_3	0.033	wsnp_BE399966A_Ta_2_3	0.088	0.3811	unlinked
		wsnp_BF484606A_Ta_2_3	0.033	wsnp_BF201102A_Ta_2_1	0.2	0.1038	unlinked
		wsnp_BF484606A_Ta_2_3	0.033	wsnp_BE496976A_Ta_2_1	0.084	1	unlinked
		wsnp_BF484606A_Ta_2_3	0.033	wsnp_BE499257A_Ta_2_1	0.01	1	unlinked
		wsnp_BF484606A_Ta_2_3	0.033	wsnp_BE498878A_Ta_2_1	0.493	0.0964667	unlinked
		wsnp_BF484606A_Ta_2_3	0.033	wsnp_BE500291A_Ta_2_1	0.267	0.4931	unlinked
		wsnp_BF484606A_Ta_2_3	0.033	wsnp_BE426080A_Ta_2_1	0.081	1	unlinked
		wsnp_BF484606A_Ta_2_3	0.033	wsnp_BE442892A_Ta_2_2	0.335	0.1893	unlinked
		wsnp_BF484606A_Ta_2_3	0.033	wsnp_BE497368A_Ta_2_1	0.334	0.07431	unlinked
		wsnp_BF484606A_Ta_2_3	0.033	wsnp_CD453438A_Ta_2_1	0.343	0.0117	unlinked
		wsnp_BF484606A_Ta_2_3	0.033	wsnp_BE443187A_Ta_2_2	0.342	0.1893	unlinked
		wsnp_BF484606A_Ta_2_3	0.033	wsnp_BE443187A_Ta_2_3	0.341	0.143175	unlinked
		wsnp_BF484606A_Ta_2_3	0.033	wsnp_BE442676A_Ta_2_1	0.48	0.8177	unlinked
		wsnp_BF484606A_Ta_2_3	0.033	wsnp_BE443745A_Ta_2_1	0.417	0.16695	unlinked
		wsnp_BF484606A_Ta_2_3	0.033	wsnp_BE443745A_Ta_2_2	0.484	0.9485	unlinked
		wsnp_BF484606A_Ta_2_3	0.033	wsnp_BE494426A_Ta_1_2	0.038	0.46755	unlinked
		wsnp_BF484606A_Ta_2_3	0.033	wsnp_BE495277A_Ta_2_1	0.038	0.46805	unlinked
		wsnp_BF484606A_Ta_2_3	0.033	wsnp_BE495277A_Ta_2_5	0.038	0.4633	unlinked
		wsnp_BF484606A_Ta_2_3	0.033	wsnp_BE399939A_Ta_2_1	0.436	0.42875	unlinked
		wsnp_BF484606A_Ta_2_3	0.033	wsnp_BG607308A_Ta_2_1	0.017	0.25375	unlinked
		wsnp_BF484606A_Ta_2_3	0.033	wsnp_BG607308A_Ta_2_2	0.016	0.2312	unlinked
		wsnp_BF484606A_Ta_2_3	0.033	wsnp_BF478716A_Ta_2_1	0.004	0.06585	unlinked
		wsnp_BF484606A_Ta_2_3	0.033	wsnp_CD454152A_Ta_2_1	0.118	0.03995	unlinked
		wsnp_BF484606A_Ta_2_3	0.033	wsnp_BF201102B_Ta_2_1	0.011	0.8584	unlinked
		wsnp_BF484606A_Ta_2_3	0.033	wsnp_BF201102B_Ta_2_5	0.406	0.3667	unlinked
		wsnp_BF484606A_Ta_2_3	0.033	wsnp_BE591275B_Ta_2_1	0.134	0.75295	unlinked
		wsnp_BF484606A_Ta_2_3	0.033	wsnp_BE496976B_Ta_2_1	0.392	0.29815	unlinked
		wsnp_BF484606A_Ta_2_3	0.033	wsnp_BE426080B_Ta_2_1	0.019	1	unlinked
		wsnp_BF484606A_Ta_2_3	0.033	wsnp_BE443187B_Ta_2_1	0.289	0.2718	unlinked
		wsnp_BF484606A_Ta_2_3	0.033	wsnp_BE443531B_Ta_1_1	0.155	0.12515	unlinked
		wsnp_BF484606A_Ta_2_3	0.033	wsnp_BE495277B_Ta_2_1	0.002	1	unlinked
		wsnp_BF484606A_Ta_2_3	0.033	wsnp_BE495277B_Ta_2_5	0.278	0.189975	unlinked
		wsnp_BF484606A_Ta_2_3	0.033	wsnp_BE637838B_Ta_2_1	0.365	0.136475	unlinked
		wsnp_BF484606A_Ta_2_3	0.033	wsnp_BG607308B_Ta_2_1	0.102	1	unlinked
		wsnp_BF484606A_Ta_2_3	0.033	wsnp_BG607308B_Ta_2_3	0.082	0.6514	unlinked
		wsnp_BF484606A_Ta_2_3	0.033	wsnp_CD454152B_Ta_2_1	0.222	0.61965	unlinked
		wsnp_BF484606A_Ta_2_3	0.033	wsnp_BE446509B_Ta_2_1	0.409	0.8541	unlinked
		wsnp_BF484606A_Ta_2_3	0.033	wsnp_BE446509B_Ta_2_6	0.41	1	unlinked
		wsnp_BF484606A_Ta_2_3	0.033	wsnp_BE403710B_Ta_2_1	0.393	0.43365	unlinked
		wsnp_BF484606A_Ta_2_3	0.033	wsnp_BE403214B_Ta_2_1	0.418	0.3321	unlinked
		wsnp_BF484606A_Ta_2_3	0.033	wsnp_BE403214B_Ta_2_2	0.42	0.278075	unlinked
		wsnp_BF484606A_Ta_2_3	0.033	wsnp_BE399939D_Ta_2_1	0.016	1	unlinked
		wsnp_BF484606A_Ta_2_3	0.033	wsnp_BE517858A_Ta_2_2	0.441	0.1353	unlinked
		wsnp_BF484606A_Ta_2_3	0.033	wsnp_BE517858A_Ta_2_4	0.409	0.0261	unlinked
		wsnp_BF484606A_Ta_2_3	0.033	wsnp_BG262421A_Ta_2_2	0.167	0.49865	unlinked
		wsnp_BF484606A_Ta_2_3	0.033	wsnp_BE426418A_Ta_2_1		0.2303	unlinked
		wsnp_BF484606A_Ta_2_3	0.033	wsnp_BE426418A_Ta_2_2		0.72645	unlinked
		wsnp_BF484606A_Ta_2_3	0.033	wsnp_BM134512A_Ta_2_2	0.16	0.0914	unlinked
		wsnp_BF484606A_Ta_2_3	0.033	wsnp_BE489896A_Ta_2_1	0.223	0.199175	unlinked
		wsnp_BF484606A_Ta_2_3	0.033	wsnp_BF202329A_Ta_2_2	0.16	0.098125	unlinked
		wsnp_BF484606A_Ta_2_3	0.033	wsnp_BE604721A_Ta_2_1	0.297	0.33055	unlinked
		wsnp_BF484606A_Ta_2_3	0.033	wsnp_BE403818A_Ta_2_1	0.355	0.15385	unlinked
		wsnp_BF484606A_Ta_2_3	0.033	wsnp_BE403154A_Ta_2_1	0.398	0.00295882	unlinked
		wsnp_BF484606A_Ta_2_3	0.033	wsnp_BE403154A_Ta_2_9	0.4	0.0201214	unlinked
		wsnp_BF484606A_Ta_2_3	0.033	wsnp_BF428701B_Ta_2_1	0.339	0.61855	unlinked
		wsnp_BF484606A_Ta_2_3	0.033	wsnp_BF428701B_Ta_2_3	0.298	0.3069	unlinked
		wsnp_BF484606A_Ta_2_3	0.033	wsnp_BE606541B_Ta_2_1	0.035	0.0143375	unlinked
		wsnp_BF484606A_Ta_2_3	0.033	wsnp_BE606541B_Ta_2_2	0.04	0.1456	unlinked
		wsnp_BF484606A_Ta_2_3	0.033	wsnp_BE445667B_Ta_1_1	0.421	0.6557	unlinked
		wsnp_BF484606A_Ta_2_3	0.033	wsnp_BE445642B_Ta_2_1	0.141	0.1099	unlinked
		wsnp_BF484606A_Ta_2_3	0.033	wsnp_BM134512B_Ta_2_1	0.029	0.0055125	unlinked
		wsnp_BF484606A_Ta_2_3	0.033	wsnp_BE586141B_Ta_2_2	0.238	0.2802	unlinked
		wsnp_BF484606A_Ta_2_3	0.033	wsnp_BE586141B_Ta_2_3	0.236	0.3303	unlinked
		wsnp_BF484606A_Ta_2_3	0.033	wsnp_BE426413B_Ta_2_1	0.474	0.19425	unlinked
		wsnp_BF484606A_Ta_2_3	0.033	wsnp_BE426413B_Ta_2_2	0.471	0.2536	unlinked
		wsnp_BF484606A_Ta_2_3	0.033	wsnp_CD452643B_Ta_2_1	0.497	0.49165	unlinked
		wsnp_BF484606A_Ta_2_3	0.033	wsnp_BE403152B_Ta_2_1	0.033	1	unlinked
		wsnp_BF484606A_Ta_2_3	0.033	wsnp_BE497701B_Ta_2_1	0.322	0.166133	unlinked
		wsnp_BF484606A_Ta_2_3	0.033	wsnp_BQ171182B_Ta_1_1	0.171	0.240875	unlinked
		wsnp_BF484606A_Ta_2_3	0.033	wsnp_BE498419B_Ta_1_1	0.065	0.1343	unlinked
		wsnp_BF484606A_Ta_2_3	0.033	wsnp_BE498419B_Ta_1_2	0.064	1	unlinked
		wsnp_BF484606A_Ta_2_3	0.033	wsnp_BE498419B_Ta_1_3	0.065	0.1363	unlinked
		wsnp_BF484606A_Ta_2_3	0.033	wsnp_BE637911B_Ta_2_1	0.08	0.3988	unlinked
		wsnp_BF484606A_Ta_2_3	0.033	wsnp_BE637911B_Ta_2_2	0.08	0.66705	unlinked
		wsnp_BF484606A_Ta_2_3	0.033	wsnp_BF145273B_Ta_2_1	0.13	0.00335964	unlinked
		wsnp_BF484606A_Ta_2_3	0.033	wsnp_BE518142D_Ta_2_1	0.132	0.00664242	unlinked
		wsnp_BF484606A_Ta_2_3	0.033	wsnp_BE426362D_Ta_2_1	0.004	0.06615	unlinked
		wsnp_BF484606A_Ta_2_3	0.033	wsnp_BG262421D_Ta_2_3	0.002	1	unlinked
		wsnp_BF484606A_Ta_2_3	0.033	wsnp_BF428701D_Ta_1_1	0.169	0.38885	unlinked
		wsnp_BF484606A_Ta_2_3	0.033	wsnp_BE445201D_Ta_1_1	0.181	0.53445	unlinked
		wsnp_BF484606A_Ta_2_3	0.033	wsnp_BE445667D_Ta_1_1	0.028	0.04104	unlinked
		wsnp_BF484606A_Ta_2_3	0.033	wsnp_BE490643A_Ta_2_1	0.082	0.4515	unlinked
		wsnp_BF484606A_Ta_2_3	0.033	wsnp_be496863A_Ta_2_1	0.358	0.4683	unlinked
		wsnp_BF484606A_Ta_2_3	0.033	wsnp_be496863A_Ta_2_3	0.444	0.17645	unlinked
		wsnp_BF484606A_Ta_2_3	0.033	wsnp_BF473138A_Ta_2_1	0.033	0.4584	unlinked
		wsnp_BF484606A_Ta_2_3	0.033	wsnp_BF473138A_Ta_2_3	0.103	0.0812	unlinked
		wsnp_BF484606A_Ta_2_3	0.033	wsnp_be590476A_Ta_1_1	0.066	0.63505	unlinked
		wsnp_BF484606A_Ta_2_3	0.033	wsnp_BF473825A_Ta_1_4	0.059	0.6555	unlinked
		wsnp_BF484606A_Ta_2_3	0.033	wsnp_BE591002A_Ta_2_1	0.033	1	unlinked
		wsnp_BF484606A_Ta_2_3	0.033	wsnp_BE591002A_Ta_2_3	0.034	1	unlinked
		wsnp_BF484606A_Ta_2_3	0.033	wsnp_BE591002A_Ta_2_4	0.033	1	unlinked
		wsnp_BF484606A_Ta_2_3	0.033	wsnp_be500615A_Ta_1_1	0.043	0.51275	unlinked
		wsnp_BF484606A_Ta_2_3	0.033	wsnp_be405835A_Ta_1_1	0.006	0.110945	unlinked
		wsnp_BF484606A_Ta_2_3	0.033	wsnp_BQ168298A_Ta_1_1	0.01	1	unlinked
		wsnp_BF484606A_Ta_2_3	0.033	wsnp_BE424391A_Ta_2_1	0.01	1	unlinked
		wsnp_BF484606A_Ta_2_3	0.033	wsnp_be490219A_Ta_1_1	0.036	0.45265	unlinked
		wsnp_BF484606A_Ta_2_3	0.033	wsnp_bf474966A_Ta_2_1	0.416	0.66635	unlinked
		wsnp_BF484606A_Ta_2_3	0.033	wsnp_be471272A_Ta_2_1	0.122	0.258	unlinked
		wsnp_BF484606A_Ta_2_3	0.033	wsnp_be471272A_Ta_2_2	0.036	0.46975	unlinked
		wsnp_BF484606A_Ta_2_3	0.033	wsnp_BQ169669A_Ta_2_1	0.395	1	unlinked
		wsnp_BF484606A_Ta_2_3	0.033	wsnp_bf474746A_Ta_1_1	0.013	1	unlinked
		wsnp_BF484606A_Ta_2_3	0.033	wsnp_be488670A_Ta_2_1	0.117	0.0119583	unlinked
		wsnp_BF484606A_Ta_2_3	0.033	wsnp_be494028A_Ta_2_1	0.431	0.24375	unlinked
		wsnp_BF484606A_Ta_2_3	0.033	wsnp_BE406943A_Ta_2_1	0.054	0.60715	unlinked
		wsnp_BF484606A_Ta_2_3	0.033	wsnp_BF482529A_Ta_2_5	0.142	0.00399359	unlinked
		wsnp_BF484606A_Ta_2_3	0.033	wsnp_BF474379A_Ta_2_1	0.45	0.04705	unlinked
		wsnp_BF484606A_Ta_2_3	0.033	wsnp_BF474379A_Ta_2_2	0.15	0.138975	unlinked
		wsnp_BF484606A_Ta_2_3	0.033	wsnp_BE591273A_Ta_2_1	0.366	0.0321417	unlinked
		wsnp_BF484606A_Ta_2_3	0.033	wsnp_BQ160970A_Ta_2_1	0.167	0.00887917	unlinked
		wsnp_BF484606A_Ta_2_3	0.033	wsnp_BQ160970A_Ta_2_7	0.438	0.2521	unlinked
		wsnp_BF484606A_Ta_2_3	0.033	wsnp_BE498985A_Ta_2_1	0.442	0.0335	unlinked
		wsnp_BF484606A_Ta_2_3	0.033	wsnp_BF483039A_Ta_2_1	0.141	0.09675	unlinked
		wsnp_BF484606A_Ta_2_3	0.033	wsnp_BF483039A_Ta_2_3	0.14	0.1109	unlinked
		wsnp_BF484606A_Ta_2_3	0.033	wsnp_BG607523B_Ta_2_4	0.251	0.67635	unlinked
		wsnp_BF484606A_Ta_2_3	0.033	wsnp_be496863B_Ta_2_1	0.203	0.8187	unlinked
		wsnp_BF484606A_Ta_2_3	0.033	wsnp_be496863B_Ta_2_2	0.221	0.7684	unlinked
		wsnp_BF484606A_Ta_2_3	0.033	wsnp_be405835B_Ta_2_1	0.201	0.20395	unlinked
		wsnp_BF484606A_Ta_2_3	0.033	wsnp_BE498662B_Ta_2_1	0.196	0.57065	unlinked
		wsnp_BF484606A_Ta_2_3	0.033	wsnp_BE498662B_Ta_2_5	0.155	0.05355	unlinked
		wsnp_BF484606A_Ta_2_3	0.033	wsnp_be426692B_Ta_1_2	0.017	1	unlinked
		wsnp_BF484606A_Ta_2_3	0.033	wsnp_bf201699B_Ta_1_1	0.166	0.0463	unlinked
		wsnp_BF484606A_Ta_2_3	0.033	wsnp_BQ168298B_Ta_1_6	0.017	1	unlinked
		wsnp_BF484606A_Ta_2_3	0.033	wsnp_bf474966B_Ta_2_1	0.198	0.5824	unlinked
		wsnp_BF484606A_Ta_2_3	0.033	wsnp_BQ169669B_Ta_2_2	0.038	0.05012	unlinked
		wsnp_BF484606A_Ta_2_3	0.033	wsnp_be591305B_Ta_1_1	0.01	1	unlinked
		wsnp_BF484606A_Ta_2_3	0.033	wsnp_BE443396B_Ta_1_1	0.004	1	unlinked
		wsnp_BF484606A_Ta_2_3	0.033	wsnp_BE590582B_Ta_1_1	0.01	1	unlinked
		wsnp_BF484606A_Ta_2_3	0.033	wsnp_be490149B_Ta_1_1	0.021	0.4419	unlinked
		wsnp_BF484606A_Ta_2_3	0.033	wsnp_CD454314B_Ta_2_1	0.14	0.52315	unlinked
		wsnp_BF484606A_Ta_2_3	0.033	wsnp_BE398417B_Ta_2_1	0.002	1	unlinked
		wsnp_BF484606A_Ta_2_3	0.033	wsnp_BE398417B_Ta_2_2	0.003	0.06275	unlinked
		wsnp_BF484606A_Ta_2_3	0.033	wsnp_BE443010B_Ta_2_1	0.398	0.12455	unlinked
		wsnp_BF484606A_Ta_2_3	0.033	wsnp_BE443010B_Ta_2_2	0.397	0.144	unlinked
		wsnp_BF484606A_Ta_2_3	0.033	wsnp_BF474379B_Ta_2_1	0.004	0.0694	unlinked
		wsnp_BF484606A_Ta_2_3	0.033	wsnp_BF474379B_Ta_2_3	0.482	0.0481167	unlinked
		wsnp_BF484606A_Ta_2_3	0.033	wsnp_BF483648B_Ta_2_1	0.416	0.3607	unlinked
		wsnp_BF484606A_Ta_2_3	0.033	wsnp_BF482403B_Ta_1_1	0.052	0.56825	unlinked
		wsnp_BF484606A_Ta_2_3	0.033	wsnp_BE494482B_Ta_2_1	0.055	0.24115	unlinked
		wsnp_BF484606A_Ta_2_3	0.033	wsnp_BF292987B_Td_2_1	0.13	0.4929	unlinked
		wsnp_BF484606A_Ta_2_3	0.033	wsnp_BG262287B_Td_2_2	0.006	1	unlinked
		wsnp_BF484606A_Ta_2_3	0.033	wsnp_BG262287B_Td_2_5	0.008	0.1298	unlinked
		wsnp_BF484606A_Ta_2_3	0.033	wsnp_BE442700B_Ta_2_1	0.01	1	unlinked
		wsnp_BF484606A_Ta_2_3	0.033	wsnp_BE442700B_Ta_2_2	0.147	0.32405	unlinked
		wsnp_BF484606A_Ta_2_3	0.033	wsnp_BE443044D_Ta_1_1	0.002	1	unlinked
		wsnp_BF484606A_Ta_2_3	0.033	wsnp_BE443044D_Ta_1_5	0.004	0.065	unlinked
		wsnp_BF484606A_Ta_2_3	0.033	wsnp_BG274948D_Ta_2_1	0.01	1	unlinked
		wsnp_BF484606A_Ta_2_3	0.033	wsnp_BE490643D_Ta_2_1	0.341	0.2393	unlinked
		wsnp_BF484606A_Ta_2_3	0.033	wsnp_BE495325D_Ta_1_1	0.165	1	unlinked
		wsnp_BF484606A_Ta_2_3	0.033	wsnp_be443572D_Ta_1_1	0.004	0.0652	unlinked
		wsnp_BF484606A_Ta_2_3	0.033	wsnp_be490219D_Ta_1_1	0.004	0.06575	unlinked
		wsnp_BF484606A_Ta_2_3	0.033	wsnp_be493897D_Ta_1_1	0.004	0.07155	unlinked
		wsnp_BF484606A_Ta_2_3	0.033	wsnp_cd454041D_Ta_2_1	0.406	0.22305	unlinked
		wsnp_BF484606A_Ta_2_3	0.033	wsnp_BE498849D_Ta_1_2	0.004	0.06225	unlinked
		wsnp_BF484606A_Ta_2_3	0.033	wsnp_cd373508D_Ta_1_1	0.013	0.207775	unlinked
		wsnp_BF484606A_Ta_2_3	0.033	wsnp_BE497845D_Ta_1_1	0.063	1	unlinked
		wsnp_BF484606A_Ta_2_3	0.033	wsnp_BF482403D_Ta_2_1	0.031	0.4057	unlinked
		wsnp_BF484606A_Ta_2_3	0.033	wsnp_BM137749D_Ta_2_1	0.014	0.2238	unlinked
		wsnp_BE405518A_Ta_2_5	0.107	wsnp_BE490041A_Ta_2_1			unlinked
		wsnp_BE405518A_Ta_2_5	0.107	wsnp_BE490041A_Ta_2_2		1	unlinked
		wsnp_BE405518A_Ta_2_5	0.107	wsnp_BE445121A_Ta_1_1	0.067	0.58405	3.63
		wsnp_BE405518A_Ta_2_5	0.107	wsnp_BE445121A_Ta_1_8	0.114	0.73455	3.63
		wsnp_BE405518A_Ta_2_5	0.107	wsnp_BF478737A_Ta_2_1	0.133	0.7097	4.88
		wsnp_BE405518A_Ta_2_5	0.107	wsnp_BE495542A_Ta_2_1	0.008	1	16.6
		wsnp_BE405518A_Ta_2_5	0.107	wsnp_BE471022A_Ta_1_1	0.002	1	17.03
		wsnp_BE405518A_Ta_2_5	0.107	wsnp_BE443930A_Ta_2_1	0.013	0.51575	18.27
		wsnp_BE405518A_Ta_2_5	0.107	wsnp_BF428726A_Ta_2_5	0.393	0.00967233	25.75
		wsnp_BE405518A_Ta_2_5	0.107	wsnp_BM140362A_Ta_2_2	0.066	0.207875	37.78
		wsnp_BE405518A_Ta_2_5	0.107	wsnp_BG263358A_Ta_2_1	0.33	0.109005	50.78
		wsnp_BE405518A_Ta_2_5	0.107	wsnp_BG263358A_Ta_2_3	0.181	0.87635	50.78
		wsnp_BE405518A_Ta_2_5	0.107	wsnp_BE444305A_Td_2_1	0.049	0.0562438	58.2
		wsnp_BE405518A_Ta_2_5	0.107	wsnp_BE443588A_Ta_2_1	0.133	0.56735	60.65
		wsnp_BE405518A_Ta_2_5	0.107	wsnp_BE443588A_Ta_2_2	0.136	0.6508	60.65
		wsnp_BE405518A_Ta_2_5	0.107	wsnp_BG263233A_Td_2_2	0.076	0.00257243	60.65
		wsnp_BE405518A_Ta_2_5	0.107	wsnp_BF474340A_Ta_2_1	0.168	0.156117	82.42
		wsnp_BE405518A_Ta_2_5	0.107	wsnp_BE518435A_Ta_2_4	0.381	0.268817	126.64
		wsnp_BE405518A_Ta_2_5	0.107	wsnp_BE405749B_Ta_2_1	0.032	0.0181289	unlinked
		wsnp_BE405518A_Ta_2_5	0.107	wsnp_BE405749B_Ta_2_2	0.003	0.221917	unlinked
		wsnp_BE405518A_Ta_2_5	0.107	wsnp_BE637971B_Ta_1_20	0.399	0	unlinked
		wsnp_BE405518A_Ta_2_5	0.107	wsnp_BF291549B_Ta_1_1	0.013	1	unlinked
		wsnp_BE405518A_Ta_2_5	0.107	wsnp_BE604170B_Ta_1_1	0.156	0.4655	unlinked
		wsnp_BE405518A_Ta_2_5	0.107	wsnp_BE444505B_Ta_2_1	0.173	0.8307	unlinked
		wsnp_BE405518A_Ta_2_5	0.107	wsnp_BE497109B_Ta_2_1	0.122	0.230583	unlinked
		wsnp_BE405518A_Ta_2_5	0.107	wsnp_BE497109B_Ta_2_5	0.128	0.60225	unlinked
		wsnp_BE405518A_Ta_2_5	0.107	wsnp_BE500714B_Ta_2_1	0.272	0.470025	unlinked
		wsnp_BE405518A_Ta_2_5	0.107	wsnp_BF474092B_Ta_1_1	0.083	0.8095	unlinked
		wsnp_BE405518A_Ta_2_5	0.107	wsnp_BG314205B_Ta_1_1	0.122	0.7146	unlinked
		wsnp_BE405518A_Ta_2_5	0.107	wsnp_be443797B_Ta_2_1	0.259	0.279025	unlinked
		wsnp_BE405518A_Ta_2_5	0.107	wsnp_BE442716B_Ta_2_1	0.298	0.19167	unlinked
		wsnp_BE405518A_Ta_2_5	0.107	wsnp_BE442716B_Ta_2_2	0.26	0.0980031	unlinked
		wsnp_BE405518A_Ta_2_5	0.107	wsnp_BE443068B_Ta_1_1	0.021	0.6211	unlinked
		wsnp_BE405518A_Ta_2_5	0.107	wsnp_BE443068B_Ta_1_2	0.053	0.4347	unlinked
		wsnp_BE405518A_Ta_2_5	0.107	wsnp_BE443332B_Ta_2_2	0.224	0.5369	unlinked
		wsnp_BE405518A_Ta_2_5	0.107	wsnp_BE443930B_Ta_2_1	0.029	0.27105	unlinked
		wsnp_BE405518A_Ta_2_5	0.107	wsnp_BE443930B_Ta_2_2	0.23	0.64995	unlinked
		wsnp_BE405518A_Ta_2_5	0.107	wsnp_BE446240B_Ta_2_1	0.194	0.66795	unlinked
		wsnp_BE405518A_Ta_2_5	0.107	wsnp_BE446240B_Ta_2_3	0.229	0.54225	unlinked
		wsnp_BE405518A_Ta_2_5	0.107	wsnp_BE446240B_Ta_2_4	0.021	0.6135	unlinked
		wsnp_BE405518A_Ta_2_5	0.107	wsnp_BF478690B_Ta_2_1	0.181	0.573	unlinked
		wsnp_BE405518A_Ta_2_5	0.107	wsnp_BF428726B_Ta_2_2	0.142	0.6218	unlinked
		wsnp_BE405518A_Ta_2_5	0.107	wsnp_BG606586B_Ta_2_13	0.325	0.15175	unlinked
		wsnp_BE405518A_Ta_2_5	0.107	wsnp_BG274294B_Ta_2_3	0.46	0.85355	unlinked
		wsnp_BE405518A_Ta_2_5	0.107	wsnp_BM140362B_Ta_1_1	0.147	0.00882717	unlinked
		wsnp_BE405518A_Ta_2_5	0.107	wsnp_BE444305B_Ta_2_3	0.027	0.1883	unlinked
		wsnp_BE405518A_Ta_2_5	0.107	wsnp_BE443588B_Ta_1_2	0.079	0.000243756	unlinked
		wsnp_BE405518A_Ta_2_5	0.107	wsnp_BE590634B_Ta_2_1	0.438	0.32335	unlinked
		wsnp_BE405518A_Ta_2_5	0.107	wsnp_BE590634B_Ta_2_5	0.441	0.00105495	unlinked
		wsnp_BE405518A_Ta_2_5	0.107	wsnp_BE591290B_Ta_2_7	0.025	0.6505	unlinked
		wsnp_BE405518A_Ta_2_5	0.107	wsnp_BE446672B_Ta_2_1	0.1	0.0466944	unlinked
		wsnp_BE405518A_Ta_2_5	0.107	wsnp_BE637971D_Ta_2_3	0.476	0.0264417	unlinked
		wsnp_BE405518A_Ta_2_5	0.107	wsnp_BF473056D_Ta_2_1	0.12	0.51875	unlinked
		wsnp_BE405518A_Ta_2_5	0.107	wsnp_BE405518D_Ta_2_2	0.36	0.000385614	unlinked
		wsnp_BE405518A_Ta_2_5	0.107	wsnp_BE405518D_Ta_2_3	0.376	0.0114016	unlinked
		wsnp_BE405518A_Ta_2_5	0.107	wsnp_BE445121D_Ta_2_1	0.465	0.12012	unlinked
		wsnp_BE405518A_Ta_2_5	0.107	wsnp_BE445121D_Ta_2_2	0.467	0.130875	unlinked
		wsnp_BE405518A_Ta_2_5	0.107	wsnp_BE424100D_Ta_1_1	0.072	0	unlinked
		wsnp_BE405518A_Ta_2_5	0.107	wsnp_BG314205D_Ta_2_3	0.006	0.29115	unlinked
		wsnp_BE405518A_Ta_2_5	0.107	wsnp_BE498750D_Ta_2_1	0.493	0.340033	unlinked
		wsnp_BE405518A_Ta_2_5	0.107	wsnp_BE517805D_Ta_1_1	0.048	0.00217882	unlinked
		wsnp_BE405518A_Ta_2_5	0.107	wsnp_BF484656D_Ta_1_1	0.004	1	unlinked
		wsnp_BE405518A_Ta_2_5	0.107	wsnp_BF484656D_Ta_1_3	0.002	1	unlinked
		wsnp_BE405518A_Ta_2_5	0.107	wsnp_BE591818D_Ta_2_2	0.231	0.67855	unlinked
		wsnp_BE405518A_Ta_2_5	0.107	wsnp_BG263358D_Ta_2_1	0.338	0.5073	unlinked
		wsnp_BE405518A_Ta_2_5	0.107	wsnp_BE585781D_Ta_1_1	0.008	0.358425	unlinked
		wsnp_BE405518A_Ta_2_5	0.107	wsnp_BF201235A_Ta_2_19	0.088	0.5478	unlinked
		wsnp_BE405518A_Ta_2_5	0.107	wsnp_BF201235A_Ta_2_4	0.093	0.6513	unlinked
		wsnp_BE405518A_Ta_2_5	0.107	wsnp_BE497494A_Td_2_1	0.075	0.40745	unlinked
		wsnp_BE405518A_Ta_2_5	0.107	wsnp_BE497494A_Td_2_2	0.075	0.38875	unlinked
		wsnp_BE405518A_Ta_2_5	0.107	wsnp_BE498730A_Ta_2_1	0.25	0.28515	unlinked
		wsnp_BE405518A_Ta_2_5	0.107	wsnp_BE498730A_Ta_2_2	0.309	0.7171	unlinked
		wsnp_BE405518A_Ta_2_5	0.107	wsnp_BF201533A_Ta_2_3	0.267	0.216183	unlinked
		wsnp_BE405518A_Ta_2_5	0.107	wsnp_BG263521A_Ta_2_1	0.366	0.25715	unlinked
		wsnp_BE405518A_Ta_2_5	0.107	wsnp_BG263521A_Ta_2_2	0.366	0.237375	unlinked
		wsnp_BE405518A_Ta_2_5	0.107	wsnp_CD452951A_Ta_2_1	0.303	0.63405	unlinked
		wsnp_BE405518A_Ta_2_5	0.107	wsnp_BE403506A_Ta_2_1	0.004	1	unlinked
		wsnp_BE405518A_Ta_2_5	0.107	wsnp_bg606625A_Ta_2_1	0.023	0.6331	unlinked
		wsnp_BE405518A_Ta_2_5	0.107	wsnp_BE399200A_Ta_1_1	0.004	1	unlinked
		wsnp_BE405518A_Ta_2_5	0.107	wsnp_BG313179A_Ta_1_1	0.004	1	unlinked
		wsnp_BE405518A_Ta_2_5	0.107	wsnp_BG313179A_Ta_1_2	0.004	1	unlinked
		wsnp_BE405518A_Ta_2_5	0.107	wsnp_be406509A_Ta_1_1	0.051	1	unlinked
		wsnp_BE405518A_Ta_2_5	0.107	wsnp_be406509A_Ta_1_2	0.051	1	unlinked
		wsnp_BE405518A_Ta_2_5	0.107	wsnp_BE442788A_Ta_2_1	0.108	0.64875	unlinked
		wsnp_BE405518A_Ta_2_5	0.107	wsnp_BF145580A_Ta_2_1	0.102	0.74805	unlinked
		wsnp_BE405518A_Ta_2_5	0.107	wsnp_BF145580A_Ta_2_2	0.111	0.66865	unlinked
		wsnp_BE405518A_Ta_2_5	0.107	wsnp_BE403597A_Ta_2_1	0.178	0.5408	unlinked
		wsnp_BE405518A_Ta_2_5	0.107	wsnp_BE403597A_Ta_2_2	0.178	0.6279	unlinked
		wsnp_BE405518A_Ta_2_5	0.107	wsnp_BE406351A_Ta_2_1	0.176	0.7868	unlinked
		wsnp_BE405518A_Ta_2_5	0.107	wsnp_BE406351A_Ta_2_2	0.174	0.50895	unlinked
		wsnp_BE405518A_Ta_2_5	0.107	wsnp_BE406351A_Ta_2_3	0.176	0.8034	unlinked
		wsnp_BE405518A_Ta_2_5	0.107	wsnp_BF475068A_Ta_2_1	0.465	0.3666	unlinked
		wsnp_BE405518A_Ta_2_5	0.107	wsnp_BE490763A_Ta_1_1	0.269	0.47745	unlinked
		wsnp_BE405518A_Ta_2_5	0.107	wsnp_BE490763A_Ta_1_2	0.271	0.6468	unlinked
		wsnp_BE405518A_Ta_2_5	0.107	wsnp_BE490763A_Ta_1_3	0.252	0.53725	unlinked
		wsnp_BE405518A_Ta_2_5	0.107	wsnp_BE445431A_Td_2_1	0.063	0.2927	unlinked
		wsnp_BE405518A_Ta_2_5	0.107	wsnp_BE445431A_Td_2_2	0.085	0.6373	unlinked
		wsnp_BE405518A_Ta_2_5	0.107	wsnp_BE490384A_Ta_2_1	0.153	0.478875	unlinked
		wsnp_BE405518A_Ta_2_5	0.107	wsnp_BE490384A_Ta_2_7	0.002	0.00305395	unlinked
		wsnp_BE405518A_Ta_2_5	0.107	wsnp_BE404601B_Ta_2_1	0.434	0.3529	unlinked
		wsnp_BE405518A_Ta_2_5	0.107	wsnp_BE500206B_Ta_2_1	0.295	0.14425	unlinked
		wsnp_BE405518A_Ta_2_5	0.107	wsnp_BE497494B_Ta_2_1	0.207	0.357075	unlinked
		wsnp_BE405518A_Ta_2_5	0.107	wsnp_BE499478B_Ta_2_1	0.417	0.127329	unlinked
		wsnp_BE405518A_Ta_2_5	0.107	wsnp_BE445242B_Ta_2_1	0.157	0.59775	unlinked
		wsnp_BE405518A_Ta_2_5	0.107	wsnp_BF202681B_Ta_2_2	0.156	0.232633	unlinked
		wsnp_BE405518A_Ta_2_5	0.107	wsnp_BG263521B_Ta_2_1	0.164	0.62015	unlinked
		wsnp_BE405518A_Ta_2_5	0.107	wsnp_BF291674B_Ta_2_1	0.008	0.21765	unlinked
		wsnp_BE405518A_Ta_2_5	0.107	wsnp_BF291674B_Ta_2_3	0.021	0.00966667	unlinked
		wsnp_BE405518A_Ta_2_5	0.107	wsnp_BE591248B_Td_2_1	0.017	0.58025	unlinked
		wsnp_BE405518A_Ta_2_5	0.107	wsnp_BE403506B_Ta_1_1	0.008	1	unlinked
		wsnp_BE405518A_Ta_2_5	0.107	wsnp_BE403506B_Ta_1_2	0.335	0.259333	unlinked
		wsnp_BE405518A_Ta_2_5	0.107	wsnp_BE604861B_Ta_2_1	0.043	0.72625	unlinked
		wsnp_BE405518A_Ta_2_5	0.107	wsnp_be499362B_Td_2_1	0.25	0.0965583	unlinked
		wsnp_BE405518A_Ta_2_5	0.107	wsnp_BG313179B_Ta_2_1	0.002	0.1088	unlinked
		wsnp_BE405518A_Ta_2_5	0.107	wsnp_BE442788B_Ta_2_1	0.054	0.38895	unlinked
		wsnp_BE405518A_Ta_2_5	0.107	wsnp_BE403597B_Ta_1_1	0.015	0.5639	unlinked
		wsnp_BE405518A_Ta_2_5	0.107	wsnp_BE403597B_Ta_1_2	0.008	0.3853	unlinked
		wsnp_BE405518A_Ta_2_5	0.107	wsnp_BG274019B_Ta_2_1	0.165	0.9131	unlinked
		wsnp_BE405518A_Ta_2_5	0.107	wsnp_BF201830B_Ta_1_1	0.029	1	unlinked
		wsnp_BE405518A_Ta_2_5	0.107	wsnp_BF201830B_Ta_1_2	0.028	0.0614667	unlinked
		wsnp_BE405518A_Ta_2_5	0.107	wsnp_BE490763B_Ta_2_1	0.336	0.319075	unlinked
		wsnp_BE405518A_Ta_2_5	0.107	wsnp_BE490763B_Ta_2_2	0.304	0.163617	unlinked
		wsnp_BE405518A_Ta_2_5	0.107	wsnp_BE490763B_Ta_2_3	0.064	0.7992	unlinked
		wsnp_BE405518A_Ta_2_5	0.107	wsnp_BE398302B_Ta_2_1	0.084	0.8435	unlinked
		wsnp_BE405518A_Ta_2_5	0.107	wsnp_BE423182B_Ta_2_1	0.376	1	unlinked
		wsnp_BE405518A_Ta_2_5	0.107	wsnp_BF473744B_Ta_2_1	0.236	0.901	unlinked
		wsnp_BE405518A_Ta_2_5	0.107	wsnp_BF473744B_Ta_2_2	0.392	0.7385	unlinked
		wsnp_BE405518A_Ta_2_5	0.107	wsnp_BQ161465B_Ta_2_1	0.189	0.0267958	unlinked
		wsnp_BE405518A_Ta_2_5	0.107	wsnp_BE445431B_Ta_1_1	0.003	1	unlinked
		wsnp_BE405518A_Ta_2_5	0.107	wsnp_BQ172173B_Ta_2_1	0.002	0.119725	unlinked
		wsnp_BE405518A_Ta_2_5	0.107	wsnp_BQ172173B_Ta_2_2	0.002	0.110471	unlinked
		wsnp_BE405518A_Ta_2_5	0.107	wsnp_BF201235D_Ta_2_2	0.393	0.248275	unlinked
		wsnp_BE405518A_Ta_2_5	0.107	wsnp_BF428792D_Ta_1_3	0.007	0.39515	unlinked
		wsnp_BE405518A_Ta_2_5	0.107	wsnp_BE445431D_Ta_2_1	0.122	0.87435	unlinked
		wsnp_BE405518A_Ta_2_5	0.107	wsnp_BE517946D_Ta_1_2	0.118	0.18005	unlinked
		wsnp_BE405518A_Ta_2_5	0.107	wsnp_BE426620D_Ta_2_1	0.044	0.7525	unlinked
		wsnp_BE405518A_Ta_2_5	0.107	wsnp_BE426620D_Ta_2_2	0.313	0.15546	unlinked
		wsnp_BE405518A_Ta_2_5	0.107	wsnp_BE490384D_Ta_1_1	0.118	1	unlinked
		wsnp_BE405518A_Ta_2_5	0.107	wsnp_BE490384D_Ta_1_2	0.116	1	unlinked
		wsnp_BE405518A_Ta_2_5	0.107	wsnp_BF293133A_Ta_2_2	0.413	0.5748	unlinked
		wsnp_BE405518A_Ta_2_5	0.107	wsnp_BG313722A_Ta_1_1	0.004	0.00204196	unlinked
		wsnp_BE405518A_Ta_2_5	0.107	wsnp_BG604577A_Ta_1_1	0.205	0.114142	unlinked
		wsnp_BE405518A_Ta_2_5	0.107	wsnp_BE426222A_Ta_2_1	0.4	0.253362	unlinked
		wsnp_BE405518A_Ta_2_5	0.107	wsnp_BE500759A_Td_2_1	0.077	0.45215	unlinked
		wsnp_BE405518A_Ta_2_5	0.107	wsnp_BQ171931A_Ta_2_1	0.153	0.406325	unlinked
		wsnp_BE405518A_Ta_2_5	0.107	wsnp_BF429272A_Ta_2_1	0.438	0.00167632	unlinked
		wsnp_BE405518A_Ta_2_5	0.107	wsnp_BF429272A_Ta_2_3	0.438	0.00174925	unlinked
		wsnp_BE405518A_Ta_2_5	0.107	wsnp_BG263758A_Ta_1_1	0.005	0.020563	unlinked
		wsnp_BE405518A_Ta_2_5	0.107	wsnp_BE406587A_Ta_2_1	0.431	0.000225774	unlinked
		wsnp_BE405518A_Ta_2_5	0.107	wsnp_BE494474A_Ta_2_1	0.006	0.2842	unlinked
		wsnp_BE405518A_Ta_2_5	0.107	wsnp_BE494474A_Ta_2_2	0.208	0.211175	unlinked
		wsnp_BE405518A_Ta_2_5	0.107	wsnp_BE494474A_Ta_2_3	0.006	0.0128302	unlinked
		wsnp_BE405518A_Ta_2_5	0.107	wsnp_BE443568A_Ta_2_1	0.041	0.07665	unlinked
		wsnp_BE405518A_Ta_2_5	0.107	wsnp_BE443568A_Ta_2_2	0.36	0.107939	unlinked
		wsnp_BE405518A_Ta_2_5	0.107	wsnp_BE490651A_Ta_2_2	0.084	0.4894	unlinked
		wsnp_BE405518A_Ta_2_5	0.107	wsnp_BE490651A_Ta_2_4	0.008	0.34657	unlinked
		wsnp_BE405518A_Ta_2_5	0.107	wsnp_BE490744A_Td_2_1	0.006	0.2914	unlinked
		wsnp_BE405518A_Ta_2_5	0.107	wsnp_BG262734A_Ta_2_3	0.328	0.00288012	unlinked
		wsnp_BE405518A_Ta_2_5	0.107	wsnp_BG262734A_Ta_2_7	0.328	0.00395305	unlinked
		wsnp_BE405518A_Ta_2_5	0.107	wsnp_BE497740A_Td_2_1	0.022	0.0185238	unlinked
		wsnp_BE405518A_Ta_2_5	0.107	wsnp_BF483299A_Ta_2_15		0.0107793	unlinked
		wsnp_BE405518A_Ta_2_5	0.107	wsnp_BM137927A_Ta_2_1	0.296	0.14021	unlinked
		wsnp_BE405518A_Ta_2_5	0.107	wsnp_BF293133B_Ta_2_2	0.423	0.76595	unlinked
		wsnp_BE405518A_Ta_2_5	0.107	wsnp_BE497169B_Ta_2_1	0.36	0.632	unlinked
		wsnp_BE405518A_Ta_2_5	0.107	wsnp_BE497169B_Ta_2_2	0.366	0.0737056	unlinked
		wsnp_BE405518A_Ta_2_5	0.107	wsnp_BE518003B_Ta_2_1	0.103	0.8528	unlinked
		wsnp_BE405518A_Ta_2_5	0.107	wsnp_BE518003B_Ta_2_2	0.013	0.1528	unlinked
		wsnp_BE405518A_Ta_2_5	0.107	wsnp_BE518003B_Ta_2_3	0.435	0.0269917	unlinked
		wsnp_BE405518A_Ta_2_5	0.107	wsnp_BE498786B_Ta_2_1	0.439	0.129029	unlinked
		wsnp_BE405518A_Ta_2_5	0.107	wsnp_BE446087B_Ta_2_1	0.306	0.0162719	unlinked
		wsnp_BE405518A_Ta_2_5	0.107	wsnp_BE426222B_Ta_2_1	0.078	0.4658	unlinked
		wsnp_BE405518A_Ta_2_5	0.107	wsnp_BE445508B_Ta_2_1	0.215	0.59035	unlinked
		wsnp_BE405518A_Ta_2_5	0.107	wsnp_BE445508B_Ta_2_2	0.07	0.2523	unlinked
		wsnp_BE405518A_Ta_2_5	0.107	wsnp_BE591684B_Ta_2_1	0.07	0.35465	unlinked
		wsnp_BE405518A_Ta_2_5	0.107	wsnp_BF429272B_Ta_2_1	0.233	0.64545	unlinked
		wsnp_BE405518A_Ta_2_5	0.107	wsnp_BF429272B_Ta_2_3	0.01	0.45105	unlinked
		wsnp_BE405518A_Ta_2_5	0.107	wsnp_BG263758B_Ta_2_1	0.483	0.4822	unlinked
		wsnp_BE405518A_Ta_2_5	0.107	wsnp_BQ159467B_Ta_2_1	0.272	0.2498	unlinked
		wsnp_BE405518A_Ta_2_5	0.107	wsnp_BQ159467B_Ta_2_2	0.297	0.0960437	unlinked
		wsnp_BE405518A_Ta_2_5	0.107	wsnp_BE494474B_Ta_2_1	0.046	0.73425	unlinked
		wsnp_BE405518A_Ta_2_5	0.107	wsnp_BE494474B_Ta_2_2	0.027	0.170175	unlinked
		wsnp_BE405518A_Ta_2_5	0.107	wsnp_BE490744B_Ta_2_1	0.077	0.280367	unlinked
		wsnp_BE405518A_Ta_2_5	0.107	wsnp_BE490744B_Ta_2_2	0.178	0.17372	unlinked
		wsnp_BE405518A_Ta_2_5	0.107	wsnp_BE445348B_Ta_2_1	0.092	0.3937	unlinked
		wsnp_BE405518A_Ta_2_5	0.107	wsnp_BE517914B_Ta_2_1	0.04	1	unlinked
		wsnp_BE405518A_Ta_2_5	0.107	wsnp_BE517914B_Ta_2_5	0.039	1	unlinked
		wsnp_BE405518A_Ta_2_5	0.107	wsnp_BE497740B_Ta_2_1	0.078	0.49085	unlinked
		wsnp_BE405518A_Ta_2_5	0.107	wsnp_BE497740B_Ta_2_2	0.14	0.00014985	unlinked
		wsnp_BE405518A_Ta_2_5	0.107	wsnp_BE426287D_Ta_1_1	0.002	1	unlinked
		wsnp_BE405518A_Ta_2_5	0.107	wsnp_BE499309D_Ta_2_2	0.061	0.16565	unlinked
		wsnp_BE405518A_Ta_2_5	0.107	wsnp_BE499309D_Ta_2_3	0.063	1	unlinked
		wsnp_BE405518A_Ta_2_5	0.107	wsnp_BG604577D_Ta_1_1	0.008	0.00414086	unlinked
		wsnp_BE405518A_Ta_2_5	0.107	wsnp_BG262734D_Ta_1_1	0.118	0.00434865	unlinked
		wsnp_BE405518A_Ta_2_5	0.107	wsnp_BE404378A_Ta_2_1	0.215	0.00511189	unlinked
		wsnp_BE405518A_Ta_2_5	0.107	wsnp_BF484585A_Td_2_1	0.019	0.60695	unlinked
		wsnp_BE405518A_Ta_2_5	0.107	wsnp_BF482950A_Ta_2_1	0.015	0.1874	unlinked
		wsnp_BE405518A_Ta_2_5	0.107	wsnp_BF482950A_Ta_2_3	0.015	0.18645	unlinked
		wsnp_BE405518A_Ta_2_5	0.107	wsnp_BE442666A_Ta_2_1	0.286	0.08945	unlinked
		wsnp_BE405518A_Ta_2_5	0.107	wsnp_BE444811A_Ta_2_1	0.082	0.6944	unlinked
		wsnp_BE405518A_Ta_2_5	0.107	wsnp_BE403900A_Ta_2_1	0.081	0.65645	unlinked
		wsnp_BE405518A_Ta_2_5	0.107	wsnp_BE444858A_Ta_2_1	0.082	0.6367	unlinked
		wsnp_BE405518A_Ta_2_5	0.107	wsnp_BF482269A_Ta_2_1	0.08	0.6889	unlinked
		wsnp_BE405518A_Ta_2_5	0.107	wsnp_BF482269A_Ta_2_3	0.083	0.71835	unlinked
		wsnp_BE405518A_Ta_2_5	0.107	wsnp_BE490599A_Ta_2_1	0.017	0.61455	unlinked
		wsnp_BE405518A_Ta_2_5	0.107	wsnp_BE445427A_Ta_2_1	0.238	2.0979e-05	unlinked
		wsnp_BE405518A_Ta_2_5	0.107	wsnp_BE497224A_Ta_2_5	0.236	0.00016983	unlinked
		wsnp_BE405518A_Ta_2_5	0.107	wsnp_BE517627A_Ta_2_1		0.6162	unlinked
		wsnp_BE405518A_Ta_2_5	0.107	wsnp_BE423455A_Ta_1_2	0.015	0.56865	unlinked
		wsnp_BE405518A_Ta_2_5	0.107	wsnp_BE423455A_Ta_1_3	0.015	0.5659	unlinked
		wsnp_BE405518A_Ta_2_5	0.107	wsnp_BM138178A_Ta_2_1	0.076	0.171467	unlinked
		wsnp_BE405518A_Ta_2_5	0.107	wsnp_BF145459A_Ta_2_1	0.021	0.0016004	unlinked
		wsnp_BE405518A_Ta_2_5	0.107	wsnp_BE405275A_Ta_1_1	0.072	0.0528	unlinked
		wsnp_BE405518A_Ta_2_5	0.107	wsnp_BE591739A_Ta_2_2	0.038	0.7057	unlinked
		wsnp_BE405518A_Ta_2_5	0.107	wsnp_BE591739A_Ta_2_4	0.232	0.0173417	unlinked
		wsnp_BE405518A_Ta_2_5	0.107	wsnp_BE500311B_Ta_1_6	0.016	0.13738	unlinked
		wsnp_BE405518A_Ta_2_5	0.107	wsnp_BF482960B_Ta_1_4	0.148	0.9387	unlinked
		wsnp_BE405518A_Ta_2_5	0.107	wsnp_BE422566B_Ta_1_1	0.059	0.3554	unlinked
		wsnp_BE405518A_Ta_2_5	0.107	wsnp_BE422566B_Ta_1_2	0.057	0.129383	unlinked
		wsnp_BE405518A_Ta_2_5	0.107	wsnp_BE442666B_Ta_2_1	0.027	0.66245	unlinked
		wsnp_BE405518A_Ta_2_5	0.107	wsnp_BE442666B_Ta_2_2	0.027	0.66735	unlinked
		wsnp_BE405518A_Ta_2_5	0.107	wsnp_BE499456B_Ta_1_1	0.082	0.72015	unlinked
		wsnp_BE405518A_Ta_2_5	0.107	wsnp_BE445184B_Ta_1_1	0.03	0.27355	unlinked
		wsnp_BE405518A_Ta_2_5	0.107	wsnp_BF482269B_Ta_1_1	0.035	1	unlinked
		wsnp_BE405518A_Ta_2_5	0.107	wsnp_BE443190B_Td_2_1		1	unlinked
		wsnp_BE405518A_Ta_2_5	0.107	wsnp_BE405519B_Ta_1_1	0.192	0.14702	unlinked
		wsnp_BE405518A_Ta_2_5	0.107	wsnp_BE494848B_Ta_2_1	0.402	0.00824219	unlinked
		wsnp_BE405518A_Ta_2_5	0.107	wsnp_BE446161B_Td_2_2	0.043	0.03149	unlinked
		wsnp_BE405518A_Ta_2_5	0.107	wsnp_BE518255B_Ta_1_1	0.077	0.0427071	unlinked
		wsnp_BE405518A_Ta_2_5	0.107	wsnp_BF485399B_Td_2_1	0.021	0.0348167	unlinked
		wsnp_BE405518A_Ta_2_5	0.107	wsnp_BF484585D_Ta_1_1	0.002	1	unlinked
		wsnp_BE405518A_Ta_2_5	0.107	wsnp_BE444858D_Ta_1_1	0.348	0.117675	unlinked
		wsnp_BE405518A_Ta_2_5	0.107	wsnp_BF145459D_Ta_2_1	0.18	0.72885	unlinked
		wsnp_BE405518A_Ta_2_5	0.107	wsnp_BE405275D_Ta_2_1	0.102	1.3986e-05	unlinked
		wsnp_BE405518A_Ta_2_5	0.107	wsnp_BE591739D_Ta_2_3	0.013	0.155414	unlinked
		wsnp_BE405518A_Ta_2_5	0.107	wsnp_BE399966A_Ta_2_3	0.088	0.8121	unlinked
		wsnp_BE405518A_Ta_2_5	0.107	wsnp_BF201102A_Ta_2_1	0.2	0.4876	unlinked
		wsnp_BE405518A_Ta_2_5	0.107	wsnp_BE496976A_Ta_2_1	0.084	0.0985	unlinked
		wsnp_BE405518A_Ta_2_5	0.107	wsnp_BE499257A_Ta_2_1	0.01	0.090987	unlinked
		wsnp_BE405518A_Ta_2_5	0.107	wsnp_BE498878A_Ta_2_1	0.493	0.3389	unlinked
		wsnp_BE405518A_Ta_2_5	0.107	wsnp_BE500291A_Ta_2_1	0.267	0.23552	unlinked
		wsnp_BE405518A_Ta_2_5	0.107	wsnp_BE426080A_Ta_2_1	0.081	0.69095	unlinked
		wsnp_BE405518A_Ta_2_5	0.107	wsnp_BE442892A_Ta_2_2	0.335	0.314263	unlinked
		wsnp_BE405518A_Ta_2_5	0.107	wsnp_BE497368A_Ta_2_1	0.334	0.3058	unlinked
		wsnp_BE405518A_Ta_2_5	0.107	wsnp_CD453438A_Ta_2_1	0.343	0.00126773	unlinked
		wsnp_BE405518A_Ta_2_5	0.107	wsnp_BE443187A_Ta_2_2	0.342	1	unlinked
		wsnp_BE405518A_Ta_2_5	0.107	wsnp_BE443187A_Ta_2_3	0.341	0.9523	unlinked
		wsnp_BE405518A_Ta_2_5	0.107	wsnp_BE442676A_Ta_2_1	0.48	0.175658	unlinked
		wsnp_BE405518A_Ta_2_5	0.107	wsnp_BE443745A_Ta_2_1	0.417	0.000310689	unlinked
		wsnp_BE405518A_Ta_2_5	0.107	wsnp_BE443745A_Ta_2_2	0.484	0.102357	unlinked
		wsnp_BE405518A_Ta_2_5	0.107	wsnp_BE494426A_Ta_1_2	0.038	0.2706	unlinked
		wsnp_BE405518A_Ta_2_5	0.107	wsnp_BE495277A_Ta_2_1	0.038	0.2734	unlinked
		wsnp_BE405518A_Ta_2_5	0.107	wsnp_BE495277A_Ta_2_5	0.038	0.26775	unlinked
		wsnp_BE405518A_Ta_2_5	0.107	wsnp_BE399939A_Ta_2_1	0.436	0.0290857	unlinked
		wsnp_BE405518A_Ta_2_5	0.107	wsnp_BG607308A_Ta_2_1	0.017	0.0227357	unlinked
		wsnp_BE405518A_Ta_2_5	0.107	wsnp_BG607308A_Ta_2_2	0.016	0.0660182	unlinked
		wsnp_BE405518A_Ta_2_5	0.107	wsnp_BF478716A_Ta_2_1	0.004	1	unlinked
		wsnp_BE405518A_Ta_2_5	0.107	wsnp_CD454152A_Ta_2_1	0.118	0.6071	unlinked
		wsnp_BE405518A_Ta_2_5	0.107	wsnp_BF201102B_Ta_2_1	0.011	1	unlinked
		wsnp_BE405518A_Ta_2_5	0.107	wsnp_BF201102B_Ta_2_5	0.406	0.8903	unlinked
		wsnp_BE405518A_Ta_2_5	0.107	wsnp_BE591275B_Ta_2_1	0.134	0.00597702	unlinked
		wsnp_BE405518A_Ta_2_5	0.107	wsnp_BE496976B_Ta_2_1	0.392	0.16425	unlinked
		wsnp_BE405518A_Ta_2_5	0.107	wsnp_BE426080B_Ta_2_1	0.019	0.6111	unlinked
		wsnp_BE405518A_Ta_2_5	0.107	wsnp_BE443187B_Ta_2_1	0.289	0.120814	unlinked
		wsnp_BE405518A_Ta_2_5	0.107	wsnp_BE443531B_Ta_1_1	0.155	0.000491508	unlinked
		wsnp_BE405518A_Ta_2_5	0.107	wsnp_BE495277B_Ta_2_1	0.002	1	unlinked
		wsnp_BE405518A_Ta_2_5	0.107	wsnp_BE495277B_Ta_2_5	0.278	0.00525574	unlinked
		wsnp_BE405518A_Ta_2_5	0.107	wsnp_BE637838B_Ta_2_1	0.365	0.0391607	unlinked
		wsnp_BE405518A_Ta_2_5	0.107	wsnp_BG607308B_Ta_2_1	0.102	0.5195	unlinked
		wsnp_BE405518A_Ta_2_5	0.107	wsnp_BG607308B_Ta_2_3	0.082	0.62565	unlinked
		wsnp_BE405518A_Ta_2_5	0.107	wsnp_CD454152B_Ta_2_1	0.222	0.0402885	unlinked
		wsnp_BE405518A_Ta_2_5	0.107	wsnp_BE446509B_Ta_2_1	0.409	0.1187	unlinked
		wsnp_BE405518A_Ta_2_5	0.107	wsnp_BE446509B_Ta_2_6	0.41	0.178308	unlinked
		wsnp_BE405518A_Ta_2_5	0.107	wsnp_BE403710B_Ta_2_1	0.393	0.5852	unlinked
		wsnp_BE405518A_Ta_2_5	0.107	wsnp_BE403214B_Ta_2_1	0.418	0.87455	unlinked
		wsnp_BE405518A_Ta_2_5	0.107	wsnp_BE403214B_Ta_2_2	0.42	0.391225	unlinked
		wsnp_BE405518A_Ta_2_5	0.107	wsnp_BE399939D_Ta_2_1	0.016	0.102542	unlinked
		wsnp_BE405518A_Ta_2_5	0.107	wsnp_BE517858A_Ta_2_2	0.441	0.186395	unlinked
		wsnp_BE405518A_Ta_2_5	0.107	wsnp_BE517858A_Ta_2_4	0.409	0.203567	unlinked
		wsnp_BE405518A_Ta_2_5	0.107	wsnp_BG262421A_Ta_2_2	0.167	0.734	unlinked
		wsnp_BE405518A_Ta_2_5	0.107	wsnp_BE426418A_Ta_2_1		0.577	unlinked
		wsnp_BE405518A_Ta_2_5	0.107	wsnp_BE426418A_Ta_2_2		0.6987	unlinked
		wsnp_BE405518A_Ta_2_5	0.107	wsnp_BM134512A_Ta_2_2	0.16	0.36545	unlinked
		wsnp_BE405518A_Ta_2_5	0.107	wsnp_BE489896A_Ta_2_1	0.223	0.187881	unlinked
		wsnp_BE405518A_Ta_2_5	0.107	wsnp_BF202329A_Ta_2_2	0.16	0.3421	unlinked
		wsnp_BE405518A_Ta_2_5	0.107	wsnp_BE604721A_Ta_2_1	0.297	0.032575	unlinked
		wsnp_BE405518A_Ta_2_5	0.107	wsnp_BE403818A_Ta_2_1	0.355	0.6022	unlinked
		wsnp_BE405518A_Ta_2_5	0.107	wsnp_BE403154A_Ta_2_1	0.398	0.0265239	unlinked
		wsnp_BE405518A_Ta_2_5	0.107	wsnp_BE403154A_Ta_2_9	0.4	0.0637042	unlinked
		wsnp_BE405518A_Ta_2_5	0.107	wsnp_BF428701B_Ta_2_1	0.339	0.00397902	unlinked
		wsnp_BE405518A_Ta_2_5	0.107	wsnp_BF428701B_Ta_2_3	0.298	0.346633	unlinked
		wsnp_BE405518A_Ta_2_5	0.107	wsnp_BE606541B_Ta_2_1	0.035	0.250875	unlinked
		wsnp_BE405518A_Ta_2_5	0.107	wsnp_BE606541B_Ta_2_2	0.04	0.0729286	unlinked
		wsnp_BE405518A_Ta_2_5	0.107	wsnp_BE445667B_Ta_1_1	0.421	0.032965	unlinked
		wsnp_BE405518A_Ta_2_5	0.107	wsnp_BE445642B_Ta_2_1	0.141	0.3705	unlinked
		wsnp_BE405518A_Ta_2_5	0.107	wsnp_BM134512B_Ta_2_1	0.029	0.183075	unlinked
		wsnp_BE405518A_Ta_2_5	0.107	wsnp_BE586141B_Ta_2_2	0.238	0.35015	unlinked
		wsnp_BE405518A_Ta_2_5	0.107	wsnp_BE586141B_Ta_2_3	0.236	0.538	unlinked
		wsnp_BE405518A_Ta_2_5	0.107	wsnp_BE426413B_Ta_2_1	0.474	0.0347696	unlinked
		wsnp_BE405518A_Ta_2_5	0.107	wsnp_BE426413B_Ta_2_2	0.471	0.5178	unlinked
		wsnp_BE405518A_Ta_2_5	0.107	wsnp_CD452643B_Ta_2_1	0.497	0.03313	unlinked
		wsnp_BE405518A_Ta_2_5	0.107	wsnp_BE403152B_Ta_2_1	0.033	1	unlinked
		wsnp_BE405518A_Ta_2_5	0.107	wsnp_BE497701B_Ta_2_1	0.322	0.0777222	unlinked
		wsnp_BE405518A_Ta_2_5	0.107	wsnp_BQ171182B_Ta_1_1	0.171	0.46085	unlinked
		wsnp_BE405518A_Ta_2_5	0.107	wsnp_BE498419B_Ta_1_1	0.065	0.092325	unlinked
		wsnp_BE405518A_Ta_2_5	0.107	wsnp_BE498419B_Ta_1_2	0.064	0.139917	unlinked
		wsnp_BE405518A_Ta_2_5	0.107	wsnp_BE498419B_Ta_1_3	0.065	0.101881	unlinked
		wsnp_BE405518A_Ta_2_5	0.107	wsnp_BE637911B_Ta_2_1	0.08	0.85935	unlinked
		wsnp_BE405518A_Ta_2_5	0.107	wsnp_BE637911B_Ta_2_2	0.08	0.8746	unlinked
		wsnp_BE405518A_Ta_2_5	0.107	wsnp_BF145273B_Ta_2_1	0.13	0.00303696	unlinked
		wsnp_BE405518A_Ta_2_5	0.107	wsnp_BE518142D_Ta_2_1	0.132	0.317325	unlinked
		wsnp_BE405518A_Ta_2_5	0.107	wsnp_BE426362D_Ta_2_1	0.004	1	unlinked
		wsnp_BE405518A_Ta_2_5	0.107	wsnp_BG262421D_Ta_2_3	0.002	0.11025	unlinked
		wsnp_BE405518A_Ta_2_5	0.107	wsnp_BF428701D_Ta_1_1	0.169	0.173125	unlinked
		wsnp_BE405518A_Ta_2_5	0.107	wsnp_BE445201D_Ta_1_1	0.181	0.162025	unlinked
		wsnp_BE405518A_Ta_2_5	0.107	wsnp_BE445667D_Ta_1_1	0.028	0.4676	unlinked
		wsnp_BE405518A_Ta_2_5	0.107	wsnp_BE490643A_Ta_2_1	0.082	0.74865	unlinked
		wsnp_BE405518A_Ta_2_5	0.107	wsnp_be496863A_Ta_2_1	0.358	0.7578	unlinked
		wsnp_BE405518A_Ta_2_5	0.107	wsnp_be496863A_Ta_2_3	0.444	0.83365	unlinked
		wsnp_BE405518A_Ta_2_5	0.107	wsnp_BF473138A_Ta_2_1	0.033	0.52575	unlinked
		wsnp_BE405518A_Ta_2_5	0.107	wsnp_BF473138A_Ta_2_3	0.103	0.0110797	unlinked
		wsnp_BE405518A_Ta_2_5	0.107	wsnp_be590476A_Ta_1_1	0.066	0.83625	unlinked
		wsnp_BE405518A_Ta_2_5	0.107	wsnp_BF473825A_Ta_1_4	0.059	1	unlinked
		wsnp_BE405518A_Ta_2_5	0.107	wsnp_BE591002A_Ta_2_1	0.033	0.43845	unlinked
		wsnp_BE405518A_Ta_2_5	0.107	wsnp_BE591002A_Ta_2_3	0.034	0.3645	unlinked
		wsnp_BE405518A_Ta_2_5	0.107	wsnp_BE591002A_Ta_2_4	0.033	0.4296	unlinked
		wsnp_BE405518A_Ta_2_5	0.107	wsnp_be500615A_Ta_1_1	0.043	0.00419081	unlinked
		wsnp_BE405518A_Ta_2_5	0.107	wsnp_be405835A_Ta_1_1	0.006	0.9537	unlinked
		wsnp_BE405518A_Ta_2_5	0.107	wsnp_BQ168298A_Ta_1_1	0.01	0.099325	unlinked
		wsnp_BE405518A_Ta_2_5	0.107	wsnp_BE424391A_Ta_2_1	0.01	0.109762	unlinked
		wsnp_BE405518A_Ta_2_5	0.107	wsnp_be490219A_Ta_1_1	0.036	0.74335	unlinked
		wsnp_BE405518A_Ta_2_5	0.107	wsnp_bf474966A_Ta_2_1	0.416	0.129479	unlinked
		wsnp_BE405518A_Ta_2_5	0.107	wsnp_be471272A_Ta_2_1	0.122	0.68725	unlinked
		wsnp_BE405518A_Ta_2_5	0.107	wsnp_be471272A_Ta_2_2	0.036	0.7545	unlinked
		wsnp_BE405518A_Ta_2_5	0.107	wsnp_BQ169669A_Ta_2_1	0.395	0.0978056	unlinked
		wsnp_BE405518A_Ta_2_5	0.107	wsnp_bf474746A_Ta_1_1	0.013	1	unlinked
		wsnp_BE405518A_Ta_2_5	0.107	wsnp_be488670A_Ta_2_1	0.117	0.228183	unlinked
		wsnp_BE405518A_Ta_2_5	0.107	wsnp_be494028A_Ta_2_1	0.431	0.0352214	unlinked
		wsnp_BE405518A_Ta_2_5	0.107	wsnp_BE406943A_Ta_2_1	0.054	0.1978	unlinked
		wsnp_BE405518A_Ta_2_5	0.107	wsnp_BF482529A_Ta_2_5	0.142	1	unlinked
		wsnp_BE405518A_Ta_2_5	0.107	wsnp_BF474379A_Ta_2_1	0.45	0.0737333	unlinked
		wsnp_BE405518A_Ta_2_5	0.107	wsnp_BF474379A_Ta_2_2	0.15	0.7136	unlinked
		wsnp_BE405518A_Ta_2_5	0.107	wsnp_BE591273A_Ta_2_1	0.366	0.50585	unlinked
		wsnp_BE405518A_Ta_2_5	0.107	wsnp_BQ160970A_Ta_2_1	0.167	0.00616324	unlinked
		wsnp_BE405518A_Ta_2_5	0.107	wsnp_BQ160970A_Ta_2_7	0.438	0.05881	unlinked
		wsnp_BE405518A_Ta_2_5	0.107	wsnp_BE498985A_Ta_2_1	0.442	0.135159	unlinked
		wsnp_BE405518A_Ta_2_5	0.107	wsnp_BF483039A_Ta_2_1	0.141	0.191317	unlinked
		wsnp_BE405518A_Ta_2_5	0.107	wsnp_BF483039A_Ta_2_3	0.14	0.0295867	unlinked
		wsnp_BE405518A_Ta_2_5	0.107	wsnp_BG607523B_Ta_2_4	0.251	0.000264735	unlinked
		wsnp_BE405518A_Ta_2_5	0.107	wsnp_be496863B_Ta_2_1	0.203	0.0996357	unlinked
		wsnp_BE405518A_Ta_2_5	0.107	wsnp_be496863B_Ta_2_2	0.221	0.1927	unlinked
		wsnp_BE405518A_Ta_2_5	0.107	wsnp_be405835B_Ta_2_1	0.201	0	unlinked
		wsnp_BE405518A_Ta_2_5	0.107	wsnp_BE498662B_Ta_2_1	0.196	0.00144855	unlinked
		wsnp_BE405518A_Ta_2_5	0.107	wsnp_BE498662B_Ta_2_5	0.155	0.0128212	unlinked
		wsnp_BE405518A_Ta_2_5	0.107	wsnp_be426692B_Ta_1_2	0.017	1	unlinked
		wsnp_BE405518A_Ta_2_5	0.107	wsnp_bf201699B_Ta_1_1	0.166	0.0238767	unlinked
		wsnp_BE405518A_Ta_2_5	0.107	wsnp_BQ168298B_Ta_1_6	0.017	1	unlinked
		wsnp_BE405518A_Ta_2_5	0.107	wsnp_bf474966B_Ta_2_1	0.198	0.00371728	unlinked
		wsnp_BE405518A_Ta_2_5	0.107	wsnp_BQ169669B_Ta_2_2	0.038	0.04645	unlinked
		wsnp_BE405518A_Ta_2_5	0.107	wsnp_be591305B_Ta_1_1	0.01	0.000631369	unlinked
		wsnp_BE405518A_Ta_2_5	0.107	wsnp_BE443396B_Ta_1_1	0.004	0.2053	unlinked
		wsnp_BE405518A_Ta_2_5	0.107	wsnp_BE590582B_Ta_1_1	0.01	0.000586414	unlinked
		wsnp_BE405518A_Ta_2_5	0.107	wsnp_be490149B_Ta_1_1	0.021	0.1231	unlinked
		wsnp_BE405518A_Ta_2_5	0.107	wsnp_CD454314B_Ta_2_1	0.14	0	unlinked
		wsnp_BE405518A_Ta_2_5	0.107	wsnp_BE398417B_Ta_2_1	0.002	1	unlinked
		wsnp_BE405518A_Ta_2_5	0.107	wsnp_BE398417B_Ta_2_2	0.003	1	unlinked
		wsnp_BE405518A_Ta_2_5	0.107	wsnp_BE443010B_Ta_2_1	0.398	0.0878167	unlinked
		wsnp_BE405518A_Ta_2_5	0.107	wsnp_BE443010B_Ta_2_2	0.397	0.191356	unlinked
		wsnp_BE405518A_Ta_2_5	0.107	wsnp_BF474379B_Ta_2_1	0.004	1	unlinked
		wsnp_BE405518A_Ta_2_5	0.107	wsnp_BF474379B_Ta_2_3	0.482	0.0876571	unlinked
		wsnp_BE405518A_Ta_2_5	0.107	wsnp_BF483648B_Ta_2_1	0.416	0.0282891	unlinked
		wsnp_BE405518A_Ta_2_5	0.107	wsnp_BF482403B_Ta_1_1	0.052	0.04975	unlinked
		wsnp_BE405518A_Ta_2_5	0.107	wsnp_BE494482B_Ta_2_1	0.055	0.21248	unlinked
		wsnp_BE405518A_Ta_2_5	0.107	wsnp_BF292987B_Td_2_1	0.13	0.152336	unlinked
		wsnp_BE405518A_Ta_2_5	0.107	wsnp_BG262287B_Td_2_2	0.006	0.875264	unlinked
		wsnp_BE405518A_Ta_2_5	0.107	wsnp_BG262287B_Td_2_5	0.008	0.9313	unlinked
		wsnp_BE405518A_Ta_2_5	0.107	wsnp_BE442700B_Ta_2_1	0.01	0.105117	unlinked
		wsnp_BE405518A_Ta_2_5	0.107	wsnp_BE442700B_Ta_2_2	0.147	0.367425	unlinked
		wsnp_BE405518A_Ta_2_5	0.107	wsnp_BE443044D_Ta_1_1	0.002	1	unlinked
		wsnp_BE405518A_Ta_2_5	0.107	wsnp_BE443044D_Ta_1_5	0.004	0.00227927	unlinked
		wsnp_BE405518A_Ta_2_5	0.107	wsnp_BG274948D_Ta_2_1	0.01	0.11425	unlinked
		wsnp_BE405518A_Ta_2_5	0.107	wsnp_BE490643D_Ta_2_1	0.341	0.215292	unlinked
		wsnp_BE405518A_Ta_2_5	0.107	wsnp_BE495325D_Ta_1_1	0.165	0.3519	unlinked
		wsnp_BE405518A_Ta_2_5	0.107	wsnp_be443572D_Ta_1_1	0.004	1	unlinked
		wsnp_BE405518A_Ta_2_5	0.107	wsnp_be490219D_Ta_1_1	0.004	1	unlinked
		wsnp_BE405518A_Ta_2_5	0.107	wsnp_be493897D_Ta_1_1	0.004	1	unlinked
		wsnp_BE405518A_Ta_2_5	0.107	wsnp_cd454041D_Ta_2_1	0.406	0.0265633	unlinked
		wsnp_BE405518A_Ta_2_5	0.107	wsnp_BE498849D_Ta_1_2	0.004	0.0163409	unlinked
		wsnp_BE405518A_Ta_2_5	0.107	wsnp_cd373508D_Ta_1_1	0.013	0.0395687	unlinked
		wsnp_BE405518A_Ta_2_5	0.107	wsnp_BE497845D_Ta_1_1	0.063	0.2779	unlinked
		wsnp_BE405518A_Ta_2_5	0.107	wsnp_BF482403D_Ta_2_1	0.031	1	unlinked
		wsnp_BE405518A_Ta_2_5	0.107	wsnp_BM137749D_Ta_2_1	0.014	0.032475	unlinked
		wsnp_BE490041A_Ta_2_1		wsnp_BE490041A_Ta_2_2		1	0
		wsnp_BE490041A_Ta_2_1		wsnp_BE445121A_Ta_1_1	0.067	1	unlinked
		wsnp_BE490041A_Ta_2_1		wsnp_BE445121A_Ta_1_8	0.114	1	unlinked
		wsnp_BE490041A_Ta_2_1		wsnp_BF478737A_Ta_2_1	0.133	0.34765	unlinked
		wsnp_BE490041A_Ta_2_1		wsnp_BE495542A_Ta_2_1	0.008	1	unlinked
		wsnp_BE490041A_Ta_2_1		wsnp_BE471022A_Ta_1_1	0.002	1	unlinked
		wsnp_BE490041A_Ta_2_1		wsnp_BE443930A_Ta_2_1	0.013	0.036775	unlinked
		wsnp_BE490041A_Ta_2_1		wsnp_BF428726A_Ta_2_5	0.393	1	unlinked
		wsnp_BE490041A_Ta_2_1		wsnp_BM140362A_Ta_2_2	0.066	0.184675	unlinked
		wsnp_BE490041A_Ta_2_1		wsnp_BG263358A_Ta_2_1	0.33	0.38515	unlinked
		wsnp_BE490041A_Ta_2_1		wsnp_BG263358A_Ta_2_3	0.181	0.4526	unlinked
		wsnp_BE490041A_Ta_2_1		wsnp_BE444305A_Td_2_1	0.049	1	unlinked
		wsnp_BE490041A_Ta_2_1		wsnp_BE443588A_Ta_2_1	0.133	0.04595	unlinked
		wsnp_BE490041A_Ta_2_1		wsnp_BE443588A_Ta_2_2	0.136	0.3441	unlinked
		wsnp_BE490041A_Ta_2_1		wsnp_BG263233A_Td_2_2	0.076	1	unlinked
		wsnp_BE490041A_Ta_2_1		wsnp_BF474340A_Ta_2_1	0.168	0.4281	unlinked
		wsnp_BE490041A_Ta_2_1		wsnp_BE518435A_Ta_2_4	0.381	0.57245	unlinked
		wsnp_BE490041A_Ta_2_1		wsnp_BE405749B_Ta_2_1	0.032		unlinked
		wsnp_BE490041A_Ta_2_1		wsnp_BE405749B_Ta_2_2	0.003	1	unlinked
		wsnp_BE490041A_Ta_2_1		wsnp_BE637971B_Ta_1_20	0.399	0.0761333	unlinked
		wsnp_BE490041A_Ta_2_1		wsnp_BF291549B_Ta_1_1	0.013		unlinked
		wsnp_BE490041A_Ta_2_1		wsnp_BE604170B_Ta_1_1	0.156	0.4155	unlinked
		wsnp_BE490041A_Ta_2_1		wsnp_BE444505B_Ta_2_1	0.173	1	unlinked
		wsnp_BE490041A_Ta_2_1		wsnp_BE497109B_Ta_2_1	0.122	1	unlinked
		wsnp_BE490041A_Ta_2_1		wsnp_BE497109B_Ta_2_5	0.128	1	unlinked
		wsnp_BE490041A_Ta_2_1		wsnp_BE500714B_Ta_2_1	0.272	1	unlinked
		wsnp_BE490041A_Ta_2_1		wsnp_BF474092B_Ta_1_1	0.083	1	unlinked
		wsnp_BE490041A_Ta_2_1		wsnp_BG314205B_Ta_1_1	0.122	1	unlinked
		wsnp_BE490041A_Ta_2_1		wsnp_be443797B_Ta_2_1	0.259	1	unlinked
		wsnp_BE490041A_Ta_2_1		wsnp_BE442716B_Ta_2_1	0.298	0.5757	unlinked
		wsnp_BE490041A_Ta_2_1		wsnp_BE442716B_Ta_2_2	0.26	0.18485	unlinked
		wsnp_BE490041A_Ta_2_1		wsnp_BE443068B_Ta_1_1	0.021	0.0623	unlinked
		wsnp_BE490041A_Ta_2_1		wsnp_BE443068B_Ta_1_2	0.053	0.1665	unlinked
		wsnp_BE490041A_Ta_2_1		wsnp_BE443332B_Ta_2_2	0.224	0.54845	unlinked
		wsnp_BE490041A_Ta_2_1		wsnp_BE443930B_Ta_2_1	0.029	0.104728	unlinked
		wsnp_BE490041A_Ta_2_1		wsnp_BE443930B_Ta_2_2	0.23	0.5393	unlinked
		wsnp_BE490041A_Ta_2_1		wsnp_BE446240B_Ta_2_1	0.194	1	unlinked
		wsnp_BE490041A_Ta_2_1		wsnp_BE446240B_Ta_2_3	0.229	0.4739	unlinked
		wsnp_BE490041A_Ta_2_1		wsnp_BE446240B_Ta_2_4	0.021	0.061275	unlinked
		wsnp_BE490041A_Ta_2_1		wsnp_BF478690B_Ta_2_1	0.181	0.45845	unlinked
		wsnp_BE490041A_Ta_2_1		wsnp_BF428726B_Ta_2_2	0.142	1	unlinked
		wsnp_BE490041A_Ta_2_1		wsnp_BG606586B_Ta_2_13	0.325	1	unlinked
		wsnp_BE490041A_Ta_2_1		wsnp_BG274294B_Ta_2_3	0.46	0.6133	unlinked
		wsnp_BE490041A_Ta_2_1		wsnp_BM140362B_Ta_1_1	0.147	0.39495	unlinked
		wsnp_BE490041A_Ta_2_1		wsnp_BE444305B_Ta_2_3	0.027	1	unlinked
		wsnp_BE490041A_Ta_2_1		wsnp_BE443588B_Ta_1_2	0.079	1	unlinked
		wsnp_BE490041A_Ta_2_1		wsnp_BE590634B_Ta_2_1	0.438	0.59655	unlinked
		wsnp_BE490041A_Ta_2_1		wsnp_BE590634B_Ta_2_5	0.441	0.5938	unlinked
		wsnp_BE490041A_Ta_2_1		wsnp_BE591290B_Ta_2_7	0.025	0.072125	unlinked
		wsnp_BE490041A_Ta_2_1		wsnp_BE446672B_Ta_2_1	0.1	0.191581	unlinked
		wsnp_BE490041A_Ta_2_1		wsnp_BE637971D_Ta_2_3	0.476	1	unlinked
		wsnp_BE490041A_Ta_2_1		wsnp_BF473056D_Ta_2_1	0.12	0.32865	unlinked
		wsnp_BE490041A_Ta_2_1		wsnp_BE405518D_Ta_2_2	0.36	0.0122	unlinked
		wsnp_BE490041A_Ta_2_1		wsnp_BE405518D_Ta_2_3	0.376	0.0598	unlinked
		wsnp_BE490041A_Ta_2_1		wsnp_BE445121D_Ta_2_1	0.465	0.61075	unlinked
		wsnp_BE490041A_Ta_2_1		wsnp_BE445121D_Ta_2_2	0.467	0.60365	unlinked
		wsnp_BE490041A_Ta_2_1		wsnp_BE424100D_Ta_1_1	0.072	0.2004	unlinked
		wsnp_BE490041A_Ta_2_1		wsnp_BG314205D_Ta_2_3	0.006	1	unlinked
		wsnp_BE490041A_Ta_2_1		wsnp_BE498750D_Ta_2_1	0.493	0.62235	unlinked
		wsnp_BE490041A_Ta_2_1		wsnp_BE517805D_Ta_1_1	0.048	0.1366	unlinked
		wsnp_BE490041A_Ta_2_1		wsnp_BF484656D_Ta_1_1	0.004	1	unlinked
		wsnp_BE490041A_Ta_2_1		wsnp_BF484656D_Ta_1_3	0.002	1	unlinked
		wsnp_BE490041A_Ta_2_1		wsnp_BE591818D_Ta_2_2	0.231	0.57575	unlinked
		wsnp_BE490041A_Ta_2_1		wsnp_BG263358D_Ta_2_1	0.338	0.5712	unlinked
		wsnp_BE490041A_Ta_2_1		wsnp_BE585781D_Ta_1_1	0.008	1	unlinked
		wsnp_BE490041A_Ta_2_1		wsnp_BF201235A_Ta_2_19	0.088	0.25475	unlinked
		wsnp_BE490041A_Ta_2_1		wsnp_BF201235A_Ta_2_4	0.093	1	unlinked
		wsnp_BE490041A_Ta_2_1		wsnp_BE497494A_Td_2_1	0.075	1	unlinked
		wsnp_BE490041A_Ta_2_1		wsnp_BE497494A_Td_2_2	0.075	1	unlinked
		wsnp_BE490041A_Ta_2_1		wsnp_BE498730A_Ta_2_1	0.25	0.154	unlinked
		wsnp_BE490041A_Ta_2_1		wsnp_BE498730A_Ta_2_2	0.309	0.26645	unlinked
		wsnp_BE490041A_Ta_2_1		wsnp_BF201533A_Ta_2_3	0.267	0.1886	unlinked
		wsnp_BE490041A_Ta_2_1		wsnp_BG263521A_Ta_2_1	0.366	1	unlinked
		wsnp_BE490041A_Ta_2_1		wsnp_BG263521A_Ta_2_2	0.366	0.95015	unlinked
		wsnp_BE490041A_Ta_2_1		wsnp_CD452951A_Ta_2_1	0.303	0.2344	unlinked
		wsnp_BE490041A_Ta_2_1		wsnp_BE403506A_Ta_2_1	0.004	1	unlinked
		wsnp_BE490041A_Ta_2_1		wsnp_bg606625A_Ta_2_1	0.023	1	unlinked
		wsnp_BE490041A_Ta_2_1		wsnp_BE399200A_Ta_1_1	0.004	1	unlinked
		wsnp_BE490041A_Ta_2_1		wsnp_BG313179A_Ta_1_1	0.004	1	unlinked
		wsnp_BE490041A_Ta_2_1		wsnp_BG313179A_Ta_1_2	0.004	1	unlinked
		wsnp_BE490041A_Ta_2_1		wsnp_be406509A_Ta_1_1	0.051	0.419354	unlinked
		wsnp_BE490041A_Ta_2_1		wsnp_be406509A_Ta_1_2	0.051	0.173029	unlinked
		wsnp_BE490041A_Ta_2_1		wsnp_BE442788A_Ta_2_1	0.108	0.30565	unlinked
		wsnp_BE490041A_Ta_2_1		wsnp_BF145580A_Ta_2_1	0.102	0.94135	unlinked
		wsnp_BE490041A_Ta_2_1		wsnp_BF145580A_Ta_2_2	0.111	1	unlinked
		wsnp_BE490041A_Ta_2_1		wsnp_BE403597A_Ta_2_1	0.178	0.46475	unlinked
		wsnp_BE490041A_Ta_2_1		wsnp_BE403597A_Ta_2_2	0.178	1	unlinked
		wsnp_BE490041A_Ta_2_1		wsnp_BE406351A_Ta_2_1	0.176	0.45935	unlinked
		wsnp_BE490041A_Ta_2_1		wsnp_BE406351A_Ta_2_2	0.174	0.43725	unlinked
		wsnp_BE490041A_Ta_2_1		wsnp_BE406351A_Ta_2_3	0.176	1	unlinked
		wsnp_BE490041A_Ta_2_1		wsnp_BF475068A_Ta_2_1	0.465	0.27715	unlinked
		wsnp_BE490041A_Ta_2_1		wsnp_BE490763A_Ta_1_1	0.269	1	unlinked
		wsnp_BE490041A_Ta_2_1		wsnp_BE490763A_Ta_1_2	0.271	1	unlinked
		wsnp_BE490041A_Ta_2_1		wsnp_BE490763A_Ta_1_3	0.252	1	unlinked
		wsnp_BE490041A_Ta_2_1		wsnp_BE445431A_Td_2_1	0.063	1	unlinked
		wsnp_BE490041A_Ta_2_1		wsnp_BE445431A_Td_2_2	0.085	0.23555	unlinked
		wsnp_BE490041A_Ta_2_1		wsnp_BE490384A_Ta_2_1	0.153	1	unlinked
		wsnp_BE490041A_Ta_2_1		wsnp_BE490384A_Ta_2_7	0.002	1	unlinked
		wsnp_BE490041A_Ta_2_1		wsnp_BE404601B_Ta_2_1	0.434	0.10025	unlinked
		wsnp_BE490041A_Ta_2_1		wsnp_BE500206B_Ta_2_1	0.295	0.0308583	unlinked
		wsnp_BE490041A_Ta_2_1		wsnp_BE497494B_Ta_2_1	0.207	1	unlinked
		wsnp_BE490041A_Ta_2_1		wsnp_BE499478B_Ta_2_1	0.417	1	unlinked
		wsnp_BE490041A_Ta_2_1		wsnp_BE445242B_Ta_2_1	0.157	0.42055	unlinked
		wsnp_BE490041A_Ta_2_1		wsnp_BF202681B_Ta_2_2	0.156	0.4436	unlinked
		wsnp_BE490041A_Ta_2_1		wsnp_BG263521B_Ta_2_1	0.164	0.00482143	unlinked
		wsnp_BE490041A_Ta_2_1		wsnp_BF291674B_Ta_2_1	0.008	1	unlinked
		wsnp_BE490041A_Ta_2_1		wsnp_BF291674B_Ta_2_3	0.021	0.0581	unlinked
		wsnp_BE490041A_Ta_2_1		wsnp_BE591248B_Td_2_1	0.017	1	unlinked
		wsnp_BE490041A_Ta_2_1		wsnp_BE403506B_Ta_1_1	0.008	1	unlinked
		wsnp_BE490041A_Ta_2_1		wsnp_BE403506B_Ta_1_2	0.335	0.2693	unlinked
		wsnp_BE490041A_Ta_2_1		wsnp_BE604861B_Ta_2_1	0.043	0.000619381	unlinked
		wsnp_BE490041A_Ta_2_1		wsnp_be499362B_Td_2_1	0.25	0.56565	unlinked
		wsnp_BE490041A_Ta_2_1		wsnp_BG313179B_Ta_2_1	0.002	1	unlinked
		wsnp_BE490041A_Ta_2_1		wsnp_BE442788B_Ta_2_1	0.054	1	unlinked
		wsnp_BE490041A_Ta_2_1		wsnp_BE403597B_Ta_1_1	0.015	1	unlinked
		wsnp_BE490041A_Ta_2_1		wsnp_BE403597B_Ta_1_2	0.008	0.0307662	unlinked
		wsnp_BE490041A_Ta_2_1		wsnp_BG274019B_Ta_2_1	0.165	0.4332	unlinked
		wsnp_BE490041A_Ta_2_1		wsnp_BF201830B_Ta_1_1	0.029	1	unlinked
		wsnp_BE490041A_Ta_2_1		wsnp_BF201830B_Ta_1_2	0.028	0.9373	unlinked
		wsnp_BE490041A_Ta_2_1		wsnp_BE490763B_Ta_2_1	0.336	0.6358	unlinked
		wsnp_BE490041A_Ta_2_1		wsnp_BE490763B_Ta_2_2	0.304	0.5805	unlinked
		wsnp_BE490041A_Ta_2_1		wsnp_BE490763B_Ta_2_3	0.064	0.93715	unlinked
		wsnp_BE490041A_Ta_2_1		wsnp_BE398302B_Ta_2_1	0.084	1	unlinked
		wsnp_BE490041A_Ta_2_1		wsnp_BE423182B_Ta_2_1	0.376	0.29955	unlinked
		wsnp_BE490041A_Ta_2_1		wsnp_BF473744B_Ta_2_1	0.236	0.5762	unlinked
		wsnp_BE490041A_Ta_2_1		wsnp_BF473744B_Ta_2_2	0.392	1	unlinked
		wsnp_BE490041A_Ta_2_1		wsnp_BQ161465B_Ta_2_1	0.189	1	unlinked
		wsnp_BE490041A_Ta_2_1		wsnp_BE445431B_Ta_1_1	0.003	1	unlinked
		wsnp_BE490041A_Ta_2_1		wsnp_BQ172173B_Ta_2_1	0.002	1	unlinked
		wsnp_BE490041A_Ta_2_1		wsnp_BQ172173B_Ta_2_2	0.002	1	unlinked
		wsnp_BE490041A_Ta_2_1		wsnp_BF201235D_Ta_2_2	0.393	0.57	unlinked
		wsnp_BE490041A_Ta_2_1		wsnp_BF428792D_Ta_1_3	0.007	1	unlinked
		wsnp_BE490041A_Ta_2_1		wsnp_BE445431D_Ta_2_1	0.122	1	unlinked
		wsnp_BE490041A_Ta_2_1		wsnp_BE517946D_Ta_1_2	0.118	0.935763	unlinked
		wsnp_BE490041A_Ta_2_1		wsnp_BE426620D_Ta_2_1	0.044	0.16905	unlinked
		wsnp_BE490041A_Ta_2_1		wsnp_BE426620D_Ta_2_2	0.313	0.5561	unlinked
		wsnp_BE490041A_Ta_2_1		wsnp_BE490384D_Ta_1_1	0.118	0.30675	unlinked
		wsnp_BE490041A_Ta_2_1		wsnp_BE490384D_Ta_1_2	0.116	0.31265	unlinked
		wsnp_BE490041A_Ta_2_1		wsnp_BF293133A_Ta_2_2	0.413	0.084325	unlinked
		wsnp_BE490041A_Ta_2_1		wsnp_BG313722A_Ta_1_1	0.004	1	unlinked
		wsnp_BE490041A_Ta_2_1		wsnp_BG604577A_Ta_1_1	0.205	0.460683	unlinked
		wsnp_BE490041A_Ta_2_1		wsnp_BE426222A_Ta_2_1	0.4	1	unlinked
		wsnp_BE490041A_Ta_2_1		wsnp_BE500759A_Td_2_1	0.077	1	unlinked
		wsnp_BE490041A_Ta_2_1		wsnp_BQ171931A_Ta_2_1	0.153	1	unlinked
		wsnp_BE490041A_Ta_2_1		wsnp_BF429272A_Ta_2_1	0.438	0.59335	unlinked
		wsnp_BE490041A_Ta_2_1		wsnp_BF429272A_Ta_2_3	0.438	0.574	unlinked
		wsnp_BE490041A_Ta_2_1		wsnp_BG263758A_Ta_1_1	0.005	1	unlinked
		wsnp_BE490041A_Ta_2_1		wsnp_BE406587A_Ta_2_1	0.431	0.2928	unlinked
		wsnp_BE490041A_Ta_2_1		wsnp_BE494474A_Ta_2_1	0.006	1	unlinked
		wsnp_BE490041A_Ta_2_1		wsnp_BE494474A_Ta_2_2	0.208	0.5181	unlinked
		wsnp_BE490041A_Ta_2_1		wsnp_BE494474A_Ta_2_3	0.006	1	unlinked
		wsnp_BE490041A_Ta_2_1		wsnp_BE443568A_Ta_2_1	0.041	1	unlinked
		wsnp_BE490041A_Ta_2_1		wsnp_BE443568A_Ta_2_2	0.36	1	unlinked
		wsnp_BE490041A_Ta_2_1		wsnp_BE490651A_Ta_2_2	0.084	0.689979	unlinked
		wsnp_BE490041A_Ta_2_1		wsnp_BE490651A_Ta_2_4	0.008	1	unlinked
		wsnp_BE490041A_Ta_2_1		wsnp_BE490744A_Td_2_1	0.006	1	unlinked
		wsnp_BE490041A_Ta_2_1		wsnp_BG262734A_Ta_2_3	0.328	0.5697	unlinked
		wsnp_BE490041A_Ta_2_1		wsnp_BG262734A_Ta_2_7	0.328	0.57225	unlinked
		wsnp_BE490041A_Ta_2_1		wsnp_BE497740A_Td_2_1	0.022	1	unlinked
		wsnp_BE490041A_Ta_2_1		wsnp_BF483299A_Ta_2_15		0.02442	0
		wsnp_BE490041A_Ta_2_1		wsnp_BM137927A_Ta_2_1	0.296	0.21695	unlinked
		wsnp_BE490041A_Ta_2_1		wsnp_BF293133B_Ta_2_2	0.423	0.06975	unlinked
		wsnp_BE490041A_Ta_2_1		wsnp_BE497169B_Ta_2_1	0.36	1	unlinked
		wsnp_BE490041A_Ta_2_1		wsnp_BE497169B_Ta_2_2	0.366	0.55565	unlinked
		wsnp_BE490041A_Ta_2_1		wsnp_BE518003B_Ta_2_1	0.103	0.0316286	unlinked
		wsnp_BE490041A_Ta_2_1		wsnp_BE518003B_Ta_2_2	0.013	0.039475	unlinked
		wsnp_BE490041A_Ta_2_1		wsnp_BE518003B_Ta_2_3	0.435	0.0845	unlinked
		wsnp_BE490041A_Ta_2_1		wsnp_BE498786B_Ta_2_1	0.439	0.5957	unlinked
		wsnp_BE490041A_Ta_2_1		wsnp_BE446087B_Ta_2_1	0.306	0.5593	unlinked
		wsnp_BE490041A_Ta_2_1		wsnp_BE426222B_Ta_2_1	0.078	0.21565	unlinked
		wsnp_BE490041A_Ta_2_1		wsnp_BE445508B_Ta_2_1	0.215	0.1231	unlinked
		wsnp_BE490041A_Ta_2_1		wsnp_BE445508B_Ta_2_2	0.07	0.0202967	unlinked
		wsnp_BE490041A_Ta_2_1		wsnp_BE591684B_Ta_2_1	0.07	0.17536	unlinked
		wsnp_BE490041A_Ta_2_1		wsnp_BF429272B_Ta_2_1	0.233	0.55635	unlinked
		wsnp_BE490041A_Ta_2_1		wsnp_BF429272B_Ta_2_3	0.01	0.03005	unlinked
		wsnp_BE490041A_Ta_2_1		wsnp_BG263758B_Ta_2_1	0.483	0.28505	unlinked
		wsnp_BE490041A_Ta_2_1		wsnp_BQ159467B_Ta_2_1	0.272	0.5557	unlinked
		wsnp_BE490041A_Ta_2_1		wsnp_BQ159467B_Ta_2_2	0.297	0.57815	unlinked
		wsnp_BE490041A_Ta_2_1		wsnp_BE494474B_Ta_2_1	0.046	0.00586	unlinked
		wsnp_BE490041A_Ta_2_1		wsnp_BE494474B_Ta_2_2	0.027	0.0801	unlinked
		wsnp_BE490041A_Ta_2_1		wsnp_BE490744B_Ta_2_1	0.077	1	unlinked
		wsnp_BE490041A_Ta_2_1		wsnp_BE490744B_Ta_2_2	0.178	0.4489	unlinked
		wsnp_BE490041A_Ta_2_1		wsnp_BE445348B_Ta_2_1	0.092	0.26185	unlinked
		wsnp_BE490041A_Ta_2_1		wsnp_BE517914B_Ta_2_1	0.04	1	unlinked
		wsnp_BE490041A_Ta_2_1		wsnp_BE517914B_Ta_2_5	0.039	0.114467	unlinked
		wsnp_BE490041A_Ta_2_1		wsnp_BE497740B_Ta_2_1	0.078	0.22695	unlinked
		wsnp_BE490041A_Ta_2_1		wsnp_BE497740B_Ta_2_2	0.14	0.3702	unlinked
		wsnp_BE490041A_Ta_2_1		wsnp_BE426287D_Ta_1_1	0.002	1	unlinked
		wsnp_BE490041A_Ta_2_1		wsnp_BE499309D_Ta_2_2	0.061	0.948525	unlinked
		wsnp_BE490041A_Ta_2_1		wsnp_BE499309D_Ta_2_3	0.063	1	unlinked
		wsnp_BE490041A_Ta_2_1		wsnp_BG604577D_Ta_1_1	0.008	1	unlinked
		wsnp_BE490041A_Ta_2_1		wsnp_BG262734D_Ta_1_1	0.118	0.335	unlinked
		wsnp_BE490041A_Ta_2_1		wsnp_BE404378A_Ta_2_1	0.215	0.1329	unlinked
		wsnp_BE490041A_Ta_2_1		wsnp_BF484585A_Td_2_1	0.019	1	unlinked
		wsnp_BE490041A_Ta_2_1		wsnp_BF482950A_Ta_2_1	0.015	1	unlinked
		wsnp_BE490041A_Ta_2_1		wsnp_BF482950A_Ta_2_3	0.015	1	unlinked
		wsnp_BE490041A_Ta_2_1		wsnp_BE442666A_Ta_2_1	0.286	0.04325	unlinked
		wsnp_BE490041A_Ta_2_1		wsnp_BE444811A_Ta_2_1	0.082	0.2375	unlinked
		wsnp_BE490041A_Ta_2_1		wsnp_BE403900A_Ta_2_1	0.081	0.2253	unlinked
		wsnp_BE490041A_Ta_2_1		wsnp_BE444858A_Ta_2_1	0.082	0.24705	unlinked
		wsnp_BE490041A_Ta_2_1		wsnp_BF482269A_Ta_2_1	0.08	0.23905	unlinked
		wsnp_BE490041A_Ta_2_1		wsnp_BF482269A_Ta_2_3	0.083	1	unlinked
		wsnp_BE490041A_Ta_2_1		wsnp_BE490599A_Ta_2_1	0.017	1	unlinked
		wsnp_BE490041A_Ta_2_1		wsnp_BE445427A_Ta_2_1	0.238	0.14995	unlinked
		wsnp_BE490041A_Ta_2_1		wsnp_BE497224A_Ta_2_5	0.236	0.1496	unlinked
		wsnp_BE490041A_Ta_2_1		wsnp_BE517627A_Ta_2_1		0.24275	0
		wsnp_BE490041A_Ta_2_1		wsnp_BE423455A_Ta_1_2	0.015	1	unlinked
		wsnp_BE490041A_Ta_2_1		wsnp_BE423455A_Ta_1_3	0.015	1	unlinked
		wsnp_BE490041A_Ta_2_1		wsnp_BM138178A_Ta_2_1	0.076	0.224	unlinked
		wsnp_BE490041A_Ta_2_1		wsnp_BF145459A_Ta_2_1	0.021	0.98	unlinked
		wsnp_BE490041A_Ta_2_1		wsnp_BE405275A_Ta_1_1	0.072	0.9737	unlinked
		wsnp_BE490041A_Ta_2_1		wsnp_BE591739A_Ta_2_2	0.038	0.1063	unlinked
		wsnp_BE490041A_Ta_2_1		wsnp_BE591739A_Ta_2_4	0.232	0.5414	unlinked
		wsnp_BE490041A_Ta_2_1		wsnp_BE500311B_Ta_1_6	0.016	0.0686044	unlinked
		wsnp_BE490041A_Ta_2_1		wsnp_BF482960B_Ta_1_4	0.148	0.3945	unlinked
		wsnp_BE490041A_Ta_2_1		wsnp_BE422566B_Ta_1_1	0.059	1	unlinked
		wsnp_BE490041A_Ta_2_1		wsnp_BE422566B_Ta_1_2	0.057	1	unlinked
		wsnp_BE490041A_Ta_2_1		wsnp_BE442666B_Ta_2_1	0.027	1	unlinked
		wsnp_BE490041A_Ta_2_1		wsnp_BE442666B_Ta_2_2	0.027	1	unlinked
		wsnp_BE490041A_Ta_2_1		wsnp_BE499456B_Ta_1_1	0.082	1	unlinked
		wsnp_BE490041A_Ta_2_1		wsnp_BE445184B_Ta_1_1	0.03	0.0946	unlinked
		wsnp_BE490041A_Ta_2_1		wsnp_BF482269B_Ta_1_1	0.035	1	unlinked
		wsnp_BE490041A_Ta_2_1		wsnp_BE443190B_Td_2_1		1	0
		wsnp_BE490041A_Ta_2_1		wsnp_BE405519B_Ta_1_1	0.192	0.49195	unlinked
		wsnp_BE490041A_Ta_2_1		wsnp_BE494848B_Ta_2_1	0.402	1	unlinked
		wsnp_BE490041A_Ta_2_1		wsnp_BE446161B_Td_2_2	0.043	0.13285	unlinked
		wsnp_BE490041A_Ta_2_1		wsnp_BE518255B_Ta_1_1	0.077	1	unlinked
		wsnp_BE490041A_Ta_2_1		wsnp_BF485399B_Td_2_1	0.021	0.06315	unlinked
		wsnp_BE490041A_Ta_2_1		wsnp_BF484585D_Ta_1_1	0.002	1	unlinked
		wsnp_BE490041A_Ta_2_1		wsnp_BE444858D_Ta_1_1	0.348	1	unlinked
		wsnp_BE490041A_Ta_2_1		wsnp_BF145459D_Ta_2_1	0.18	0.101975	unlinked
		wsnp_BE490041A_Ta_2_1		wsnp_BE405275D_Ta_2_1	0.102	1	unlinked
		wsnp_BE490041A_Ta_2_1		wsnp_BE591739D_Ta_2_3	0.013	0.045962	unlinked
		wsnp_BE490041A_Ta_2_1		wsnp_BE399966A_Ta_2_3	0.088	0.020225	unlinked
		wsnp_BE490041A_Ta_2_1		wsnp_BF201102A_Ta_2_1	0.2	0.4856	unlinked
		wsnp_BE490041A_Ta_2_1		wsnp_BE496976A_Ta_2_1	0.084	1	unlinked
		wsnp_BE490041A_Ta_2_1		wsnp_BE499257A_Ta_2_1	0.01	0.02845	unlinked
		wsnp_BE490041A_Ta_2_1		wsnp_BE498878A_Ta_2_1	0.493	0.63735	unlinked
		wsnp_BE490041A_Ta_2_1		wsnp_BE500291A_Ta_2_1	0.267	0.0557125	unlinked
		wsnp_BE490041A_Ta_2_1		wsnp_BE426080A_Ta_2_1	0.081	0.22785	unlinked
		wsnp_BE490041A_Ta_2_1		wsnp_BE442892A_Ta_2_2	0.335	1	unlinked
		wsnp_BE490041A_Ta_2_1		wsnp_BE497368A_Ta_2_1	0.334	1	unlinked
		wsnp_BE490041A_Ta_2_1		wsnp_CD453438A_Ta_2_1	0.343	0.5641	unlinked
		wsnp_BE490041A_Ta_2_1		wsnp_BE443187A_Ta_2_2	0.342	0.2764	unlinked
		wsnp_BE490041A_Ta_2_1		wsnp_BE443187A_Ta_2_3	0.341	0.28795	unlinked
		wsnp_BE490041A_Ta_2_1		wsnp_BE442676A_Ta_2_1	0.48	1	unlinked
		wsnp_BE490041A_Ta_2_1		wsnp_BE443745A_Ta_2_1	0.417	0.57585	unlinked
		wsnp_BE490041A_Ta_2_1		wsnp_BE443745A_Ta_2_2	0.484	0.15865	unlinked
		wsnp_BE490041A_Ta_2_1		wsnp_BE494426A_Ta_1_2	0.038	0.1136	unlinked
		wsnp_BE490041A_Ta_2_1		wsnp_BE495277A_Ta_2_1	0.038	0.1116	unlinked
		wsnp_BE490041A_Ta_2_1		wsnp_BE495277A_Ta_2_5	0.038	0.10565	unlinked
		wsnp_BE490041A_Ta_2_1		wsnp_BE399939A_Ta_2_1	0.436	0.29025	unlinked
		wsnp_BE490041A_Ta_2_1		wsnp_BG607308A_Ta_2_1	0.017	1	unlinked
		wsnp_BE490041A_Ta_2_1		wsnp_BG607308A_Ta_2_2	0.016	0.0724765	unlinked
		wsnp_BE490041A_Ta_2_1		wsnp_BF478716A_Ta_2_1	0.004	1	unlinked
		wsnp_BE490041A_Ta_2_1		wsnp_CD454152A_Ta_2_1	0.118	0.0465944	unlinked
		wsnp_BE490041A_Ta_2_1		wsnp_BF201102B_Ta_2_1	0.011	0.0383167	unlinked
		wsnp_BE490041A_Ta_2_1		wsnp_BF201102B_Ta_2_5	0.406	0.10635	unlinked
		wsnp_BE490041A_Ta_2_1		wsnp_BE591275B_Ta_2_1	0.134	0.3672	unlinked
		wsnp_BE490041A_Ta_2_1		wsnp_BE496976B_Ta_2_1	0.392	0.578	unlinked
		wsnp_BE490041A_Ta_2_1		wsnp_BE426080B_Ta_2_1	0.019	1	unlinked
		wsnp_BE490041A_Ta_2_1		wsnp_BE443187B_Ta_2_1	0.289	0.57595	unlinked
		wsnp_BE490041A_Ta_2_1		wsnp_BE443531B_Ta_1_1	0.155	1	unlinked
		wsnp_BE490041A_Ta_2_1		wsnp_BE495277B_Ta_2_1	0.002	1	unlinked
		wsnp_BE490041A_Ta_2_1		wsnp_BE495277B_Ta_2_5	0.278	1	unlinked
		wsnp_BE490041A_Ta_2_1		wsnp_BE637838B_Ta_2_1	0.365	0.620083	unlinked
		wsnp_BE490041A_Ta_2_1		wsnp_BG607308B_Ta_2_1	0.102	1	unlinked
		wsnp_BE490041A_Ta_2_1		wsnp_BG607308B_Ta_2_3	0.082	0.2187	unlinked
		wsnp_BE490041A_Ta_2_1		wsnp_CD454152B_Ta_2_1	0.222	0.5391	unlinked
		wsnp_BE490041A_Ta_2_1		wsnp_BE446509B_Ta_2_1	0.409	0.097675	unlinked
		wsnp_BE490041A_Ta_2_1		wsnp_BE446509B_Ta_2_6	0.41	0.107675	unlinked
		wsnp_BE490041A_Ta_2_1		wsnp_BE403710B_Ta_2_1	0.393	0.57125	unlinked
		wsnp_BE490041A_Ta_2_1		wsnp_BE403214B_Ta_2_1	0.418	1	unlinked
		wsnp_BE490041A_Ta_2_1		wsnp_BE403214B_Ta_2_2	0.42	0.6071	unlinked
		wsnp_BE490041A_Ta_2_1		wsnp_BE399939D_Ta_2_1	0.016	0.048075	unlinked
		wsnp_BE490041A_Ta_2_1		wsnp_BE517858A_Ta_2_2	0.441	0.10325	unlinked
		wsnp_BE490041A_Ta_2_1		wsnp_BE517858A_Ta_2_4	0.409	0.0796	unlinked
		wsnp_BE490041A_Ta_2_1		wsnp_BG262421A_Ta_2_2	0.167	0.42065	unlinked
		wsnp_BE490041A_Ta_2_1		wsnp_BE426418A_Ta_2_1		0.3298	0
		wsnp_BE490041A_Ta_2_1		wsnp_BE426418A_Ta_2_2		1	0
		wsnp_BE490041A_Ta_2_1		wsnp_BM134512A_Ta_2_2	0.16	0.4015	unlinked
		wsnp_BE490041A_Ta_2_1		wsnp_BE489896A_Ta_2_1	0.223	0.54265	unlinked
		wsnp_BE490041A_Ta_2_1		wsnp_BF202329A_Ta_2_2	0.16	0.4187	unlinked
		wsnp_BE490041A_Ta_2_1		wsnp_BE604721A_Ta_2_1	0.297	1	unlinked
		wsnp_BE490041A_Ta_2_1		wsnp_BE403818A_Ta_2_1	0.355	0.3049	unlinked
		wsnp_BE490041A_Ta_2_1		wsnp_BE403154A_Ta_2_1	0.398	0.59	unlinked
		wsnp_BE490041A_Ta_2_1		wsnp_BE403154A_Ta_2_9	0.4	1	unlinked
		wsnp_BE490041A_Ta_2_1		wsnp_BF428701B_Ta_2_1	0.339	0.0572167	unlinked
		wsnp_BE490041A_Ta_2_1		wsnp_BF428701B_Ta_2_3	0.298	0.5654	unlinked
		wsnp_BE490041A_Ta_2_1		wsnp_BE606541B_Ta_2_1	0.035	0.107	unlinked
		wsnp_BE490041A_Ta_2_1		wsnp_BE606541B_Ta_2_2	0.04	0.1245	unlinked
		wsnp_BE490041A_Ta_2_1		wsnp_BE445667B_Ta_1_1	0.421	1	unlinked
		wsnp_BE490041A_Ta_2_1		wsnp_BE445642B_Ta_2_1	0.141	0.0642333	unlinked
		wsnp_BE490041A_Ta_2_1		wsnp_BM134512B_Ta_2_1	0.029	0.08855	unlinked
		wsnp_BE490041A_Ta_2_1		wsnp_BE586141B_Ta_2_2	0.238	0.1455	unlinked
		wsnp_BE490041A_Ta_2_1		wsnp_BE586141B_Ta_2_3	0.236	0.5408	unlinked
		wsnp_BE490041A_Ta_2_1		wsnp_BE426413B_Ta_2_1	0.474	0.27785	unlinked
		wsnp_BE490041A_Ta_2_1		wsnp_BE426413B_Ta_2_2	0.471	0.60505	unlinked
		wsnp_BE490041A_Ta_2_1		wsnp_CD452643B_Ta_2_1	0.497	0.6235	unlinked
		wsnp_BE490041A_Ta_2_1		wsnp_BE403152B_Ta_2_1	0.033	0.97075	unlinked
		wsnp_BE490041A_Ta_2_1		wsnp_BE497701B_Ta_2_1	0.322	0.0475	unlinked
		wsnp_BE490041A_Ta_2_1		wsnp_BQ171182B_Ta_1_1	0.171	0.44645	unlinked
		wsnp_BE490041A_Ta_2_1		wsnp_BE498419B_Ta_1_1	0.065	0.19015	unlinked
		wsnp_BE490041A_Ta_2_1		wsnp_BE498419B_Ta_1_2	0.064	0.16875	unlinked
		wsnp_BE490041A_Ta_2_1		wsnp_BE498419B_Ta_1_3	0.065	1	unlinked
		wsnp_BE490041A_Ta_2_1		wsnp_BE637911B_Ta_2_1	0.08	0.244902	unlinked
		wsnp_BE490041A_Ta_2_1		wsnp_BE637911B_Ta_2_2	0.08	0.243111	unlinked
		wsnp_BE490041A_Ta_2_1		wsnp_BF145273B_Ta_2_1	0.13	1	unlinked
		wsnp_BE490041A_Ta_2_1		wsnp_BE518142D_Ta_2_1	0.132	0.8539	unlinked
		wsnp_BE490041A_Ta_2_1		wsnp_BE426362D_Ta_2_1	0.004	1	unlinked
		wsnp_BE490041A_Ta_2_1		wsnp_BG262421D_Ta_2_3	0.002	1	unlinked
		wsnp_BE490041A_Ta_2_1		wsnp_BF428701D_Ta_1_1	0.169	0.080225	unlinked
		wsnp_BE490041A_Ta_2_1		wsnp_BE445201D_Ta_1_1	0.181	0.0845594	unlinked
		wsnp_BE490041A_Ta_2_1		wsnp_BE445667D_Ta_1_1	0.028	1	unlinked
		wsnp_BE490041A_Ta_2_1		wsnp_BE490643A_Ta_2_1	0.082	0.2444	unlinked
		wsnp_BE490041A_Ta_2_1		wsnp_be496863A_Ta_2_1	0.358	0.561	unlinked
		wsnp_BE490041A_Ta_2_1		wsnp_be496863A_Ta_2_3	0.444	0.25675	unlinked
		wsnp_BE490041A_Ta_2_1		wsnp_BF473138A_Ta_2_1	0.033	0.188944	unlinked
		wsnp_BE490041A_Ta_2_1		wsnp_BF473138A_Ta_2_3	0.103	0.27005	unlinked
		wsnp_BE490041A_Ta_2_1		wsnp_be590476A_Ta_1_1	0.066	0.915214	unlinked
		wsnp_BE490041A_Ta_2_1		wsnp_BF473825A_Ta_1_4	0.059	1	unlinked
		wsnp_BE490041A_Ta_2_1		wsnp_BE591002A_Ta_2_1	0.033	1	unlinked
		wsnp_BE490041A_Ta_2_1		wsnp_BE591002A_Ta_2_3	0.034	0.173547	unlinked
		wsnp_BE490041A_Ta_2_1		wsnp_BE591002A_Ta_2_4	0.033	1	unlinked
		wsnp_BE490041A_Ta_2_1		wsnp_be500615A_Ta_1_1	0.043	0.122075	unlinked
		wsnp_BE490041A_Ta_2_1		wsnp_be405835A_Ta_1_1	0.006	1	unlinked
		wsnp_BE490041A_Ta_2_1		wsnp_BQ168298A_Ta_1_1	0.01	0.0303	unlinked
		wsnp_BE490041A_Ta_2_1		wsnp_BE424391A_Ta_2_1	0.01	0.02915	unlinked
		wsnp_BE490041A_Ta_2_1		wsnp_be490219A_Ta_1_1	0.036	1	unlinked
		wsnp_BE490041A_Ta_2_1		wsnp_bf474966A_Ta_2_1	0.416	0.5858	unlinked
		wsnp_BE490041A_Ta_2_1		wsnp_be471272A_Ta_2_1	0.122	0.9547	unlinked
		wsnp_BE490041A_Ta_2_1		wsnp_be471272A_Ta_2_2	0.036	1	unlinked
		wsnp_BE490041A_Ta_2_1		wsnp_BQ169669A_Ta_2_1	0.395	0.57995	unlinked
		wsnp_BE490041A_Ta_2_1		wsnp_bf474746A_Ta_1_1	0.013	0.03775	unlinked
		wsnp_BE490041A_Ta_2_1		wsnp_be488670A_Ta_2_1	0.117	1	unlinked
		wsnp_BE490041A_Ta_2_1		wsnp_be494028A_Ta_2_1	0.431	1	unlinked
		wsnp_BE490041A_Ta_2_1		wsnp_BE406943A_Ta_2_1	0.054	0.933133	unlinked
		wsnp_BE490041A_Ta_2_1		wsnp_BF482529A_Ta_2_5	0.142	1	unlinked
		wsnp_BE490041A_Ta_2_1		wsnp_BF474379A_Ta_2_1	0.45	0.6113	unlinked
		wsnp_BE490041A_Ta_2_1		wsnp_BF474379A_Ta_2_2	0.15	0.862563	unlinked
		wsnp_BE490041A_Ta_2_1		wsnp_BE591273A_Ta_2_1	0.366	0.32935	unlinked
		wsnp_BE490041A_Ta_2_1		wsnp_BQ160970A_Ta_2_1	0.167	0.41965	unlinked
		wsnp_BE490041A_Ta_2_1		wsnp_BQ160970A_Ta_2_7	0.438	0.581	unlinked
		wsnp_BE490041A_Ta_2_1		wsnp_BE498985A_Ta_2_1	0.442	1	unlinked
		wsnp_BE490041A_Ta_2_1		wsnp_BF483039A_Ta_2_1	0.141	0.36975	unlinked
		wsnp_BE490041A_Ta_2_1		wsnp_BF483039A_Ta_2_3	0.14	1	unlinked
		wsnp_BE490041A_Ta_2_1		wsnp_BG607523B_Ta_2_4	0.251	0.6951	unlinked
		wsnp_BE490041A_Ta_2_1		wsnp_be496863B_Ta_2_1	0.203	0.52155	unlinked
		wsnp_BE490041A_Ta_2_1		wsnp_be496863B_Ta_2_2	0.221	0.53455	unlinked
		wsnp_BE490041A_Ta_2_1		wsnp_be405835B_Ta_2_1	0.201	0.04915	unlinked
		wsnp_BE490041A_Ta_2_1		wsnp_BE498662B_Ta_2_1	0.196	0.0213875	unlinked
		wsnp_BE490041A_Ta_2_1		wsnp_BE498662B_Ta_2_5	0.155	0.39845	unlinked
		wsnp_BE490041A_Ta_2_1		wsnp_be426692B_Ta_1_2	0.017	1	unlinked
		wsnp_BE490041A_Ta_2_1		wsnp_bf201699B_Ta_1_1	0.166	0.4199	unlinked
		wsnp_BE490041A_Ta_2_1		wsnp_BQ168298B_Ta_1_6	0.017	1	unlinked
		wsnp_BE490041A_Ta_2_1		wsnp_bf474966B_Ta_2_1	0.198	0.109475	unlinked
		wsnp_BE490041A_Ta_2_1		wsnp_BQ169669B_Ta_2_2	0.038	0.158994	unlinked
		wsnp_BE490041A_Ta_2_1		wsnp_be591305B_Ta_1_1	0.01	0.0393906	unlinked
		wsnp_BE490041A_Ta_2_1		wsnp_BE443396B_Ta_1_1	0.004	0.0127	unlinked
		wsnp_BE490041A_Ta_2_1		wsnp_BE590582B_Ta_1_1	0.01	0.030875	unlinked
		wsnp_BE490041A_Ta_2_1		wsnp_be490149B_Ta_1_1	0.021	0.913852	unlinked
		wsnp_BE490041A_Ta_2_1		wsnp_CD454314B_Ta_2_1	0.14	0.0168318	unlinked
		wsnp_BE490041A_Ta_2_1		wsnp_BE398417B_Ta_2_1	0.002	1	unlinked
		wsnp_BE490041A_Ta_2_1		wsnp_BE398417B_Ta_2_2	0.003	1	unlinked
		wsnp_BE490041A_Ta_2_1		wsnp_BE443010B_Ta_2_1	0.398	0.26735	unlinked
		wsnp_BE490041A_Ta_2_1		wsnp_BE443010B_Ta_2_2	0.397	0.55115	unlinked
		wsnp_BE490041A_Ta_2_1		wsnp_BF474379B_Ta_2_1	0.004	1	unlinked
		wsnp_BE490041A_Ta_2_1		wsnp_BF474379B_Ta_2_3	0.482	0.2597	unlinked
		wsnp_BE490041A_Ta_2_1		wsnp_BF483648B_Ta_2_1	0.416	0.5749	unlinked
		wsnp_BE490041A_Ta_2_1		wsnp_BF482403B_Ta_1_1	0.052	1	unlinked
		wsnp_BE490041A_Ta_2_1		wsnp_BE494482B_Ta_2_1	0.055	1	unlinked
		wsnp_BE490041A_Ta_2_1		wsnp_BF292987B_Td_2_1	0.13	1	unlinked
		wsnp_BE490041A_Ta_2_1		wsnp_BG262287B_Td_2_2	0.006	0.018075	unlinked
		wsnp_BE490041A_Ta_2_1		wsnp_BG262287B_Td_2_5	0.008	1	unlinked
		wsnp_BE490041A_Ta_2_1		wsnp_BE442700B_Ta_2_1	0.01	0.03115	unlinked
		wsnp_BE490041A_Ta_2_1		wsnp_BE442700B_Ta_2_2	0.147	0.3851	unlinked
		wsnp_BE490041A_Ta_2_1		wsnp_BE443044D_Ta_1_1	0.002	1	unlinked
		wsnp_BE490041A_Ta_2_1		wsnp_BE443044D_Ta_1_5	0.004	1	unlinked
		wsnp_BE490041A_Ta_2_1		wsnp_BG274948D_Ta_2_1	0.01	0.03005	unlinked
		wsnp_BE490041A_Ta_2_1		wsnp_BE490643D_Ta_2_1	0.341	0.29115	unlinked
		wsnp_BE490041A_Ta_2_1		wsnp_BE495325D_Ta_1_1	0.165	0.4242	unlinked
		wsnp_BE490041A_Ta_2_1		wsnp_be443572D_Ta_1_1	0.004	1	unlinked
		wsnp_BE490041A_Ta_2_1		wsnp_be490219D_Ta_1_1	0.004	1	unlinked
		wsnp_BE490041A_Ta_2_1		wsnp_be493897D_Ta_1_1	0.004	1	unlinked
		wsnp_BE490041A_Ta_2_1		wsnp_cd454041D_Ta_2_1	0.406	0.3026	unlinked
		wsnp_BE490041A_Ta_2_1		wsnp_BE498849D_Ta_1_2	0.004	1	unlinked
		wsnp_BE490041A_Ta_2_1		wsnp_cd373508D_Ta_1_1	0.013	0.0449875	unlinked
		wsnp_BE490041A_Ta_2_1		wsnp_BE497845D_Ta_1_1	0.063	1	unlinked
		wsnp_BE490041A_Ta_2_1		wsnp_BF482403D_Ta_2_1	0.031	1	unlinked
		wsnp_BE490041A_Ta_2_1		wsnp_BM137749D_Ta_2_1	0.014	0.04561	unlinked
		wsnp_BE490041A_Ta_2_2		wsnp_BE445121A_Ta_1_1	0.067	1	unlinked
		wsnp_BE490041A_Ta_2_2		wsnp_BE445121A_Ta_1_8	0.114	0.57706	unlinked
		wsnp_BE490041A_Ta_2_2		wsnp_BF478737A_Ta_2_1	0.133	1	unlinked
		wsnp_BE490041A_Ta_2_2		wsnp_BE495542A_Ta_2_1	0.008	0.00835	unlinked
		wsnp_BE490041A_Ta_2_2		wsnp_BE471022A_Ta_1_1	0.002	0.00213	unlinked
		wsnp_BE490041A_Ta_2_2		wsnp_BE443930A_Ta_2_1	0.013	0.01191	unlinked
		wsnp_BE490041A_Ta_2_2		wsnp_BF428726A_Ta_2_5	0.393	0.0103071	unlinked
		wsnp_BE490041A_Ta_2_2		wsnp_BM140362A_Ta_2_2	0.066	0.0692	unlinked
		wsnp_BE490041A_Ta_2_2		wsnp_BG263358A_Ta_2_1	0.33		unlinked
		wsnp_BE490041A_Ta_2_2		wsnp_BG263358A_Ta_2_3	0.181	1	unlinked
		wsnp_BE490041A_Ta_2_2		wsnp_BE444305A_Td_2_1	0.049	1	unlinked
		wsnp_BE490041A_Ta_2_2		wsnp_BE443588A_Ta_2_1	0.133	0.13385	unlinked
		wsnp_BE490041A_Ta_2_2		wsnp_BE443588A_Ta_2_2	0.136	0.13205	unlinked
		wsnp_BE490041A_Ta_2_2		wsnp_BG263233A_Td_2_2	0.076	1	unlinked
		wsnp_BE490041A_Ta_2_2		wsnp_BF474340A_Ta_2_1	0.168	0.00216983	unlinked
		wsnp_BE490041A_Ta_2_2		wsnp_BE518435A_Ta_2_4	0.381	0.39485	unlinked
		wsnp_BE490041A_Ta_2_2		wsnp_BE405749B_Ta_2_1	0.032	1	unlinked
		wsnp_BE490041A_Ta_2_2		wsnp_BE405749B_Ta_2_2	0.003	1	unlinked
		wsnp_BE490041A_Ta_2_2		wsnp_BE637971B_Ta_1_20	0.399	1	unlinked
		wsnp_BE490041A_Ta_2_2		wsnp_BF291549B_Ta_1_1	0.013	1	unlinked
		wsnp_BE490041A_Ta_2_2		wsnp_BE604170B_Ta_1_1	0.156	0.14355	unlinked
		wsnp_BE490041A_Ta_2_2		wsnp_BE444505B_Ta_2_1	0.173	0.1748	unlinked
		wsnp_BE490041A_Ta_2_2		wsnp_BE497109B_Ta_2_1	0.122	1	unlinked
		wsnp_BE490041A_Ta_2_2		wsnp_BE497109B_Ta_2_5	0.128	1	unlinked
		wsnp_BE490041A_Ta_2_2		wsnp_BE500714B_Ta_2_1	0.272	0.26875	unlinked
		wsnp_BE490041A_Ta_2_2		wsnp_BF474092B_Ta_1_1	0.083	1	unlinked
		wsnp_BE490041A_Ta_2_2		wsnp_BG314205B_Ta_1_1	0.122	1	unlinked
		wsnp_BE490041A_Ta_2_2		wsnp_be443797B_Ta_2_1	0.259	0.0103429	unlinked
		wsnp_BE490041A_Ta_2_2		wsnp_BE442716B_Ta_2_1	0.298	0.3092	unlinked
		wsnp_BE490041A_Ta_2_2		wsnp_BE442716B_Ta_2_2	0.26	0.03199	unlinked
		wsnp_BE490041A_Ta_2_2		wsnp_BE443068B_Ta_1_1	0.021	1	unlinked
		wsnp_BE490041A_Ta_2_2		wsnp_BE443068B_Ta_1_2	0.053	1	unlinked
		wsnp_BE490041A_Ta_2_2		wsnp_BE443332B_Ta_2_2	0.224	1	unlinked
		wsnp_BE490041A_Ta_2_2		wsnp_BE443930B_Ta_2_1	0.029	1	unlinked
		wsnp_BE490041A_Ta_2_2		wsnp_BE443930B_Ta_2_2	0.23	1	unlinked
		wsnp_BE490041A_Ta_2_2		wsnp_BE446240B_Ta_2_1	0.194	1	unlinked
		wsnp_BE490041A_Ta_2_2		wsnp_BE446240B_Ta_2_3	0.229	1	unlinked
		wsnp_BE490041A_Ta_2_2		wsnp_BE446240B_Ta_2_4	0.021	1	unlinked
		wsnp_BE490041A_Ta_2_2		wsnp_BF478690B_Ta_2_1	0.181	0.10071	unlinked
		wsnp_BE490041A_Ta_2_2		wsnp_BF428726B_Ta_2_2	0.142	0.1408	unlinked
		wsnp_BE490041A_Ta_2_2		wsnp_BG606586B_Ta_2_13	0.325	0.32575	unlinked
		wsnp_BE490041A_Ta_2_2		wsnp_BG274294B_Ta_2_3	0.46	0.4646	unlinked
		wsnp_BE490041A_Ta_2_2		wsnp_BM140362B_Ta_1_1	0.147	1	unlinked
		wsnp_BE490041A_Ta_2_2		wsnp_BE444305B_Ta_2_3	0.027	1	unlinked
		wsnp_BE490041A_Ta_2_2		wsnp_BE443588B_Ta_1_2	0.079	1	unlinked
		wsnp_BE490041A_Ta_2_2		wsnp_BE590634B_Ta_2_1	0.438	0.4367	unlinked
		wsnp_BE490041A_Ta_2_2		wsnp_BE590634B_Ta_2_5	0.441	1	unlinked
		wsnp_BE490041A_Ta_2_2		wsnp_BE591290B_Ta_2_7	0.025	1	unlinked
		wsnp_BE490041A_Ta_2_2		wsnp_BE446672B_Ta_2_1	0.1	1	unlinked
		wsnp_BE490041A_Ta_2_2		wsnp_BE637971D_Ta_2_3	0.476	1	unlinked
		wsnp_BE490041A_Ta_2_2		wsnp_BF473056D_Ta_2_1	0.12	1	unlinked
		wsnp_BE490041A_Ta_2_2		wsnp_BE405518D_Ta_2_2	0.36	0.00380625	unlinked
		wsnp_BE490041A_Ta_2_2		wsnp_BE405518D_Ta_2_3	0.376	0.38055	unlinked
		wsnp_BE490041A_Ta_2_2		wsnp_BE445121D_Ta_2_1	0.465	0.46785	unlinked
		wsnp_BE490041A_Ta_2_2		wsnp_BE445121D_Ta_2_2	0.467	0.00398	unlinked
		wsnp_BE490041A_Ta_2_2		wsnp_BE424100D_Ta_1_1	0.072	1	unlinked
		wsnp_BE490041A_Ta_2_2		wsnp_BG314205D_Ta_2_3	0.006	1	unlinked
		wsnp_BE490041A_Ta_2_2		wsnp_BE498750D_Ta_2_1	0.493	0.5053	unlinked
		wsnp_BE490041A_Ta_2_2		wsnp_BE517805D_Ta_1_1	0.048	0.0494	unlinked
		wsnp_BE490041A_Ta_2_2		wsnp_BF484656D_Ta_1_1	0.004	1	unlinked
		wsnp_BE490041A_Ta_2_2		wsnp_BF484656D_Ta_1_3	0.002	1	unlinked
		wsnp_BE490041A_Ta_2_2		wsnp_BE591818D_Ta_2_2	0.231	1	unlinked
		wsnp_BE490041A_Ta_2_2		wsnp_BG263358D_Ta_2_1	0.338	1	unlinked
		wsnp_BE490041A_Ta_2_2		wsnp_BE585781D_Ta_1_1	0.008	1	unlinked
		wsnp_BE490041A_Ta_2_2		wsnp_BF201235A_Ta_2_19	0.088	0.08455	unlinked
		wsnp_BE490041A_Ta_2_2		wsnp_BF201235A_Ta_2_4	0.093	1	unlinked
		wsnp_BE490041A_Ta_2_2		wsnp_BE497494A_Td_2_1	0.075	1	unlinked
		wsnp_BE490041A_Ta_2_2		wsnp_BE497494A_Td_2_2	0.075	1	unlinked
		wsnp_BE490041A_Ta_2_2		wsnp_BE498730A_Ta_2_1	0.25	0.6292	unlinked
		wsnp_BE490041A_Ta_2_2		wsnp_BE498730A_Ta_2_2	0.309	0.31895	unlinked
		wsnp_BE490041A_Ta_2_2		wsnp_BF201533A_Ta_2_3	0.267	1	unlinked
		wsnp_BE490041A_Ta_2_2		wsnp_BG263521A_Ta_2_1	0.366	1	unlinked
		wsnp_BE490041A_Ta_2_2		wsnp_BG263521A_Ta_2_2	0.366	1	unlinked
		wsnp_BE490041A_Ta_2_2		wsnp_CD452951A_Ta_2_1	0.303	1	unlinked
		wsnp_BE490041A_Ta_2_2		wsnp_BE403506A_Ta_2_1	0.004	1	unlinked
		wsnp_BE490041A_Ta_2_2		wsnp_bg606625A_Ta_2_1	0.023	1	unlinked
		wsnp_BE490041A_Ta_2_2		wsnp_BE399200A_Ta_1_1	0.004	1	unlinked
		wsnp_BE490041A_Ta_2_2		wsnp_BG313179A_Ta_1_1	0.004	1	unlinked
		wsnp_BE490041A_Ta_2_2		wsnp_BG313179A_Ta_1_2	0.004	1	unlinked
		wsnp_BE490041A_Ta_2_2		wsnp_be406509A_Ta_1_1	0.051	0.0503417	unlinked
		wsnp_BE490041A_Ta_2_2		wsnp_be406509A_Ta_1_2	0.051	0.052575	unlinked
		wsnp_BE490041A_Ta_2_2		wsnp_BE442788A_Ta_2_1	0.108	0.1142	unlinked
		wsnp_BE490041A_Ta_2_2		wsnp_BF145580A_Ta_2_1	0.102	0.107033	unlinked
		wsnp_BE490041A_Ta_2_2		wsnp_BF145580A_Ta_2_2	0.111	0.1234	unlinked
		wsnp_BE490041A_Ta_2_2		wsnp_BE403597A_Ta_2_1	0.178	1	unlinked
		wsnp_BE490041A_Ta_2_2		wsnp_BE403597A_Ta_2_2	0.178	0.18275	unlinked
		wsnp_BE490041A_Ta_2_2		wsnp_BE406351A_Ta_2_1	0.176	0.58065	unlinked
		wsnp_BE490041A_Ta_2_2		wsnp_BE406351A_Ta_2_2	0.174	0.1712	unlinked
		wsnp_BE490041A_Ta_2_2		wsnp_BE406351A_Ta_2_3	0.176	1	unlinked
		wsnp_BE490041A_Ta_2_2		wsnp_BF475068A_Ta_2_1	0.465	0.47155	unlinked
		wsnp_BE490041A_Ta_2_2		wsnp_BE490763A_Ta_1_1	0.269	1	unlinked
		wsnp_BE490041A_Ta_2_2		wsnp_BE490763A_Ta_1_2	0.271	1	unlinked
		wsnp_BE490041A_Ta_2_2		wsnp_BE490763A_Ta_1_3	0.252	1	unlinked
		wsnp_BE490041A_Ta_2_2		wsnp_BE445431A_Td_2_1	0.063	1	unlinked
		wsnp_BE490041A_Ta_2_2		wsnp_BE445431A_Td_2_2	0.085	1	unlinked
		wsnp_BE490041A_Ta_2_2		wsnp_BE490384A_Ta_2_1	0.153	0.555539	unlinked
		wsnp_BE490041A_Ta_2_2		wsnp_BE490384A_Ta_2_7	0.002	1	unlinked
		wsnp_BE490041A_Ta_2_2		wsnp_BE404601B_Ta_2_1	0.434	0.43885	unlinked
		wsnp_BE490041A_Ta_2_2		wsnp_BE500206B_Ta_2_1	0.295	0.2921	unlinked
		wsnp_BE490041A_Ta_2_2		wsnp_BE497494B_Ta_2_1	0.207	0.645436	unlinked
		wsnp_BE490041A_Ta_2_2		wsnp_BE499478B_Ta_2_1	0.417	0.4092	unlinked
		wsnp_BE490041A_Ta_2_2		wsnp_BE445242B_Ta_2_1	0.157	1	unlinked
		wsnp_BE490041A_Ta_2_2		wsnp_BF202681B_Ta_2_2	0.156	0.00495714	unlinked
		wsnp_BE490041A_Ta_2_2		wsnp_BG263521B_Ta_2_1	0.164	0.60452	unlinked
		wsnp_BE490041A_Ta_2_2		wsnp_BF291674B_Ta_2_1	0.008	1	unlinked
		wsnp_BE490041A_Ta_2_2		wsnp_BF291674B_Ta_2_3	0.021	1	unlinked
		wsnp_BE490041A_Ta_2_2		wsnp_BE591248B_Td_2_1	0.017	1	unlinked
		wsnp_BE490041A_Ta_2_2		wsnp_BE403506B_Ta_1_1	0.008	1	unlinked
		wsnp_BE490041A_Ta_2_2		wsnp_BE403506B_Ta_1_2	0.335	0.3346	unlinked
		wsnp_BE490041A_Ta_2_2		wsnp_BE604861B_Ta_2_1	0.043	1	unlinked
		wsnp_BE490041A_Ta_2_2		wsnp_be499362B_Td_2_1	0.25	0.26345	unlinked
		wsnp_BE490041A_Ta_2_2		wsnp_BG313179B_Ta_2_1	0.002	1	unlinked
		wsnp_BE490041A_Ta_2_2		wsnp_BE442788B_Ta_2_1	0.054	1	unlinked
		wsnp_BE490041A_Ta_2_2		wsnp_BE403597B_Ta_1_1	0.015	1	unlinked
		wsnp_BE490041A_Ta_2_2		wsnp_BE403597B_Ta_1_2	0.008	1	unlinked
		wsnp_BE490041A_Ta_2_2		wsnp_BG274019B_Ta_2_1	0.165	0.1647	unlinked
		wsnp_BE490041A_Ta_2_2		wsnp_BF201830B_Ta_1_1	0.029	0.0289	unlinked
		wsnp_BE490041A_Ta_2_2		wsnp_BF201830B_Ta_1_2	0.028	0.03	unlinked
		wsnp_BE490041A_Ta_2_2		wsnp_BE490763B_Ta_2_1	0.336	0	unlinked
		wsnp_BE490041A_Ta_2_2		wsnp_BE490763B_Ta_2_2	0.304	1	unlinked
		wsnp_BE490041A_Ta_2_2		wsnp_BE490763B_Ta_2_3	0.064	0.061375	unlinked
		wsnp_BE490041A_Ta_2_2		wsnp_BE398302B_Ta_2_1	0.084	0.08615	unlinked
		wsnp_BE490041A_Ta_2_2		wsnp_BE423182B_Ta_2_1	0.376	0.3859	unlinked
		wsnp_BE490041A_Ta_2_2		wsnp_BF473744B_Ta_2_1	0.236	1	unlinked
		wsnp_BE490041A_Ta_2_2		wsnp_BF473744B_Ta_2_2	0.392	0.3985	unlinked
		wsnp_BE490041A_Ta_2_2		wsnp_BQ161465B_Ta_2_1	0.189	1	unlinked
		wsnp_BE490041A_Ta_2_2		wsnp_BE445431B_Ta_1_1	0.003	1	unlinked
		wsnp_BE490041A_Ta_2_2		wsnp_BQ172173B_Ta_2_1	0.002	1	unlinked
		wsnp_BE490041A_Ta_2_2		wsnp_BQ172173B_Ta_2_2	0.002	1	unlinked
		wsnp_BE490041A_Ta_2_2		wsnp_BF201235D_Ta_2_2	0.393	0.689125	unlinked
		wsnp_BE490041A_Ta_2_2		wsnp_BF428792D_Ta_1_3	0.007	1	unlinked
		wsnp_BE490041A_Ta_2_2		wsnp_BE445431D_Ta_2_1	0.122	1	unlinked
		wsnp_BE490041A_Ta_2_2		wsnp_BE517946D_Ta_1_2	0.118	1	unlinked
		wsnp_BE490041A_Ta_2_2		wsnp_BE426620D_Ta_2_1	0.044	1	unlinked
		wsnp_BE490041A_Ta_2_2		wsnp_BE426620D_Ta_2_2	0.313	1	unlinked
		wsnp_BE490041A_Ta_2_2		wsnp_BE490384D_Ta_1_1	0.118	0.1223	unlinked
		wsnp_BE490041A_Ta_2_2		wsnp_BE490384D_Ta_1_2	0.116	1	unlinked
		wsnp_BE490041A_Ta_2_2		wsnp_BF293133A_Ta_2_2	0.413	0.717025	unlinked
		wsnp_BE490041A_Ta_2_2		wsnp_BG313722A_Ta_1_1	0.004	1	unlinked
		wsnp_BE490041A_Ta_2_2		wsnp_BG604577A_Ta_1_1	0.205	0.2201	unlinked
		wsnp_BE490041A_Ta_2_2		wsnp_BE426222A_Ta_2_1	0.4	0.4056	unlinked
		wsnp_BE490041A_Ta_2_2		wsnp_BE500759A_Td_2_1	0.077	1	unlinked
		wsnp_BE490041A_Ta_2_2		wsnp_BQ171931A_Ta_2_1	0.153	0.00211486	unlinked
		wsnp_BE490041A_Ta_2_2		wsnp_BF429272A_Ta_2_1	0.438	0.4398	unlinked
		wsnp_BE490041A_Ta_2_2		wsnp_BF429272A_Ta_2_3	0.438	0.43235	unlinked
		wsnp_BE490041A_Ta_2_2		wsnp_BG263758A_Ta_1_1	0.005	1	unlinked
		wsnp_BE490041A_Ta_2_2		wsnp_BE406587A_Ta_2_1	0.431	0.675275	unlinked
		wsnp_BE490041A_Ta_2_2		wsnp_BE494474A_Ta_2_1	0.006	1	unlinked
		wsnp_BE490041A_Ta_2_2		wsnp_BE494474A_Ta_2_2	0.208	0.61048	unlinked
		wsnp_BE490041A_Ta_2_2		wsnp_BE494474A_Ta_2_3	0.006	1	unlinked
		wsnp_BE490041A_Ta_2_2		wsnp_BE443568A_Ta_2_1	0.041	0.04081	unlinked
		wsnp_BE490041A_Ta_2_2		wsnp_BE443568A_Ta_2_2	0.36	0.3673	unlinked
		wsnp_BE490041A_Ta_2_2		wsnp_BE490651A_Ta_2_2	0.084	0.0888333	unlinked
		wsnp_BE490041A_Ta_2_2		wsnp_BE490651A_Ta_2_4	0.008	0.00855	unlinked
		wsnp_BE490041A_Ta_2_2		wsnp_BE490744A_Td_2_1	0.006	1	unlinked
		wsnp_BE490041A_Ta_2_2		wsnp_BG262734A_Ta_2_3	0.328	0.3184	unlinked
		wsnp_BE490041A_Ta_2_2		wsnp_BG262734A_Ta_2_7	0.328	0.34645	unlinked
		wsnp_BE490041A_Ta_2_2		wsnp_BE497740A_Td_2_1	0.022	1	unlinked
		wsnp_BE490041A_Ta_2_2		wsnp_BF483299A_Ta_2_15		1	0
		wsnp_BE490041A_Ta_2_2		wsnp_BM137927A_Ta_2_1	0.296	0.00423714	unlinked
		wsnp_BE490041A_Ta_2_2		wsnp_BF293133B_Ta_2_2	0.423	0.42955	unlinked
		wsnp_BE490041A_Ta_2_2		wsnp_BE497169B_Ta_2_1	0.36	0.34735	unlinked
		wsnp_BE490041A_Ta_2_2		wsnp_BE497169B_Ta_2_2	0.366	0.3691	unlinked
		wsnp_BE490041A_Ta_2_2		wsnp_BE518003B_Ta_2_1	0.103	0.1098	unlinked
		wsnp_BE490041A_Ta_2_2		wsnp_BE518003B_Ta_2_2	0.013	1	unlinked
		wsnp_BE490041A_Ta_2_2		wsnp_BE518003B_Ta_2_3	0.435	0.45125	unlinked
		wsnp_BE490041A_Ta_2_2		wsnp_BE498786B_Ta_2_1	0.439	0.00590357	unlinked
		wsnp_BE490041A_Ta_2_2		wsnp_BE446087B_Ta_2_1	0.306	1	unlinked
		wsnp_BE490041A_Ta_2_2		wsnp_BE426222B_Ta_2_1	0.078	1	unlinked
		wsnp_BE490041A_Ta_2_2		wsnp_BE445508B_Ta_2_1	0.215	1	unlinked
		wsnp_BE490041A_Ta_2_2		wsnp_BE445508B_Ta_2_2	0.07	1	unlinked
		wsnp_BE490041A_Ta_2_2		wsnp_BE591684B_Ta_2_1	0.07	1	unlinked
		wsnp_BE490041A_Ta_2_2		wsnp_BF429272B_Ta_2_1	0.233	1	unlinked
		wsnp_BE490041A_Ta_2_2		wsnp_BF429272B_Ta_2_3	0.01	1	unlinked
		wsnp_BE490041A_Ta_2_2		wsnp_BG263758B_Ta_2_1	0.483	1	unlinked
		wsnp_BE490041A_Ta_2_2		wsnp_BQ159467B_Ta_2_1	0.272	0.00229205	unlinked
		wsnp_BE490041A_Ta_2_2		wsnp_BQ159467B_Ta_2_2	0.297	0.152258	unlinked
		wsnp_BE490041A_Ta_2_2		wsnp_BE494474B_Ta_2_1	0.046	1	unlinked
		wsnp_BE490041A_Ta_2_2		wsnp_BE494474B_Ta_2_2	0.027	1	unlinked
		wsnp_BE490041A_Ta_2_2		wsnp_BE490744B_Ta_2_1	0.077	0.0831	unlinked
		wsnp_BE490041A_Ta_2_2		wsnp_BE490744B_Ta_2_2	0.178	1	unlinked
		wsnp_BE490041A_Ta_2_2		wsnp_BE445348B_Ta_2_1	0.092	0.09615	unlinked
		wsnp_BE490041A_Ta_2_2		wsnp_BE517914B_Ta_2_1	0.04	1	unlinked
		wsnp_BE490041A_Ta_2_2		wsnp_BE517914B_Ta_2_5	0.039	1	unlinked
		wsnp_BE490041A_Ta_2_2		wsnp_BE497740B_Ta_2_1	0.078	1	unlinked
		wsnp_BE490041A_Ta_2_2		wsnp_BE497740B_Ta_2_2	0.14	1	unlinked
		wsnp_BE490041A_Ta_2_2		wsnp_BE426287D_Ta_1_1	0.002	1	unlinked
		wsnp_BE490041A_Ta_2_2		wsnp_BE499309D_Ta_2_2	0.061	1	unlinked
		wsnp_BE490041A_Ta_2_2		wsnp_BE499309D_Ta_2_3	0.063	1	unlinked
		wsnp_BE490041A_Ta_2_2		wsnp_BG604577D_Ta_1_1	0.008	1	unlinked
		wsnp_BE490041A_Ta_2_2		wsnp_BG262734D_Ta_1_1	0.118	1	unlinked
		wsnp_BE490041A_Ta_2_2		wsnp_BE404378A_Ta_2_1	0.215	0.2188	unlinked
		wsnp_BE490041A_Ta_2_2		wsnp_BF484585A_Td_2_1	0.019	1	unlinked
		wsnp_BE490041A_Ta_2_2		wsnp_BF482950A_Ta_2_1	0.015	1	unlinked
		wsnp_BE490041A_Ta_2_2		wsnp_BF482950A_Ta_2_3	0.015	1	unlinked
		wsnp_BE490041A_Ta_2_2		wsnp_BE442666A_Ta_2_1	0.286	1	unlinked
		wsnp_BE490041A_Ta_2_2		wsnp_BE444811A_Ta_2_1	0.082	0.0780306	unlinked
		wsnp_BE490041A_Ta_2_2		wsnp_BE403900A_Ta_2_1	0.081	0.08585	unlinked
		wsnp_BE490041A_Ta_2_2		wsnp_BE444858A_Ta_2_1	0.082	0.0844167	unlinked
		wsnp_BE490041A_Ta_2_2		wsnp_BF482269A_Ta_2_1	0.08	0.0758606	unlinked
		wsnp_BE490041A_Ta_2_2		wsnp_BF482269A_Ta_2_3	0.083	0.0826333	unlinked
		wsnp_BE490041A_Ta_2_2		wsnp_BE490599A_Ta_2_1	0.017	1	unlinked
		wsnp_BE490041A_Ta_2_2		wsnp_BE445427A_Ta_2_1	0.238	0.2433	unlinked
		wsnp_BE490041A_Ta_2_2		wsnp_BE497224A_Ta_2_5	0.236	0.2355	unlinked
		wsnp_BE490041A_Ta_2_2		wsnp_BE517627A_Ta_2_1		1	0
		wsnp_BE490041A_Ta_2_2		wsnp_BE423455A_Ta_1_2	0.015	1	unlinked
		wsnp_BE490041A_Ta_2_2		wsnp_BE423455A_Ta_1_3	0.015	1	unlinked
		wsnp_BE490041A_Ta_2_2		wsnp_BM138178A_Ta_2_1	0.076	1	unlinked
		wsnp_BE490041A_Ta_2_2		wsnp_BF145459A_Ta_2_1	0.021	1	unlinked
		wsnp_BE490041A_Ta_2_2		wsnp_BE405275A_Ta_1_1	0.072	1	unlinked
		wsnp_BE490041A_Ta_2_2		wsnp_BE591739A_Ta_2_2	0.038	1	unlinked
		wsnp_BE490041A_Ta_2_2		wsnp_BE591739A_Ta_2_4	0.232	1	unlinked
		wsnp_BE490041A_Ta_2_2		wsnp_BE500311B_Ta_1_6	0.016	1	unlinked
		wsnp_BE490041A_Ta_2_2		wsnp_BF482960B_Ta_1_4	0.148	0.1414	unlinked
		wsnp_BE490041A_Ta_2_2		wsnp_BE422566B_Ta_1_1	0.059	0.062375	unlinked
		wsnp_BE490041A_Ta_2_2		wsnp_BE422566B_Ta_1_2	0.057	1	unlinked
		wsnp_BE490041A_Ta_2_2		wsnp_BE442666B_Ta_2_1	0.027	1	unlinked
		wsnp_BE490041A_Ta_2_2		wsnp_BE442666B_Ta_2_2	0.027	1	unlinked
		wsnp_BE490041A_Ta_2_2		wsnp_BE499456B_Ta_1_1	0.082	1	unlinked
		wsnp_BE490041A_Ta_2_2		wsnp_BE445184B_Ta_1_1	0.03	0.0320583	unlinked
		wsnp_BE490041A_Ta_2_2		wsnp_BF482269B_Ta_1_1	0.035	0.0362833	unlinked
		wsnp_BE490041A_Ta_2_2		wsnp_BE443190B_Td_2_1		1	0
		wsnp_BE490041A_Ta_2_2		wsnp_BE405519B_Ta_1_1	0.192	1	unlinked
		wsnp_BE490041A_Ta_2_2		wsnp_BE494848B_Ta_2_1	0.402	1	unlinked
		wsnp_BE490041A_Ta_2_2		wsnp_BE446161B_Td_2_2	0.043	1	unlinked
		wsnp_BE490041A_Ta_2_2		wsnp_BE518255B_Ta_1_1	0.077	1	unlinked
		wsnp_BE490041A_Ta_2_2		wsnp_BF485399B_Td_2_1	0.021	1	unlinked
		wsnp_BE490041A_Ta_2_2		wsnp_BF484585D_Ta_1_1	0.002	1	unlinked
		wsnp_BE490041A_Ta_2_2		wsnp_BE444858D_Ta_1_1	0.348	1	unlinked
		wsnp_BE490041A_Ta_2_2		wsnp_BF145459D_Ta_2_1	0.18	0.00597187	unlinked
		wsnp_BE490041A_Ta_2_2		wsnp_BE405275D_Ta_2_1	0.102	0.1215	unlinked
		wsnp_BE490041A_Ta_2_2		wsnp_BE591739D_Ta_2_3	0.013	1	unlinked
		wsnp_BE490041A_Ta_2_2		wsnp_BE399966A_Ta_2_3	0.088	1	unlinked
		wsnp_BE490041A_Ta_2_2		wsnp_BF201102A_Ta_2_1	0.2	1	unlinked
		wsnp_BE490041A_Ta_2_2		wsnp_BE496976A_Ta_2_1	0.084	0.090525	unlinked
		wsnp_BE490041A_Ta_2_2		wsnp_BE499257A_Ta_2_1	0.01	1	unlinked
		wsnp_BE490041A_Ta_2_2		wsnp_BE498878A_Ta_2_1	0.493	0.5115	unlinked
		wsnp_BE490041A_Ta_2_2		wsnp_BE500291A_Ta_2_1	0.267	0.2764	unlinked
		wsnp_BE490041A_Ta_2_2		wsnp_BE426080A_Ta_2_1	0.081	1	unlinked
		wsnp_BE490041A_Ta_2_2		wsnp_BE442892A_Ta_2_2	0.335	0.609875	unlinked
		wsnp_BE490041A_Ta_2_2		wsnp_BE497368A_Ta_2_1	0.334	1	unlinked
		wsnp_BE490041A_Ta_2_2		wsnp_CD453438A_Ta_2_1	0.343	1	unlinked
		wsnp_BE490041A_Ta_2_2		wsnp_BE443187A_Ta_2_2	0.342	0.34235	unlinked
		wsnp_BE490041A_Ta_2_2		wsnp_BE443187A_Ta_2_3	0.341	1	unlinked
		wsnp_BE490041A_Ta_2_2		wsnp_BE442676A_Ta_2_1	0.48	0.48305	unlinked
		wsnp_BE490041A_Ta_2_2		wsnp_BE443745A_Ta_2_1	0.417	0.4259	unlinked
		wsnp_BE490041A_Ta_2_2		wsnp_BE443745A_Ta_2_2	0.484	1	unlinked
		wsnp_BE490041A_Ta_2_2		wsnp_BE494426A_Ta_1_2	0.038	1	unlinked
		wsnp_BE490041A_Ta_2_2		wsnp_BE495277A_Ta_2_1	0.038	1	unlinked
		wsnp_BE490041A_Ta_2_2		wsnp_BE495277A_Ta_2_5	0.038	1	unlinked
		wsnp_BE490041A_Ta_2_2		wsnp_BE399939A_Ta_2_1	0.436	0.4409	unlinked
		wsnp_BE490041A_Ta_2_2		wsnp_BG607308A_Ta_2_1	0.017	1	unlinked
		wsnp_BE490041A_Ta_2_2		wsnp_BG607308A_Ta_2_2	0.016	1	unlinked
		wsnp_BE490041A_Ta_2_2		wsnp_BF478716A_Ta_2_1	0.004	1	unlinked
		wsnp_BE490041A_Ta_2_2		wsnp_CD454152A_Ta_2_1	0.118	1	unlinked
		wsnp_BE490041A_Ta_2_2		wsnp_BF201102B_Ta_2_1	0.011	0.869942	unlinked
		wsnp_BE490041A_Ta_2_2		wsnp_BF201102B_Ta_2_5	0.406	0.195394	unlinked
		wsnp_BE490041A_Ta_2_2		wsnp_BE591275B_Ta_2_1	0.134	1	unlinked
		wsnp_BE490041A_Ta_2_2		wsnp_BE496976B_Ta_2_1	0.392	1	unlinked
		wsnp_BE490041A_Ta_2_2		wsnp_BE426080B_Ta_2_1	0.019	1	unlinked
		wsnp_BE490041A_Ta_2_2		wsnp_BE443187B_Ta_2_1	0.289	1	unlinked
		wsnp_BE490041A_Ta_2_2		wsnp_BE443531B_Ta_1_1	0.155	0.59512	unlinked
		wsnp_BE490041A_Ta_2_2		wsnp_BE495277B_Ta_2_1	0.002	1	unlinked
		wsnp_BE490041A_Ta_2_2		wsnp_BE495277B_Ta_2_5	0.278	0.2829	unlinked
		wsnp_BE490041A_Ta_2_2		wsnp_BE637838B_Ta_2_1	0.365	0.3738	unlinked
		wsnp_BE490041A_Ta_2_2		wsnp_BG607308B_Ta_2_1	0.102	1	unlinked
		wsnp_BE490041A_Ta_2_2		wsnp_BG607308B_Ta_2_3	0.082	1	unlinked
		wsnp_BE490041A_Ta_2_2		wsnp_CD454152B_Ta_2_1	0.222	0.205721	unlinked
		wsnp_BE490041A_Ta_2_2		wsnp_BE446509B_Ta_2_1	0.409	0.0106929	unlinked
		wsnp_BE490041A_Ta_2_2		wsnp_BE446509B_Ta_2_6	0.41	0.423	unlinked
		wsnp_BE490041A_Ta_2_2		wsnp_BE403710B_Ta_2_1	0.393	0.39715	unlinked
		wsnp_BE490041A_Ta_2_2		wsnp_BE403214B_Ta_2_1	0.418	0.44264	unlinked
		wsnp_BE490041A_Ta_2_2		wsnp_BE403214B_Ta_2_2	0.42	0.4251	unlinked
		wsnp_BE490041A_Ta_2_2		wsnp_BE399939D_Ta_2_1	0.016	1	unlinked
		wsnp_BE490041A_Ta_2_2		wsnp_BE517858A_Ta_2_2	0.441	0.006445	unlinked
		wsnp_BE490041A_Ta_2_2		wsnp_BE517858A_Ta_2_4	0.409	0.4074	unlinked
		wsnp_BE490041A_Ta_2_2		wsnp_BG262421A_Ta_2_2	0.167	0.1721	unlinked
		wsnp_BE490041A_Ta_2_2		wsnp_BE426418A_Ta_2_1		0.1223	0
		wsnp_BE490041A_Ta_2_2		wsnp_BE426418A_Ta_2_2		0.1163	0
		wsnp_BE490041A_Ta_2_2		wsnp_BM134512A_Ta_2_2	0.16	0.1855	unlinked
		wsnp_BE490041A_Ta_2_2		wsnp_BE489896A_Ta_2_1	0.223	0.23045	unlinked
		wsnp_BE490041A_Ta_2_2		wsnp_BF202329A_Ta_2_2	0.16	0.158075	unlinked
		wsnp_BE490041A_Ta_2_2		wsnp_BE604721A_Ta_2_1	0.297	0.148468	unlinked
		wsnp_BE490041A_Ta_2_2		wsnp_BE403818A_Ta_2_1	0.355	1	unlinked
		wsnp_BE490041A_Ta_2_2		wsnp_BE403154A_Ta_2_1	0.398	0.39795	unlinked
		wsnp_BE490041A_Ta_2_2		wsnp_BE403154A_Ta_2_9	0.4	0.3949	unlinked
		wsnp_BE490041A_Ta_2_2		wsnp_BF428701B_Ta_2_1	0.339	0.6428	unlinked
		wsnp_BE490041A_Ta_2_2		wsnp_BF428701B_Ta_2_3	0.298	1	unlinked
		wsnp_BE490041A_Ta_2_2		wsnp_BE606541B_Ta_2_1	0.035	1	unlinked
		wsnp_BE490041A_Ta_2_2		wsnp_BE606541B_Ta_2_2	0.04	1	unlinked
		wsnp_BE490041A_Ta_2_2		wsnp_BE445667B_Ta_1_1	0.421	0.00786538	unlinked
		wsnp_BE490041A_Ta_2_2		wsnp_BE445642B_Ta_2_1	0.141	1	unlinked
		wsnp_BE490041A_Ta_2_2		wsnp_BM134512B_Ta_2_1	0.029	1	unlinked
		wsnp_BE490041A_Ta_2_2		wsnp_BE586141B_Ta_2_2	0.238	1	unlinked
		wsnp_BE490041A_Ta_2_2		wsnp_BE586141B_Ta_2_3	0.236	1	unlinked
		wsnp_BE490041A_Ta_2_2		wsnp_BE426413B_Ta_2_1	0.474	1	unlinked
		wsnp_BE490041A_Ta_2_2		wsnp_BE426413B_Ta_2_2	0.471	1	unlinked
		wsnp_BE490041A_Ta_2_2		wsnp_CD452643B_Ta_2_1	0.497	1	unlinked
		wsnp_BE490041A_Ta_2_2		wsnp_BE403152B_Ta_2_1	0.033	1	unlinked
		wsnp_BE490041A_Ta_2_2		wsnp_BE497701B_Ta_2_1	0.322	0.3264	unlinked
		wsnp_BE490041A_Ta_2_2		wsnp_BQ171182B_Ta_1_1	0.171	0.16685	unlinked
		wsnp_BE490041A_Ta_2_2		wsnp_BE498419B_Ta_1_1	0.065	1	unlinked
		wsnp_BE490041A_Ta_2_2		wsnp_BE498419B_Ta_1_2	0.064	1	unlinked
		wsnp_BE490041A_Ta_2_2		wsnp_BE498419B_Ta_1_3	0.065	1	unlinked
		wsnp_BE490041A_Ta_2_2		wsnp_BE637911B_Ta_2_1	0.08	1	unlinked
		wsnp_BE490041A_Ta_2_2		wsnp_BE637911B_Ta_2_2	0.08	1	unlinked
		wsnp_BE490041A_Ta_2_2		wsnp_BF145273B_Ta_2_1	0.13	0.137683	unlinked
		wsnp_BE490041A_Ta_2_2		wsnp_BE518142D_Ta_2_1	0.132	1	unlinked
		wsnp_BE490041A_Ta_2_2		wsnp_BE426362D_Ta_2_1	0.004	1	unlinked
		wsnp_BE490041A_Ta_2_2		wsnp_BG262421D_Ta_2_3	0.002	1	unlinked
		wsnp_BE490041A_Ta_2_2		wsnp_BF428701D_Ta_1_1	0.169	1	unlinked
		wsnp_BE490041A_Ta_2_2		wsnp_BE445201D_Ta_1_1	0.181	1	unlinked
		wsnp_BE490041A_Ta_2_2		wsnp_BE445667D_Ta_1_1	0.028	1	unlinked
		wsnp_BE490041A_Ta_2_2		wsnp_BE490643A_Ta_2_1	0.082	0.0101286	unlinked
		wsnp_BE490041A_Ta_2_2		wsnp_be496863A_Ta_2_1	0.358	0.37205	unlinked
		wsnp_BE490041A_Ta_2_2		wsnp_be496863A_Ta_2_3	0.444	0.4519	unlinked
		wsnp_BE490041A_Ta_2_2		wsnp_BF473138A_Ta_2_1	0.033	1	unlinked
		wsnp_BE490041A_Ta_2_2		wsnp_BF473138A_Ta_2_3	0.103	1	unlinked
		wsnp_BE490041A_Ta_2_2		wsnp_be590476A_Ta_1_1	0.066	0.0688667	unlinked
		wsnp_BE490041A_Ta_2_2		wsnp_BF473825A_Ta_1_4	0.059	1	unlinked
		wsnp_BE490041A_Ta_2_2		wsnp_BE591002A_Ta_2_1	0.033	1	unlinked
		wsnp_BE490041A_Ta_2_2		wsnp_BE591002A_Ta_2_3	0.034	0.03693	unlinked
		wsnp_BE490041A_Ta_2_2		wsnp_BE591002A_Ta_2_4	0.033	1	unlinked
		wsnp_BE490041A_Ta_2_2		wsnp_be500615A_Ta_1_1	0.043	1	unlinked
		wsnp_BE490041A_Ta_2_2		wsnp_be405835A_Ta_1_1	0.006	1	unlinked
		wsnp_BE490041A_Ta_2_2		wsnp_BQ168298A_Ta_1_1	0.01	0.0106187	unlinked
		wsnp_BE490041A_Ta_2_2		wsnp_BE424391A_Ta_2_1	0.01	0.0108833	unlinked
		wsnp_BE490041A_Ta_2_2		wsnp_be490219A_Ta_1_1	0.036	0.00188659	unlinked
		wsnp_BE490041A_Ta_2_2		wsnp_bf474966A_Ta_2_1	0.416	1	unlinked
		wsnp_BE490041A_Ta_2_2		wsnp_be471272A_Ta_2_1	0.122	0.558058	unlinked
		wsnp_BE490041A_Ta_2_2		wsnp_be471272A_Ta_2_2	0.036	0.00221538	unlinked
		wsnp_BE490041A_Ta_2_2		wsnp_BQ169669A_Ta_2_1	0.395	0.0105591	unlinked
		wsnp_BE490041A_Ta_2_2		wsnp_bf474746A_Ta_1_1	0.013	1	unlinked
		wsnp_BE490041A_Ta_2_2		wsnp_be488670A_Ta_2_1	0.117	0.113128	unlinked
		wsnp_BE490041A_Ta_2_2		wsnp_be494028A_Ta_2_1	0.431	0.41505	unlinked
		wsnp_BE490041A_Ta_2_2		wsnp_BE406943A_Ta_2_1	0.054	0.05383	unlinked
		wsnp_BE490041A_Ta_2_2		wsnp_BF482529A_Ta_2_5	0.142	0.1409	unlinked
		wsnp_BE490041A_Ta_2_2		wsnp_BF474379A_Ta_2_1	0.45	1	unlinked
		wsnp_BE490041A_Ta_2_2		wsnp_BF474379A_Ta_2_2	0.15	0.15805	unlinked
		wsnp_BE490041A_Ta_2_2		wsnp_BE591273A_Ta_2_1	0.366	0.0107958	unlinked
		wsnp_BE490041A_Ta_2_2		wsnp_BQ160970A_Ta_2_1	0.167	1	unlinked
		wsnp_BE490041A_Ta_2_2		wsnp_BQ160970A_Ta_2_7	0.438	0.00878571	unlinked
		wsnp_BE490041A_Ta_2_2		wsnp_BE498985A_Ta_2_1	0.442	0.00875	unlinked
		wsnp_BE490041A_Ta_2_2		wsnp_BF483039A_Ta_2_1	0.141	1	unlinked
		wsnp_BE490041A_Ta_2_2		wsnp_BF483039A_Ta_2_3	0.14	1	unlinked
		wsnp_BE490041A_Ta_2_2		wsnp_BG607523B_Ta_2_4	0.251	0.33785	unlinked
		wsnp_BE490041A_Ta_2_2		wsnp_be496863B_Ta_2_1	0.203	0.2199	unlinked
		wsnp_BE490041A_Ta_2_2		wsnp_be496863B_Ta_2_2	0.221	0.21355	unlinked
		wsnp_BE490041A_Ta_2_2		wsnp_be405835B_Ta_2_1	0.201	0.0139357	unlinked
		wsnp_BE490041A_Ta_2_2		wsnp_BE498662B_Ta_2_1	0.196	0.00466071	unlinked
		wsnp_BE490041A_Ta_2_2		wsnp_BE498662B_Ta_2_5	0.155	1	unlinked
		wsnp_BE490041A_Ta_2_2		wsnp_be426692B_Ta_1_2	0.017	1	unlinked
		wsnp_BE490041A_Ta_2_2		wsnp_bf201699B_Ta_1_1	0.166	1	unlinked
		wsnp_BE490041A_Ta_2_2		wsnp_BQ168298B_Ta_1_6	0.017	1	unlinked
		wsnp_BE490041A_Ta_2_2		wsnp_bf474966B_Ta_2_1	0.198	0.113472	unlinked
		wsnp_BE490041A_Ta_2_2		wsnp_BQ169669B_Ta_2_2	0.038	0.0349875	unlinked
		wsnp_BE490041A_Ta_2_2		wsnp_be591305B_Ta_1_1	0.01	1	unlinked
		wsnp_BE490041A_Ta_2_2		wsnp_BE443396B_Ta_1_1	0.004	0.00408	unlinked
		wsnp_BE490041A_Ta_2_2		wsnp_BE590582B_Ta_1_1	0.01	1	unlinked
		wsnp_BE490041A_Ta_2_2		wsnp_be490149B_Ta_1_1	0.021	1	unlinked
		wsnp_BE490041A_Ta_2_2		wsnp_CD454314B_Ta_2_1	0.14	0.1448	unlinked
		wsnp_BE490041A_Ta_2_2		wsnp_BE398417B_Ta_2_1	0.002	0.00206429	unlinked
		wsnp_BE490041A_Ta_2_2		wsnp_BE398417B_Ta_2_2	0.003	0.00431739	unlinked
		wsnp_BE490041A_Ta_2_2		wsnp_BE443010B_Ta_2_1	0.398	0.39735	unlinked
		wsnp_BE490041A_Ta_2_2		wsnp_BE443010B_Ta_2_2	0.397	0.205072	unlinked
		wsnp_BE490041A_Ta_2_2		wsnp_BF474379B_Ta_2_1	0.004	1	unlinked
		wsnp_BE490041A_Ta_2_2		wsnp_BF474379B_Ta_2_3	0.482	0.47815	unlinked
		wsnp_BE490041A_Ta_2_2		wsnp_BF483648B_Ta_2_1	0.416	0.40735	unlinked
		wsnp_BE490041A_Ta_2_2		wsnp_BF482403B_Ta_1_1	0.052	1	unlinked
		wsnp_BE490041A_Ta_2_2		wsnp_BE494482B_Ta_2_1	0.055	0.0551375	unlinked
		wsnp_BE490041A_Ta_2_2		wsnp_BF292987B_Td_2_1	0.13	0.565319	unlinked
		wsnp_BE490041A_Ta_2_2		wsnp_BG262287B_Td_2_2	0.006	1	unlinked
		wsnp_BE490041A_Ta_2_2		wsnp_BG262287B_Td_2_5	0.008	1	unlinked
		wsnp_BE490041A_Ta_2_2		wsnp_BE442700B_Ta_2_1	0.01	1	unlinked
		wsnp_BE490041A_Ta_2_2		wsnp_BE442700B_Ta_2_2	0.147	1	unlinked
		wsnp_BE490041A_Ta_2_2		wsnp_BE443044D_Ta_1_1	0.002	1	unlinked
		wsnp_BE490041A_Ta_2_2		wsnp_BE443044D_Ta_1_5	0.004	1	unlinked
		wsnp_BE490041A_Ta_2_2		wsnp_BG274948D_Ta_2_1	0.01	1	unlinked
		wsnp_BE490041A_Ta_2_2		wsnp_BE490643D_Ta_2_1	0.341	0.00970357	unlinked
		wsnp_BE490041A_Ta_2_2		wsnp_BE495325D_Ta_1_1	0.165	0.170925	unlinked
		wsnp_BE490041A_Ta_2_2		wsnp_be443572D_Ta_1_1	0.004	1	unlinked
		wsnp_BE490041A_Ta_2_2		wsnp_be490219D_Ta_1_1	0.004	1	unlinked
		wsnp_BE490041A_Ta_2_2		wsnp_be493897D_Ta_1_1	0.004	1	unlinked
		wsnp_BE490041A_Ta_2_2		wsnp_cd454041D_Ta_2_1	0.406	0.00798636	unlinked
		wsnp_BE490041A_Ta_2_2		wsnp_BE498849D_Ta_1_2	0.004	1	unlinked
		wsnp_BE490041A_Ta_2_2		wsnp_cd373508D_Ta_1_1	0.013	1	unlinked
		wsnp_BE490041A_Ta_2_2		wsnp_BE497845D_Ta_1_1	0.063	1	unlinked
		wsnp_BE490041A_Ta_2_2		wsnp_BF482403D_Ta_2_1	0.031	1	unlinked
		wsnp_BE490041A_Ta_2_2		wsnp_BM137749D_Ta_2_1	0.014	1	unlinked
		wsnp_BE445121A_Ta_1_1	0.067	wsnp_BE445121A_Ta_1_8	0.114	0	0
		wsnp_BE445121A_Ta_1_1	0.067	wsnp_BF478737A_Ta_2_1	0.133	0	1.25
		wsnp_BE445121A_Ta_1_1	0.067	wsnp_BE495542A_Ta_2_1	0.008	1	12.97
		wsnp_BE445121A_Ta_1_1	0.067	wsnp_BE471022A_Ta_1_1	0.002	1	13.4
		wsnp_BE445121A_Ta_1_1	0.067	wsnp_BE443930A_Ta_2_1	0.013	0.00556875	14.64
		wsnp_BE445121A_Ta_1_1	0.067	wsnp_BF428726A_Ta_2_5	0.393	0.1454	22.12
		wsnp_BE445121A_Ta_1_1	0.067	wsnp_BM140362A_Ta_2_2	0.066	0.000754246	34.15
		wsnp_BE445121A_Ta_1_1	0.067	wsnp_BG263358A_Ta_2_1	0.33	0.0035186	47.15
		wsnp_BE445121A_Ta_1_1	0.067	wsnp_BG263358A_Ta_2_3	0.181	0.3352	47.15
		wsnp_BE445121A_Ta_1_1	0.067	wsnp_BE444305A_Td_2_1	0.049	0.0851333	54.57
		wsnp_BE445121A_Ta_1_1	0.067	wsnp_BE443588A_Ta_2_1	0.133	0.00622241	57.02
		wsnp_BE445121A_Ta_1_1	0.067	wsnp_BE443588A_Ta_2_2	0.136	0.0281611	57.02
		wsnp_BE445121A_Ta_1_1	0.067	wsnp_BG263233A_Td_2_2	0.076	0.5377	57.02
		wsnp_BE445121A_Ta_1_1	0.067	wsnp_BF474340A_Ta_2_1	0.168	0.2836	78.79
		wsnp_BE445121A_Ta_1_1	0.067	wsnp_BE518435A_Ta_2_4	0.381	0.5731	123.01
		wsnp_BE445121A_Ta_1_1	0.067	wsnp_BE405749B_Ta_2_1	0.032	0.60355	unlinked
		wsnp_BE445121A_Ta_1_1	0.067	wsnp_BE405749B_Ta_2_2	0.003	0.141825	unlinked
		wsnp_BE445121A_Ta_1_1	0.067	wsnp_BE637971B_Ta_1_20	0.399	0.35515	unlinked
		wsnp_BE445121A_Ta_1_1	0.067	wsnp_BF291549B_Ta_1_1	0.013	0.36775	unlinked
		wsnp_BE445121A_Ta_1_1	0.067	wsnp_BE604170B_Ta_1_1	0.156	0.52185	unlinked
		wsnp_BE445121A_Ta_1_1	0.067	wsnp_BE444505B_Ta_2_1	0.173	0.32135	unlinked
		wsnp_BE445121A_Ta_1_1	0.067	wsnp_BE497109B_Ta_2_1	0.122	0.817	unlinked
		wsnp_BE445121A_Ta_1_1	0.067	wsnp_BE497109B_Ta_2_5	0.128	0.8207	unlinked
		wsnp_BE445121A_Ta_1_1	0.067	wsnp_BE500714B_Ta_2_1	0.272	0.38145	unlinked
		wsnp_BE445121A_Ta_1_1	0.067	wsnp_BF474092B_Ta_1_1	0.083	0.5173	unlinked
		wsnp_BE445121A_Ta_1_1	0.067	wsnp_BG314205B_Ta_1_1	0.122	0.0443875	unlinked
		wsnp_BE445121A_Ta_1_1	0.067	wsnp_be443797B_Ta_2_1	0.259	0.29175	unlinked
		wsnp_BE445121A_Ta_1_1	0.067	wsnp_BE442716B_Ta_2_1	0.298	0.0822875	unlinked
		wsnp_BE445121A_Ta_1_1	0.067	wsnp_BE442716B_Ta_2_2	0.26	0.2577	unlinked
		wsnp_BE445121A_Ta_1_1	0.067	wsnp_BE443068B_Ta_1_1	0.021	1	unlinked
		wsnp_BE445121A_Ta_1_1	0.067	wsnp_BE443068B_Ta_1_2	0.053	0.4346	unlinked
		wsnp_BE445121A_Ta_1_1	0.067	wsnp_BE443332B_Ta_2_2	0.224	0.3007	unlinked
		wsnp_BE445121A_Ta_1_1	0.067	wsnp_BE443930B_Ta_2_1	0.029	1	unlinked
		wsnp_BE445121A_Ta_1_1	0.067	wsnp_BE443930B_Ta_2_2	0.23	0.3299	unlinked
		wsnp_BE445121A_Ta_1_1	0.067	wsnp_BE446240B_Ta_2_1	0.194	1	unlinked
		wsnp_BE445121A_Ta_1_1	0.067	wsnp_BE446240B_Ta_2_3	0.229	0.697	unlinked
		wsnp_BE445121A_Ta_1_1	0.067	wsnp_BE446240B_Ta_2_4	0.021	1	unlinked
		wsnp_BE445121A_Ta_1_1	0.067	wsnp_BF478690B_Ta_2_1	0.181	0.29485	unlinked
		wsnp_BE445121A_Ta_1_1	0.067	wsnp_BF428726B_Ta_2_2	0.142	0.8011	unlinked
		wsnp_BE445121A_Ta_1_1	0.067	wsnp_BG606586B_Ta_2_13	0.325	0.89145	unlinked
		wsnp_BE445121A_Ta_1_1	0.067	wsnp_BG274294B_Ta_2_3	0.46	0.90105	unlinked
		wsnp_BE445121A_Ta_1_1	0.067	wsnp_BM140362B_Ta_1_1	0.147	0.6332	unlinked
		wsnp_BE445121A_Ta_1_1	0.067	wsnp_BE444305B_Ta_2_3	0.027	0.00835714	unlinked
[truncated: 75,423 more rows]
